# Supplementary material for: Hydrogen peroxide is a neuronal alarmin that triggers specific RNAs, local translation of Annexin A2, and cytoskeletal remodeling in Schwann cells
Source: RNA. 2018 Jul;24(7):915–25. doi: 10.1261/rna.064816.117 (PMC6004060; doi:10.1261/rna.064816.117)
Supplement: Supplemental Material [file supp_064816.117_Supplemental_Table_1.xlsx]

## Sheet: Sheet1
Sample	Type	Time	Mapped reads	Mapping percentage (%)
P0A	POLseq	0 minutes	34232831	81.1
P0B	POLseq	0 minutes	26587371	78.6
P0C	POLseq	0 minutes	30673922	81
P2A	POLseq	20 minutes	34669566	80.8
P2B	POLseq	20 minutes	29425234	79.7
P2C	POLseq	20 minutes	31106402	77.6
P4A	POLseq	40 minutes	33379981	76.1
P4B	POLseq	40 minutes	31727748	78.1
P4C	POLseq	40 minutes	28666287	81.2
T0A	RNAseq	0 minutes	33636052	81.5
T0B	RNAseq	0 minutes	33120660	80.8
T0C	RNAseq	0 minutes	31611269	79.9
T2A	RNAseq	20 minutes	30216750	80.8
T2B	RNAseq	20 minutes	33579678	80.2
T2C	RNAseq	20 minutes	30798201	80.9
T4A	RNAseq	40 minutes	34177866	80.5
T4B	RNAseq	40 minutes	29031504	73.7
T4C	RNAseq	40 minutes	28328669	80.4
