# Supplementary material for: Hydrogen peroxide is a neuronal alarmin that triggers specific RNAs, local translation of Annexin A2, and cytoskeletal remodeling in Schwann cells
Source: RNA. 2018 Jul;24(7):915–25. doi: 10.1261/rna.064816.117 (PMC6004060; doi:10.1261/rna.064816.117)
Supplement: Supplemental Material [file supp_064816.117_Supplemental_Table_3.xlsx]

## Sheet: gene_info
symbol	gene_type	gene_id	locus	strand	cluster	Tot20_Tot0_log2FC	Tot20_Tot0_pval	Tot20_Tot0_class	Tot40_Tot0_log2FC	Tot40_Tot0_pval	Tot40_Tot0_class	Tot40_Tot20_log2FC	Tot40_Tot20_pval	Tot40_Tot20_class	Pol20_Pol0_log2FC	Pol20_Pol0_pval	Pol20_Pol0_class	Pol40_Pol0_log2FC	Pol40_Pol0_pval	Pol40_Pol0_class	Pol40_Pol20_log2FC	Pol40_Pol20_pval	Pol40_Pol20_class	Tot0_FPKM	Tot20_FPKM	Tot40_FPKM	Pol0_FPKM	Pol20_FPKM	Pol40_FPKM
AABR07032821.1	pseudogene	ENSRNOG00000013622	18:84443530-84444218	-	1	0.513625	0.8168	=	#NAME?	0.0377	-	#NAME?	0.0585	=	5.06238	0.4841	=	-0.360534	1	=	-5.42291	0.3855	=	2.83181	4.04278	0	0.132692	4.43377	0.103351
AABR07034742.1	protein_coding	ENSRNOG00000001893	11:86421105-86422907	+	1	1.21095	0.01	+	0.344307	0.4798	=	-0.866647	0.04345	-	1.15964	0.0082	+	0.44923	0.30675	=	-0.710407	0.05575	=	22.0908	51.1381	28.0451	25.4601	56.8782	34.761
AABR07049887.1	pseudogene	ENSRNOG00000047686	5:142643598-142646580	+	1	4.22576	0.15165	=	4.459	0.1475	=	0.233244	0.70465	=	1.97836	0.04225	+	1.81157	0.0569	=	-0.166791	0.76835	=	0.424814	7.94837	9.34311	2.59587	10.2289	9.11211
AABR07053749.1	lincRNA	ENSRNOG00000053070	3:124004418-124005426	+	1	1.9189	0.01155	+	1.80475	0.0164	+	-0.114143	0.7837	=	1.49564	0.01205	+	1.17106	0.0441	+	-0.324572	0.4569	=	23.7536	89.8202	82.9876	29.1676	82.2492	65.6789
AABR07054189.1	processed_pseudogene	ENSRNOG00000033100	3:143828610-143829156	+	1	1.52144	0.11115	=	-0.55739	0.6031	=	-2.07883	0.0276	-	3.02778	0.16415	=	1.51623	0.54755	=	-1.51155	0.35865	=	23.2145	66.6436	15.7749	2.79816	22.8205	8.00394
AABR07069227.1	lincRNA	ENSRNOG00000051989	8:13523605-13526025	-	1	Inf	5e-05	+	Inf	1	=	-1.86535	0.25935	=	0.95889	0.70215	=	0.588206	0.63705	=	-0.370684	0.65265	=	0	4.26042	1.1693	0.928645	1.80511	1.3961
AABR07069599.1	processed_pseudogene	ENSRNOG00000009373	8:33075210-33076206	+	1	2.18342	0.02675	+	1.24731	0.19845	=	-0.936113	0.1615	=	0.681248	0.32225	=	0.264114	0.7273	=	-0.417134	0.54895	=	8.48412	38.5375	20.1412	14.8022	23.7357	17.7759
Abce1	protein_coding	ENSRNOG00000018345	19:31867980-31892863	+	1	1.05198	0.0009	+	0.261028	0.4153	=	-0.790951	0.00755	-	0.365428	0.2075	=	0.28563	0.3312	=	-0.0797988	0.7739	=	35.9566	74.5514	43.0879	41.7552	53.7917	50.8971
AC135696.1	protein_coding	ENSRNOG00000058908	16:37500016-37502237	+	1	0.760588	0.04655	+	0.601886	0.11025	=	-0.158702	0.64905	=	0.447308	0.19055	=	0.388675	0.25565	=	-0.0586333	0.8496	=	29.9703	50.7751	45.4859	39.9115	54.4191	52.2518
Acat2	protein_coding	ENSRNOG00000019189	1:47972398-47992653	+	1	1.75552	0.0067	+	-0.0785996	0.9097	=	-1.83412	0.0031	-	2.5431	0.0026	+	1.69092	0.0296	+	-0.852182	0.0529	=	15.1877	51.2811	14.3824	11.423	66.5777	36.8805
Acly	protein_coding	ENSRNOG00000016924	10:88392247-88442845	-	1	1.52498	5e-05	+	1.35852	5e-05	+	-0.166455	0.5319	=	0.893652	0.00725	+	0.784255	0.0167	+	-0.109397	0.70325	=	20.5054	59.011	52.5805	21.9987	40.8707	37.8862
Aco1	protein_coding	ENSRNOG00000005849	5:56425023-56481218	+	1	3.28351	0.22515	=	2.27119	0.23405	=	-1.01232	0.08735	=	1.2877	0.02855	+	0.637646	0.2938	=	-0.650054	0.2211	=	1.32203	12.873	6.38175	5.63097	13.7474	8.7606
Acox1	protein_coding	ENSRNOG00000008755	10:104722957-104748050	-	1	0.0900605	0.88695	=	-0.0818289	0.89165	=	-0.171889	0.78625	=	1.36105	0.0103	+	0.696339	0.1828	=	-0.664709	0.1302	=	8.1134	8.63603	7.66602	7.14149	18.3445	11.572
Actr1a	protein_coding	ENSRNOG00000019725	1:266123869-266142538	-	1	0.0472272	0.85905	=	-0.121746	0.64835	=	-0.168974	0.5193	=	0.712698	0.00585	=	-0.0771515	0.7677	=	-0.789849	0.0022	-	99.7506	103.07	91.6782	90.1575	147.756	85.4627
Actr2	protein_coding	ENSRNOG00000004959	14:104340433-104375649	-	1	1.11536	0.00025	+	0.727142	0.0169	=	-0.388218	0.15495	=	1.36903	5e-05	+	0.796076	0.00725	+	-0.572949	0.0251	=	85.1231	184.418	140.909	86.2173	222.696	149.705
Adgrl3	protein_coding	ENSRNOG00000030149	14:28393393-28967980	-	1	1.17896	0.0068	+	0.283366	0.5536	=	-0.895595	0.04755	-	0.400509	0.328	=	0.100817	0.81875	=	-0.299692	0.48645	=	9.07241	20.5412	11.0414	13.3538	17.6266	14.3203
Adh4	protein_coding	ENSRNOG00000046357	2:243700783-243740899	+	1	0.407228	0.3005	=	0.21155	0.5991	=	-0.195678	0.60205	=	0.956526	0.03105	+	0.559735	0.1896	=	-0.396791	0.28785	=	49.0422	65.0366	56.7875	33.5772	65.161	49.4928
Adk	protein_coding	ENSRNOG00000012325	15:3033494-3435888	-	1	0.436546	0.40175	=	0.372469	0.50995	=	-0.0640764	0.8969	=	1.28857	0.027	+	1.22145	0.03555	+	-0.0671184	0.8804	=	18.9171	25.6016	24.4894	13.3242	32.549	31.0694
Aen	protein_coding	ENSRNOG00000018421	1:140584379-140593745	+	1	1.07096	0.0218	+	0.0697166	0.89555	=	-1.00125	0.0369	-	0.767953	0.06795	=	0.737052	0.0816	=	-0.030901	0.93775	=	16.1484	33.9251	16.9479	18.1693	30.9396	30.284
Afap1l1	protein_coding	ENSRNOG00000019403	18:57053946-57114545	-	1	0.912501	0.0154	+	-1.07924	0.03215	-	-1.99175	0.0003	-	0.706153	0.06165	=	0.285071	0.4555	=	-0.421082	0.2239	=	17.183	32.3437	8.13232	18.5827	30.3166	22.6424
Ahsa2	protein_coding	ENSRNOG00000052142	14:108265206-108273938	-	1	1.28091	0.0142	+	1.31258	0.01205	+	0.031671	0.93055	=	0.764077	0.05955	=	0.317575	0.4566	=	-0.446502	0.26105	=	25.4395	61.816	63.188	45.6247	77.4837	56.8591
Aimp1	protein_coding	ENSRNOG00000011384	2:237727763-237751378	-	1	0.287333	0.61095	=	-0.171879	0.7634	=	-0.459212	0.39105	=	1.17385	0.03825	+	0.417333	0.4945	=	-0.756514	0.12905	=	33.7374	41.1725	29.9482	21.907	49.4249	29.2558
Akap5	protein_coding	ENSRNOG00000006410	6:99356508-99361909	+	1	1.9581	0.00395	+	-0.788107	0.3373	=	-2.7462	0.0043	-	1.45379	0.029	+	1.219	0.0847	=	-0.234786	0.7053	=	4.49737	17.4745	2.60444	3.98059	10.9039	9.26624
Akirin1	protein_coding	ENSRNOG00000026610	5:141415074-141430659	-	1	0.484733	0.26795	=	0.578015	0.19	=	0.0932826	0.817	=	0.593226	0.13175	=	-0.294406	0.5047	=	-0.887632	0.0317	-	19.8434	27.7674	29.6221	22.6123	34.1133	18.4383
Akr1b1	protein_coding	ENSRNOG00000009513	4:61706863-61720956	-	1	1.26616	0.00075	+	0.466107	0.21615	=	-0.800056	0.0143	-	1.20489	0.00095	+	0.653034	0.0562	=	-0.551853	0.06655	=	58.7823	141.384	81.2005	71.2792	164.312	112.084
Alcam	protein_coding	ENSRNOG00000001989	11:50781126-50985083	+	1	1.85867	0.0001	+	1.95502	5e-05	+	0.0963439	0.74035	=	1.54959	5e-05	+	1.48878	0.0001	+	-0.0608145	0.83535	=	15.1485	54.9397	58.7339	20.2288	59.2165	56.7722
Aldh1l2	protein_coding	ENSRNOG00000008586	7:26375865-26425108	+	1	Inf	1	=	Inf	5e-05	+	0.679047	0.62125	=	1.31247	0.28065	=	0.149833	1	=	-1.16264	0.4463	=	0	1.07967	1.72865	1.04548	2.59661	1.15989
Aldh7a1	protein_coding	ENSRNOG00000014645	18:51619006-51651267	-	1	1.97448	0.00055	+	0.92356	0.07055	=	-1.05092	0.008	-	1.21933	0.0048	+	0.982444	0.02005	+	-0.236888	0.4938	=	16.2563	63.8854	30.8349	23.4033	54.4919	46.2404
Aldoa	protein_coding	ENSRNOG00000052802	1:198228386-198233588	-	1	0.45634	0.05925	=	-0.250014	0.3068	=	-0.706354	0.0036	=	0.778762	0.00145	+	0.331482	0.1763	=	-0.447279	0.0643	=	430.035	590.032	361.611	312.898	536.826	393.721
Alyref	protein_coding	ENSRNOG00000036687	10:109770875-109774639	-	1	1.0969	0.00785	+	0.927868	0.0239	+	-0.169037	0.63575	=	0.547406	0.13125	=	0.486614	0.1863	=	-0.0607923	0.85825	=	44.1999	94.5415	84.0886	61.1333	89.3436	85.657
Ampd2	protein_coding	ENSRNOG00000019240	2:210861624-210874304	-	1	1.65818	0.0123	+	0.677097	0.4934	=	-0.981084	0.29185	=	0.921185	0.30035	=	0.209658	0.81915	=	-0.711526	0.2916	=	3.17016	10.0056	5.06883	2.89592	5.48391	3.34888
Ankrd26	protein_coding	ENSRNOG00000006717	4:150547466-150616895	-	1	0.510604	0.4558	=	-1.87156	0.0303	-	-2.38217	0.00645	-	0.223751	0.7823	=	0.153867	0.84805	=	-0.0698831	0.9322	=	1.89269	2.69641	0.517229	2.04501	2.3881	2.27517
Anp32a	protein_coding	ENSRNOG00000014846	8:67295726-67333247	+	1	1.54076	0.0144	+	0.437301	0.44975	=	-1.10346	0.0149	-	1.01868	0.0419	+	1.08078	0.0324	+	0.0620927	0.8738	=	27.6223	80.3663	37.4024	32.7497	66.3532	69.2713
Anxa1	protein_coding	ENSRNOG00000017469	1:237893965-237910012	-	1	0.484136	0.17655	=	-0.0136312	0.9698	=	-0.497767	0.15275	=	0.845542	0.02235	+	0.321731	0.41555	=	-0.523811	0.1467	=	61.289	85.7279	60.7127	46.1347	82.9014	57.6606
Anxa11	protein_coding	ENSRNOG00000010984	16:3867207-3912148	-	1	1.00392	0.03005	+	0.306547	0.5224	=	-0.697376	0.09485	=	0.711707	0.13395	=	0.211164	0.68	=	-0.500543	0.30205	=	15.4803	31.0449	19.1451	14.6408	23.9778	16.9485
Anxa2	protein_coding	ENSRNOG00000010362	8:75687099-75723594	+	1	0.594386	0.01085	=	-0.0261663	0.9108	=	-0.620552	0.00785	=	1.48613	5e-05	+	1.09102	5e-05	+	-0.39511	0.09955	=	707.039	1067.51	694.331	393.213	1101.54	837.643
Anxa5	protein_coding	ENSRNOG00000014453	2:123162460-123193130	-	1	1.0697	0.0002	+	0.407326	0.16585	=	-0.662371	0.0165	=	1.94439	5e-05	+	1.02818	0.001	+	-0.916208	0.00065	-	110.848	232.669	147.01	86.999	334.837	177.43
Anxa6	protein_coding	ENSRNOG00000010668	10:40320580-40375605	-	1	0.605625	0.0458	=	0.364165	0.2391	=	-0.24146	0.40385	=	1.19024	0.00025	+	0.721386	0.02705	=	-0.468853	0.1041	=	49.9529	76.0103	64.2962	37.0643	84.5772	61.1103
Ap1s3	protein_coding	ENSRNOG00000049873	9:85387064-85445939	-	1	1.20966	0.01945	+	-0.176369	0.75235	=	-1.38603	0.0068	-	1.06429	0.07095	=	0.347547	0.57305	=	-0.716746	0.1721	=	11.6	26.8289	10.2651	9.21193	19.2635	11.7212
Ap3m1	protein_coding	ENSRNOG00000011461	15:3436360-3454279	+	1	0.714178	0.0668	=	0.477545	0.23975	=	-0.236633	0.51245	=	0.902017	0.0156	+	0.410675	0.28685	=	-0.491342	0.15245	=	17.2935	28.3709	24.079	20.0402	37.4486	26.6396
Apbb1	protein_coding	ENSRNOG00000018020	1:170387608-170404056	-	1	4.48425	0.128	=	3.83549	0.1416	=	-0.648753	0.21295	=	0.451616	0.46415	=	1.22899	0.03575	+	0.777371	0.1546	=	1.02379	22.9141	14.6154	7.81963	10.6939	18.3294
Api5	protein_coding	ENSRNOG00000009689	3:83310883-83335960	-	1	0.688904	0.03465	=	0.407517	0.21865	=	-0.281387	0.36035	=	1.20119	0.0015	+	0.769079	0.0318	+	-0.432112	0.15265	=	26.1647	42.1791	34.7049	20.016	46.0226	34.1109
Apmap	protein_coding	ENSRNOG00000006795	3:146376827-146407252	-	1	1.1255	0.037	+	0.505823	0.38645	=	-0.619682	0.2412	=	0.414229	0.4178	=	0.115363	0.83055	=	-0.298865	0.5581	=	14.5206	31.6807	20.6182	20.6852	27.5649	22.4073
App	protein_coding	ENSRNOG00000006997	11:24425004-24641858	-	1	0.777039	0.003	+	0.412176	0.12885	=	-0.364863	0.14515	=	1.14419	0.0001	+	0.895151	0.0023	+	-0.249041	0.33075	=	91.4916	156.781	121.747	70.7145	156.295	131.515
Arcn1	protein_coding	ENSRNOG00000061108	8:49051245-49075892	-	1	0.817058	0.0077	+	0.385049	0.2115	=	-0.432009	0.12925	=	0.78296	0.00845	+	0.355016	0.2383	=	-0.427943	0.1317	=	38.6476	68.0896	50.47	37.0561	63.7609	47.3948
Arfgap2	protein_coding	ENSRNOG00000014429	3:80081646-80093658	+	1	0.266991	0.45205	=	-0.278173	0.45055	=	-0.545164	0.1329	=	0.786948	0.04715	+	0.173178	0.6854	=	-0.61377	0.12835	=	30.4041	36.5851	25.0723	17.7435	30.6151	20.0065
Arl6ip5	protein_coding	ENSRNOG00000006818	4:129574263-129598915	+	1	0.437511	0.1049	=	0.126625	0.635	=	-0.310886	0.23765	=	0.825592	0.00145	+	0.00940387	0.97295	=	-0.816188	0.00155	-	202.593	274.365	221.178	224.147	397.248	225.613
Armcx2	protein_coding	ENSRNOG00000025705	X:105617384-105622156	-	1	1.5165	0.0004	+	1.29023	0.002	+	-0.226266	0.4543	=	0.393874	0.3142	=	1.16485	0.003	+	0.77098	0.02615	+	16.1206	46.1204	39.4258	19.8712	26.1091	44.5533
Asah1	protein_coding	ENSRNOG00000010034	16:53998559-54137660	+	1	0.672714	0.2341	=	-0.117995	0.82225	=	-0.790709	0.0954	=	1.47238	0.00805	+	0.68386	0.20355	=	-0.788523	0.13425	=	44.9391	71.636	41.4099	24.464	67.8826	39.2997
Asap1	protein_coding	ENSRNOG00000058733	7:104669671-104801045	-	1	0.803642	0.07015	=	-0.243863	0.62575	=	-1.0475	0.0225	-	0.787133	0.13315	=	0.527534	0.3131	=	-0.2596	0.56415	=	14.1128	24.6339	11.918	9.69892	16.7369	13.9806
Asf1b	protein_coding	ENSRNOG00000005115	19:25077917-25092491	+	1	2.58566	0.01825	+	2.16731	0.0363	+	-0.418345	0.3282	=	0.314832	0.47555	=	0.218796	0.6162	=	-0.0960361	0.81995	=	6.97523	41.8716	31.3318	29.5129	36.7101	34.346
Atp2c1	protein_coding	ENSRNOG00000013305	8:113955646-114013623	-	1	0.965452	0.00655	+	0.69811	0.04835	=	-0.267342	0.4002	=	0.312864	0.3618	=	0.512648	0.1287	=	0.199784	0.5309	=	26.9837	52.6904	43.7777	34.9062	43.3595	49.7995
Atp6ap1	protein_coding	ENSRNOG00000054352	X:156407936-156415145	-	1	2.65688	0.001	+	1.71075	0.0224	+	-0.946121	0.0197	-	1.58972	0.00055	+	1.07047	0.0117	+	-0.519248	0.12125	=	7.8033	49.2128	25.5427	19.9668	60.0983	41.9327
Atp6ap2	protein_coding	ENSRNOG00000003858	X:11136938-11164915	-	1	0.180516	0.71645	=	-0.145757	0.78045	=	-0.326273	0.5136	=	1.54357	0.01225	+	1.15815	0.04465	+	-0.385423	0.3547	=	20.6756	23.4314	18.6888	10.7108	31.2236	23.9034
Atp6v1a	protein_coding	ENSRNOG00000001992	11:61531577-61584634	+	1	1.79956	0.00015	+	0.789385	0.0615	=	-1.01018	0.00515	-	0.335042	0.3958	=	0.318928	0.4126	=	-0.0161136	0.96505	=	10.0679	35.0478	17.4007	14.2279	17.9473	17.748
Atp6v1e1	protein_coding	ENSRNOG00000011905	4:153351420-153373649	-	1	0.976293	0.0217	+	1.00461	0.01875	+	0.0283146	0.9361	=	0.972441	0.0162	+	0.631454	0.1147	=	-0.340987	0.33015	=	37.2191	73.225	74.6764	42.5193	83.4296	65.8677
Atxn10	protein_coding	ENSRNOG00000014637	7:126228294-126351634	+	1	0.844698	0.02555	+	0.0184373	0.96245	=	-0.82626	0.02125	-	0.998594	0.01595	+	0.816571	0.0466	+	-0.182023	0.60295	=	41.7321	74.9461	42.2688	31.4171	62.7729	55.3322
Aurkb	protein_coding	ENSRNOG00000005659	10:55626740-55634991	+	1	0.879304	0.03595	+	0.081098	0.8524	=	-0.798206	0.04615	-	1.46385	0.0037	+	1.2717	0.0099	+	-0.192152	0.60095	=	29.4935	54.253	31.1989	18.5714	51.2282	44.84
Bahd1	protein_coding	ENSRNOG00000010428	3:110723480-110732060	+	1	2.26615	0.0013	+	-0.359129	0.6885	=	-2.62528	0.01985	-	0.504545	0.51365	=	0.659153	0.321	=	0.154608	0.82885	=	2.82648	13.5964	2.20362	2.58314	3.66465	4.07919
Bcap31	protein_coding	ENSRNOG00000055756	X:157095936-157126393	+	1	0.882585	0.054	=	0.382788	0.4424	=	-0.499797	0.2426	=	1.20145	0.0038	+	0.513698	0.222	=	-0.687755	0.06485	=	35.0833	64.6823	45.7437	38.7111	89.0243	55.268
Bcat2	protein_coding	ENSRNOG00000020956	1:101554641-101572080	+	1	3.13292	0.00205	+	0.777083	0.4582	=	-2.35583	0.0238	-	0.637533	0.3916	=	0.47214	0.5162	=	-0.165394	0.80615	=	3.66204	32.1236	6.2755	10.8964	16.9512	15.1151
Bhlhe40	protein_coding	ENSRNOG00000007152	4:140703618-140709319	+	1	1.69726	0.0107	+	1.43588	0.03285	+	-0.261374	0.6365	=	0.121756	0.8512	=	0.733982	0.2116	=	0.612226	0.3039	=	5.08926	16.5037	13.7689	9.66361	10.5146	16.0727
Bivm	protein_coding	ENSRNOG00000022894	9:50892604-50919791	+	1	1.65598	0.07415	=	0.335511	0.6996	=	-1.32047	0.0419	-	1.05736	0.2786	=	0.156147	0.8906	=	-0.901214	0.35985	=	6.56507	20.689	8.28396	5.72952	11.9238	6.38445
Bmp1	protein_coding	ENSRNOG00000010890	15:52166400-52210746	-	1	0.922366	0.01345	+	0.585358	0.12935	=	-0.337008	0.33005	=	0.70568	0.06275	=	0.546485	0.1516	=	-0.159195	0.63895	=	16.8619	31.9569	25.2997	17.9489	29.2732	26.2148
Brix1	protein_coding	ENSRNOG00000018021	2:60450373-60461458	-	1	1.36783	0.00125	+	0.158152	0.70775	=	-1.20968	0.00255	-	0.458618	0.3052	=	0.338402	0.4404	=	-0.120216	0.78115	=	17.756	45.8251	19.8131	15.8288	21.7523	20.0132
Bub3	protein_coding	ENSRNOG00000020643	1:203524425-203557337	+	1	1.95522	0.00025	+	1.79798	0.00075	+	-0.157236	0.6274	=	1.17946	0.0032	+	0.732815	0.06065	=	-0.446645	0.17825	=	28.5249	110.612	99.1906	43.957	99.559	73.0511
Cadm1	protein_coding	ENSRNOG00000018778	8:52127398-52189722	+	1	1.75668	5e-05	+	1.57589	0.00025	+	-0.180783	0.5619	=	1.23494	0.0022	+	0.997221	0.0106	+	-0.237715	0.44515	=	26.0472	88.0185	77.652	36.1894	85.1794	72.2396
Calr	protein_coding	ENSRNOG00000003029	19:25956770-25961666	-	1	0.698876	0.0036	=	0.252443	0.298	=	-0.446433	0.0602	=	1.4145	5e-05	+	0.942019	0.0001	+	-0.472476	0.05055	=	497.994	808.364	593.222	319.988	852.979	614.765
Calu	protein_coding	ENSRNOG00000006197	4:56625560-56653111	+	1	1.25215	5e-05	+	1.03788	5e-05	+	-0.214276	0.3712	=	1.60199	5e-05	+	0.862742	0.00025	+	-0.739245	0.00235	=	126.502	301.323	259.734	132.522	402.285	240.99
Capg	protein_coding	ENSRNOG00000013668	4:100407657-100419446	+	1	1.01206	0.0066	+	0.620355	0.0845	=	-0.391706	0.19205	=	1.44846	5e-05	+	0.427674	0.2329	=	-1.02078	0.0013	-	60.6512	122.321	93.2362	55.9485	152.692	75.2542
Capzb	protein_coding	ENSRNOG00000007330	5:157642750-157742478	+	1	0.338336	0.1593	=	0.104474	0.663	=	-0.233862	0.3223	=	0.780644	0.001	+	0.0793729	0.74655	=	-0.701271	0.0044	=	332.836	420.803	357.833	285.843	491.049	302.01
Casp3	protein_coding	ENSRNOG00000010475	16:48845011-48863204	-	1	0.296311	0.4108	=	0.116717	0.74205	=	-0.179594	0.60275	=	1.26064	0.00185	+	1.0408	0.0087	+	-0.219844	0.4995	=	35.3928	43.4623	38.3752	21.3791	51.225	43.9847
Cc2d1a	protein_coding	ENSRNOG00000006747	19:25246912-25261946	-	1	1.40115	0.04225	+	0.417342	0.5576	=	-0.983811	0.0786	=	0.527453	0.4082	=	0.534187	0.377	=	0.00673368	0.9913	=	4.94698	13.0656	6.60651	5.91764	8.52959	8.56949
Cc2d1b	protein_coding	ENSRNOG00000008634	5:128215710-128229737	+	1	0.15622	0.7188	=	-0.694839	0.1683	=	-0.851058	0.10145	=	1.11261	0.02465	+	1.09176	0.0278	+	-0.0208471	0.96545	=	14.6395	16.3137	9.04394	7.69869	16.6473	16.4085
Ccar2	protein_coding	ENSRNOG00000018295	15:51818896-51834030	-	1	1.55514	0.00675	+	1.2159	0.029	+	-0.339239	0.43955	=	0.201057	0.7431	=	0.95368	0.10585	=	0.752623	0.1488	=	5.39565	15.8557	12.5333	6.66135	7.65749	12.9017
Ccdc137	protein_coding	ENSRNOG00000048712	10:109630098-109636480	+	1	2.2804	0.00135	+	0.0144872	0.9843	=	-2.26591	0.00155	-	0.636767	0.35695	=	0.171664	0.8227	=	-0.465103	0.50865	=	4.10761	19.9553	4.14907	4.254	6.61429	4.79152
Ccl2	protein_coding	ENSRNOG00000007159	10:69412016-69413870	+	1	0.218659	0.58255	=	-0.828564	0.08345	=	-1.04722	0.0268	-	2.15555	0.0024	+	1.17316	0.07865	=	-0.982391	0.05445	=	100.325	116.743	56.4917	18.0822	80.5628	40.7761
Ccna2	protein_coding	ENSRNOG00000015423	2:123264693-123323170	-	1	0.542734	0.17915	=	0.0131199	0.9718	=	-0.529614	0.14575	=	1.06569	0.0038	+	0.924175	0.0106	+	-0.141515	0.6462	=	75.7501	110.347	76.4421	54.5596	114.203	103.532
Ccnb1	protein_coding	ENSRNOG00000058539	2:30783914-30791221	-	1	1.37938	0.00375	+	1.34644	0.00465	+	-0.0329445	0.92325	=	1.34193	0.0046	+	1.23809	0.00945	+	-0.103842	0.77225	=	23.8549	62.0602	60.6591	24.0762	61.0306	56.7922
Ccnd1	protein_coding	ENSRNOG00000020918	1:218090749-218100325	-	1	0.963521	0.00015	+	0.778792	0.0011	+	-0.184729	0.4541	=	1.177	5e-05	+	0.779228	0.0012	+	-0.397773	0.1028	=	228.482	445.554	392.005	168.383	380.724	288.981
Ccnd3	protein_coding	ENSRNOG00000050258	9:15404821-15410943	-	1	0.694738	0.01515	=	0.520431	0.0682	=	-0.174307	0.51235	=	0.773088	0.0057	+	0.335243	0.22585	=	-0.437845	0.0934	=	103.892	168.159	149.021	109.965	187.922	138.731
Ccpg1	protein_coding	ENSRNOG00000053428	8:79660656-79715284	+	1	1.10337	0.0488	+	0.0229967	0.97245	=	-1.08038	0.06375	=	1.57134	0.0389	+	2.02464	0.01335	+	0.453299	0.35485	=	11.4379	24.575	11.6216	6.00622	17.8493	24.4387
Cct6a	protein_coding	ENSRNOG00000000923	12:30491585-30501813	-	1	0.593898	0.0362	=	0.668816	0.0186	=	0.0749186	0.7806	=	1.16201	0.0003	+	0.877595	0.00615	+	-0.284414	0.30565	=	80.2917	121.186	127.645	58.5098	130.927	107.501
Cct7	protein_coding	ENSRNOG00000015630	4:117235022-117252265	+	1	0.375154	0.20605	=	-0.213599	0.499	=	-0.588753	0.0517	=	1.01159	0.0017	+	0.468985	0.13355	=	-0.542607	0.06065	=	58.2599	75.5618	50.2424	42.0974	84.8739	58.2684
Cct8	protein_coding	ENSRNOG00000001592	11:27101226-27141881	-	1	0.933295	0.01745	+	1.00411	0.01005	+	0.0708164	0.82095	=	0.864885	0.0115	+	0.416971	0.22155	=	-0.447914	0.1563	=	36.5935	69.8802	73.3959	46.3878	84.4812	61.9334
Cd44	protein_coding	ENSRNOG00000006094	3:92696312-92783658	-	1	0.0637187	0.81385	=	-0.0892039	0.75245	=	-0.152923	0.58115	=	0.813395	0.00285	+	0.378328	0.1619	=	-0.435067	0.1106	=	432.702	452.241	406.758	286.855	504.103	372.864
Cd47	protein_coding	ENSRNOG00000001964	11:53514594-53575175	-	1	1.42174	0.0216	+	-0.0147833	0.98085	=	-1.43652	0.006	-	0.418819	0.3292	=	0.383163	0.42035	=	-0.0356562	0.9398	=	22.6601	60.7081	22.429	31.0789	41.5473	40.5331
Cd55	protein_coding	ENSRNOG00000003927	13:47126740-47154292	-	1	1.39973	0.05365	=	0.321104	0.6599	=	-1.07862	0.0621	=	1.22958	0.03425	+	0.97965	0.0865	=	-0.249934	0.5699	=	5.65353	14.9169	7.06288	7.11129	16.6759	14.0234
Cd63	protein_coding	ENSRNOG00000007650	7:3320102-3335582	+	1	0.605875	0.01305	=	-0.0845503	0.72405	=	-0.690426	0.00445	=	0.872402	0.00015	+	-0.114772	0.62345	=	-0.987174	5e-05	-	1412.11	2149.09	1331.73	1424.64	2608.1	1315.7
Cd81	protein_coding	ENSRNOG00000020451	1:216237696-216253311	+	1	0.791742	0.00435	+	0.699048	0.0126	=	-0.0926938	0.7177	=	1.3061	5e-05	+	0.678906	0.01035	=	-0.627194	0.01055	=	165.403	286.339	268.52	184.016	455.021	294.596
Cd9	protein_coding	ENSRNOG00000019556	4:157977161-158010166	-	1	5.72103	0.17385	=	5.60466	0.17395	=	-0.116371	0.80085	=	2.38668	0.02495	+	2.1746	0.0352	+	-0.212081	0.66435	=	0.85263	44.974	41.4887	8.12136	42.4708	36.6647
Cdc45	protein_coding	ENSRNOG00000050071	11:86329011-86358453	+	1	1.1592	0.18795	=	1.4634	0.12	=	0.304195	0.5554	=	1.15444	0.04645	+	0.240674	0.71585	=	-0.913767	0.1225	=	1.76013	3.93097	4.85368	3.05687	6.80454	3.61183
Cdca8	protein_coding	ENSRNOG00000031431	5:142911304-142933526	-	1	5.68841	0.1502	=	5.28886	0.1506	=	-0.399549	0.46965	=	1.56491	0.0061	+	1.25163	0.0239	+	-0.313285	0.4863	=	0.559834	28.8696	21.8859	13.1922	39.0302	31.4118
Cdk5rap2	protein_coding	ENSRNOG00000005788	5:86387077-86554102	-	1	1.49142	0.00205	+	0.400771	0.39685	=	-1.09065	0.00755	-	0.25823	0.5645	=	0.469258	0.2856	=	0.211028	0.61475	=	6.41409	18.0342	8.46796	7.4323	8.8891	10.2893
Cdk7	protein_coding	ENSRNOG00000018510	2:30710642-30735514	-	1	1.6855	0.0207	+	1.28255	0.06595	=	-0.402954	0.4083	=	0.599768	0.30865	=	0.337176	0.60195	=	-0.262592	0.66685	=	12.1182	38.9783	29.4796	15.3612	23.2795	19.4056
Cdk9	protein_coding	ENSRNOG00000022586	3:11742265-11747150	-	1	0.594721	0.1653	=	-0.44373	0.36035	=	-1.03845	0.0252	-	0.639532	0.1443	=	0.110946	0.8109	=	-0.528586	0.2284	=	30.2216	45.6401	22.2199	25.27	39.3661	27.2899
Chaf1b	protein_coding	ENSRNOG00000001692	11:34101196-34121378	+	1	2.62027	0.2816	=	2.32299	0.324	=	-0.297275	0.7583	=	1.95248	0.02855	+	1.43972	0.1116	=	-0.512758	0.4754	=	1.2344	7.58987	6.17654	2.69729	10.4396	7.31691
Chmp2a	protein_coding	ENSRNOG00000043328	1:65541321-65543707	+	1	1.44755	0.00575	+	0.525776	0.3343	=	-0.921774	0.04435	-	0.56038	0.22525	=	0.174132	0.7277	=	-0.386249	0.36865	=	38.3362	104.56	55.193	52.6086	77.5797	59.3575
Cirh1a	protein_coding	ENSRNOG00000020333	19:39087989-39116125	+	1	0.244833	0.7048	=	0.156969	0.7977	=	-0.0878641	0.8917	=	1.2419	0.02425	+	0.261623	0.67645	=	-0.980272	0.08365	=	9.21187	10.9157	10.2707	8.27936	19.5814	9.92551
Ckap2	protein_coding	ENSRNOG00000024650	16:74752654-74779184	+	1	2.02664	0.0002	+	1.99042	0.00025	+	-0.0362247	0.9094	=	0.302189	0.43455	=	1.0636	0.00465	+	0.761415	0.03375	+	11.9535	48.7051	47.4974	22.853	28.178	47.766
Ckb	protein_coding	ENSRNOG00000010872	6:136142915-136145918	-	1	1.01636	0.00155	+	0.708992	0.0258	=	-0.307366	0.28165	=	1.18774	0.0005	+	0.958523	0.00515	+	-0.229215	0.43195	=	80.0767	161.98	130.898	60.6232	138.097	117.81
Clca4l	protein_coding	ENSRNOG00000036877	2:250785533-250805445	-	1	1.45228	0.00445	+	1.06213	0.0424	+	-0.390153	0.34455	=	3.00618	0.0095	+	2.70955	0.0171	+	-0.296627	0.44325	=	9.70137	26.5469	20.2566	3.14677	25.2822	20.5836
Clk1	protein_coding	ENSRNOG00000025768	9:65296777-65307995	-	1	0.915736	0.0092	+	0.0233655	0.95105	=	-0.89237	0.01475	-	1.10934	0.01	+	0.884455	0.0355	+	-0.224883	0.52615	=	41.8908	79.0283	42.5748	27.2181	58.7221	50.2465
Clstn1	protein_coding	ENSRNOG00000016398	5:166533180-166601684	+	1	0.77411	0.04055	+	0.285774	0.45455	=	-0.488336	0.1462	=	1.26845	0.00315	+	1.3284	0.0021	+	0.0599525	0.85725	=	15.0014	25.6545	18.2877	9.52451	22.9447	23.9183
Cnn3	protein_coding	ENSRNOG00000011559	2:225005018-225036188	+	1	1.52588	5e-05	+	1.51046	5e-05	+	-0.0154161	0.9542	=	1.23738	5e-05	+	0.969003	0.00085	+	-0.268378	0.2793	=	55.5129	159.856	158.157	79.9698	188.545	156.54
Cnot3	protein_coding	ENSRNOG00000053234	1:64126881-64147251	-	1	1.69419	0.02345	+	1.10415	0.10075	=	-0.590031	0.24995	=	0.177528	0.753	=	0.166727	0.7722	=	-0.0108012	0.984	=	5.62646	18.2069	12.0954	11.1452	12.6046	12.5105
Cnp	protein_coding	ENSRNOG00000017496	10:88490797-88497356	+	1	1.01785	5e-05	+	0.544633	0.03355	=	-0.473215	0.05825	=	0.849263	0.00075	+	0.413554	0.105	=	-0.43571	0.0774	=	128.282	259.758	187.119	128.765	231.98	171.51
Col9a3	protein_coding	ENSRNOG00000009531	3:176102350-176124306	+	1	2.47714	0.0004	+	2.23269	0.00145	+	-0.244451	0.54495	=	2.024	0.00015	+	1.58804	0.0027	+	-0.435952	0.2209	=	6.62315	36.8773	31.1295	13.3032	54.1052	39.9949
Colgalt1	protein_coding	ENSRNOG00000023317	16:20039968-20052276	+	1	1.30773	0.00255	+	0.458714	0.29395	=	-0.849019	0.02695	-	0.454717	0.26635	=	0.825706	0.03895	+	0.370989	0.3165	=	14.9531	37.0166	20.5502	16.9143	23.1813	29.979
Copb2	protein_coding	ENSRNOG00000060723	8:106586688-106602837	+	1	2.18106	0.00035	+	1.5533	0.00535	+	-0.627763	0.1068	=	0.781904	0.08465	=	0.574469	0.21225	=	-0.207435	0.6131	=	9.63242	43.6817	28.2699	15.9408	27.4087	23.738
Cops2	protein_coding	ENSRNOG00000008744	3:118109405-118427851	-	1	1.02194	0.00475	+	0.905561	0.0143	+	-0.116384	0.7195	=	0.20408	0.5301	=	0.502146	0.10455	=	0.298066	0.3309	=	42.2274	85.7493	79.1035	58.223	67.07	82.4623
Coro1b	protein_coding	ENSRNOG00000021828	1:219397849-219403260	+	1	0.854681	0.0098	+	-0.0857966	0.80465	=	-0.940478	0.0054	-	1.20684	0.00085	+	0.256269	0.48415	=	-0.950567	0.0059	-	55.5294	100.417	52.3234	37.7921	87.2359	45.1384
Coro1c	protein_coding	ENSRNOG00000000697	12:48481749-48554052	+	1	0.485881	0.05555	=	0.115973	0.65775	=	-0.369908	0.143	=	0.856577	0.0009	+	0.248153	0.3439	=	-0.608424	0.0147	=	84.9332	118.944	92.0426	70.4256	127.522	83.6434
Cpe	protein_coding	ENSRNOG00000043387	16:26906715-27014813	+	1	0.957517	0.0096	+	0.477236	0.2021	=	-0.480281	0.16075	=	0.603548	0.0837	=	0.365393	0.3051	=	-0.238155	0.47415	=	31.5758	61.3191	43.9558	39.7016	60.3246	51.1449
Cpsf1	protein_coding	ENSRNOG00000030705	7:117643205-117672373	-	1	1.69969	0.0094	+	0.497598	0.42605	=	-1.20209	0.0238	-	1.00015	0.13165	=	0.525785	0.46395	=	-0.474369	0.3989	=	4.9419	16.0529	6.97727	3.71686	7.43451	5.35123
Creb3	protein_coding	ENSRNOG00000016452	5:59033635-59079719	+	1	0.847747	0.28395	=	-0.76927	0.39645	=	-1.61702	0.038	-	0.151084	0.80315	=	0.89285	0.09665	=	0.741766	0.19945	=	38.7199	69.6838	22.7175	36.6368	40.6816	68.0286
Creld2	protein_coding	ENSRNOG00000004659	7:129812788-129819634	+	1	1.00834	0.0324	+	0.785653	0.1005	=	-0.222688	0.57525	=	0.84272	0.0507	=	0.359923	0.41685	=	-0.482797	0.243	=	32.6151	65.6085	56.2243	35.2212	63.1667	45.2014
Crip2	protein_coding	ENSRNOG00000005041	6:137953544-137958490	+	1	0.826744	0.04865	+	0.462428	0.2907	=	-0.364317	0.36925	=	1.60138	0.0025	+	1.00558	0.04105	+	-0.595797	0.1418	=	41.2955	73.2449	56.8993	25.0949	76.146	50.3842
Crlf3	protein_coding	ENSRNOG00000050657	10:67383899-67401836	-	1	0.927728	0.16765	=	-0.543336	0.49565	=	-1.47106	0.02695	-	0.465418	0.5087	=	0.401072	0.55615	=	-0.0643465	0.91835	=	16.3425	31.088	11.2139	13.667	18.8703	18.0471
Crtap	protein_coding	ENSRNOG00000009878	8:122382616-122402197	-	1	0.352852	0.42455	=	-0.794841	0.13075	=	-1.14769	0.0249	-	0.578387	0.1991	=	0.434684	0.3151	=	-0.143704	0.7262	=	29.513	37.6906	17.0115	27.5143	41.0837	37.1887
Ctbs	protein_coding	ENSRNOG00000015573	2:252305873-252359798	+	1	3.78979	0.2438	=	2.13929	0.3096	=	-1.65051	0.0128	-	1.16069	0.0634	=	0.776097	0.21095	=	-0.384593	0.46445	=	2.85367	39.468	12.5717	12.9107	28.8638	22.1095
Ctdp1	protein_coding	ENSRNOG00000061474	18:76922933-76984203	-	1	1.3591	0.03825	+	-0.151589	0.8363	=	-1.51069	0.0245	-	0.472063	0.41245	=	0.122056	0.84025	=	-0.350007	0.4965	=	3.36523	8.63265	3.02958	5.91737	8.20794	6.43979
Ctnna1	protein_coding	ENSRNOG00000005796	18:27923571-28055960	+	1	0.0578979	0.83785	=	0.0373873	0.8971	=	-0.0205106	0.93865	=	0.889319	0.00275	+	0.765964	0.0098	+	-0.123355	0.65145	=	74.9744	78.0444	76.9427	48.7496	90.2989	82.8989
Ctnnal1	protein_coding	ENSRNOG00000010593	5:73561449-73621070	-	1	1.24631	0.0323	+	0.339823	0.6102	=	-0.906492	0.1208	=	0.55145	0.32475	=	0.629114	0.2726	=	0.0776641	0.8751	=	5.43862	12.9023	6.88312	5.96482	8.74179	9.22528
Ctnnbl1	protein_coding	ENSRNOG00000012021	3:154212201-154373169	+	1	4.16828	0.2469	=	3.35237	0.25325	=	-0.815907	0.0539	=	2.27721	0.0343	+	1.84631	0.0659	=	-0.430903	0.381	=	2.21211	39.7726	22.5929	5.03315	24.3977	18.0981
Ctps1	protein_coding	ENSRNOG00000009963	5:139475933-139505065	-	1	0.468887	0.06625	=	0.121742	0.64705	=	-0.347145	0.1782	=	1.02338	0.0003	+	0.569198	0.035	=	-0.45418	0.068	=	92.0011	127.333	100.102	69.299	140.862	102.819
Ctsb	protein_coding	ENSRNOG00000010331	15:46316740-46337612	+	1	1.35679	5e-05	+	0.916568	0.0029	+	-0.440224	0.09555	=	1.28146	5e-05	+	0.928488	0.00115	+	-0.35297	0.1683	=	69.6589	178.407	131.49	77.3545	188.037	147.227
Cyb561d2	protein_coding	ENSRNOG00000021887	8:116295328-116297858	-	1	2.24392	0.11945	=	2.18889	0.0206	+	-0.0550329	0.9574	=	0.623303	0.4448	=	-0.193204	0.83345	=	-0.816507	0.3089	=	4.09164	19.3814	18.656	13.3789	20.6088	11.702
Cyb5r3	protein_coding	ENSRNOG00000009592	7:124023994-124041594	-	1	0.848153	0.0051	+	0.370054	0.22585	=	-0.478099	0.1007	=	0.796119	0.01105	+	0.498502	0.11515	=	-0.297617	0.3094	=	68.0033	122.419	87.8875	59.157	102.722	83.5738
Cyp51	protein_coding	ENSRNOG00000007234	4:27175242-27194018	+	1	1.19727	0.00015	+	0.585655	0.05325	=	-0.611613	0.0278	=	0.792703	0.00475	+	0.518115	0.06595	=	-0.274588	0.30375	=	43.6912	100.186	65.5683	48.8286	84.5867	69.9267
Cyr61	protein_coding	ENSRNOG00000014350	2:251529353-251532312	-	1	2.07401	5e-05	+	1.38373	0.00075	+	-0.690277	0.01875	=	2.09112	0.0002	+	1.94257	0.00025	+	-0.148551	0.64615	=	32.9854	138.886	86.0728	13.9156	59.2914	53.4901
Dbn1	protein_coding	ENSRNOG00000014170	17:9679627-9693820	+	1	1.68259	0.00025	+	0.997038	0.0181	+	-0.685553	0.0329	=	1.24187	0.0003	+	0.977374	0.00635	+	-0.264496	0.38285	=	27.3636	87.8381	54.6149	35.7085	84.4524	70.3058
Dbnl	protein_coding	ENSRNOG00000012378	14:86029334-86044364	+	1	1.72826	5e-05	+	0.936476	0.02645	+	-0.791787	0.0201	-	1.53276	5e-05	+	0.706072	0.04765	=	-0.826685	0.0091	-	20.3451	67.4093	38.9375	29.8092	86.2493	48.6294
Ddost	protein_coding	ENSRNOG00000015079	5:156668711-156676035	+	1	0.8273	0.01295	+	0.214396	0.5473	=	-0.612904	0.05815	=	1.72352	5e-05	+	0.858867	0.01525	+	-0.864653	0.00365	-	50.2888	89.2306	58.346	41.3901	136.687	75.0656
Ddrgk1	protein_coding	ENSRNOG00000021232	3:123195579-123206828	-	1	0.662531	0.1165	=	0.0580792	0.90375	=	-0.604452	0.15525	=	1.03832	0.0088	+	0.299369	0.47355	=	-0.738953	0.0487	=	31.547	49.9343	32.8429	36.3536	74.6644	44.737
Ddx39b	protein_coding	ENSRNOG00000000841	20:4638662-5008262	-	1	0.851596	0.1344	=	0.610811	0.2637	=	-0.240785	0.51015	=	0.874809	0.043	+	1.44832	0.00195	+	0.573515	0.07385	=	137.49	248.101	209.964	87.8961	161.181	239.86
Ddx54	protein_coding	ENSRNOG00000001377	12:41470556-41485122	-	1	0.805826	0.076	=	-0.0436518	0.92965	=	-0.849478	0.04255	-	0.0253302	0.95205	=	-0.333497	0.4801	=	-0.358827	0.4494	=	13.9389	24.3672	13.5234	14.9774	15.2426	11.8862
Dhcr24	protein_coding	ENSRNOG00000006787	5:126164673-126191206	+	1	1.43725	5e-05	+	0.771042	0.01895	+	-0.666205	0.0196	=	0.205574	0.48735	=	0.0269033	0.92685	=	-0.178671	0.5483	=	23.7001	64.1809	40.4443	35.4864	40.921	36.1544
Diaph3	protein_coding	ENSRNOG00000008986	15:70039423-70399924	-	1	1.46444	0.0184	+	-0.948947	0.09185	=	-2.41338	0.00085	-	0.184728	0.7298	=	0.951743	0.19605	=	0.767015	0.26435	=	11.4162	31.5036	5.9137	10.6314	12.0837	20.5633
Dlc1	protein_coding	ENSRNOG00000010780	16:59077812-59245987	+	1	0.632976	0.08845	=	0.447401	0.2316	=	-0.185576	0.5884	=	0.760446	0.0607	=	0.933986	0.0193	+	0.17354	0.62095	=	15.5101	24.0525	21.1493	12.0391	20.3945	23.0013
Dnaja1	protein_coding	ENSRNOG00000007029	5:57028466-57039378	+	1	1.12919	0.00035	+	0.467047	0.1272	=	-0.662148	0.018	=	0.977433	0.0013	+	0.598763	0.0466	=	-0.378669	0.1653	=	79.4677	173.825	109.846	76.7649	151.147	116.254
Dnaja2	protein_coding	ENSRNOG00000016251	19:22569998-22588137	+	1	1.22444	0.0003	+	1.09961	0.00075	+	-0.124832	0.66335	=	1.47995	5e-05	+	1.11299	0.0009	+	-0.366961	0.1784	=	53.8674	125.869	115.436	49.2149	137.28	106.449
Dnajb11	protein_coding	ENSRNOG00000001803	11:81741296-81757813	-	1	0.87557	0.015	+	0.734123	0.03635	=	-0.141446	0.657	=	1.05289	0.00105	+	0.683116	0.03525	=	-0.369776	0.20265	=	37.9763	69.6764	63.1693	50.4132	104.592	80.9436
Dnajb6	protein_coding	ENSRNOG00000010353	4:2711384-2774890	+	1	0.933471	0.01885	+	0.432389	0.29055	=	-0.501082	0.16335	=	0.841426	0.03055	+	0.170622	0.6893	=	-0.670804	0.0906	=	22.666	43.289	30.587	20.9217	37.4879	23.5482
Dnajc21	protein_coding	ENSRNOG00000017876	2:60419524-60446510	-	1	0.196825	0.71965	=	0.0971595	0.86845	=	-0.0996651	0.8524	=	1.21482	0.0304	+	0.752063	0.211	=	-0.462762	0.36525	=	17.0455	19.537	18.2329	10.2022	23.6806	17.1825
Dnajc3	protein_coding	ENSRNOG00000010352	15:104186852-104226434	+	1	0.33467	0.4964	=	-0.996022	0.12085	=	-1.33069	0.03365	-	0.936021	0.0702	=	0.539381	0.3121	=	-0.39664	0.38935	=	23.41	29.5221	11.7373	16.9794	32.4857	24.6769
Donson	protein_coding	ENSRNOG00000002012	11:31837838-31847490	-	1	0.740025	0.4522	=	0.29641	0.74255	=	-0.443615	0.57075	=	2.45813	0.0142	+	1.61886	0.0745	=	-0.839267	0.1375	=	4.80327	8.02244	5.89882	3.04106	16.7108	9.34011
Dpp7	protein_coding	ENSRNOG00000012640	3:2569134-2573387	-	1	3.16548	0.0011	+	2.81481	0.0031	+	-0.350667	0.4176	=	1.04563	0.0775	=	0.88406	0.1237	=	-0.161568	0.72655	=	4.29638	38.5484	30.2305	14.4387	29.8052	26.6474
Dtymk	protein_coding	ENSRNOG00000018904	9:100921564-100930399	-	1	0.805702	0.06345	=	1.03723	0.0218	+	0.231524	0.51205	=	0.76799	0.049	+	0.0542554	0.89845	=	-0.713734	0.0649	=	46.2412	80.8294	94.8998	57.1675	97.3502	59.3583
Eea1	protein_coding	ENSRNOG00000021681	7:37018458-37186732	+	1	3.62888	0.00105	+	2.67646	0.0089	+	-0.952427	0.0434	-	0.161681	0.78545	=	0.756283	0.1375	=	0.594602	0.244	=	1.49271	18.4662	9.54264	6.50971	7.28169	10.9958
Egr3	protein_coding	ENSRNOG00000017828	15:51756735-51760715	+	1	1.95184	0.208	=	-0.274034	0.7788	=	-2.22588	0.00055	-	1.19237	0.07715	=	0.796072	0.24725	=	-0.396302	0.48	=	10.6517	41.2082	8.80903	7.52818	17.204	13.0717
Ehd2	protein_coding	ENSRNOG00000011346	1:77847599-77865870	-	1	3.03852	0.22475	=	1.16708	0.44875	=	-1.87144	0.02635	-	0.471452	0.5927	=	0.236042	0.8419	=	-0.23541	0.79375	=	1.4922	12.2607	3.35085	4.11464	5.70497	4.84605
Eif4e	protein_coding	ENSRNOG00000052343	2:243820695-243852630	+	1	1.45655	0.0002	+	0.890711	0.0534	=	-0.565838	0.18395	=	0.516864	0.1665	=	0.471131	0.1977	=	-0.0457324	0.89165	=	180.391	495.086	334.462	231.635	331.432	321.091
Elavl1	protein_coding	ENSRNOG00000001069	12:2461501-2502432	+	1	0.802716	0.01895	+	0.337097	0.33405	=	-0.465619	0.14045	=	1.09112	0.0089	+	0.749018	0.067	=	-0.342099	0.31235	=	34.3874	59.9847	43.4385	22.5972	48.1408	37.978
Elovl4	protein_coding	ENSRNOG00000009773	8:91310629-91338843	-	1	3.6346	0.17255	=	2.60539	0.1759	=	-1.02921	0.06215	=	1.49869	0.0323	+	0.953254	0.1622	=	-0.545439	0.28355	=	1.0871	13.5018	6.61561	4.75121	13.4263	9.19947
Emc3	protein_coding	ENSRNOG00000009934	4:145471453-145487426	-	1	0.442321	0.2966	=	-1.08003	0.0574	=	-1.52235	0.01055	-	0.832259	0.0744	=	0.798205	0.0874	=	-0.0340534	0.92865	=	24.0942	32.7389	11.397	21.1653	37.6842	36.8051
Epha2	protein_coding	ENSRNOG00000009222	5:159845773-159874206	+	1	Inf	5e-05	+	Inf	5e-05	+	-1.59368	0.0058	-	1.12977	0.2449	=	2.20518	0.02965	+	1.07541	0.1124	=	0	16.025	5.3095	1.82639	3.99659	8.42207
Eps15l1	protein_coding	ENSRNOG00000013502	16:19127723-19203003	+	1	1.32292	0.02	+	0.785423	0.1995	=	-0.537497	0.3114	=	0.53988	0.29865	=	0.142703	0.7989	=	-0.397177	0.4487	=	5.70285	14.2669	9.82942	7.69636	11.1894	8.49656
Ero1l	protein_coding	ENSRNOG00000006462	15:19619972-19655381	-	1	3.61788	0.0002	+	2.21413	0.00855	+	-1.40374	0.0146	-	0.430579	0.48245	=	0.41516	0.4983	=	-0.0154188	0.9785	=	1.91541	23.5154	8.88756	9.62078	12.9666	12.8288
Etfa	protein_coding	ENSRNOG00000015233	8:60028788-60086403	-	1	0.131156	0.74615	=	-0.238991	0.55	=	-0.370147	0.34145	=	1.4829	0.00265	+	0.452649	0.3321	=	-1.03025	0.0098	-	56.5371	61.9177	47.906	29.9592	83.7387	41.0006
Etfb	protein_coding	ENSRNOG00000017851	1:98472744-98486976	-	1	0.342255	0.3678	=	-0.700897	0.1022	=	-1.04315	0.01715	-	0.282873	0.47305	=	-0.324705	0.4645	=	-0.607578	0.1699	=	98.2735	124.585	60.4568	81.0112	98.5595	64.6844
Etfdh	protein_coding	ENSRNOG00000009538	2:178367548-178389608	-	1	2.085	0.004	+	1.1255	0.0994	=	-0.959502	0.0565	=	1.95856	0.0092	+	1.69461	0.01905	+	-0.263945	0.5586	=	6.38945	27.1088	13.9403	6.61337	25.7044	21.4068
Exoc3	protein_coding	ENSRNOG00000039776	1:31700952-31731815	+	1	1.49638	0.0239	+	0.758041	0.26515	=	-0.738339	0.18775	=	0.0420365	0.9447	=	0.15365	0.8085	=	0.111614	0.86225	=	5.2348	14.7691	8.85306	7.97038	8.20603	8.86609
Exosc2	protein_coding	ENSRNOG00000009245	3:10151296-10161979	-	1	1.06174	0.03725	+	0.137797	0.80865	=	-0.923944	0.08	=	0.991598	0.02955	+	0.544605	0.23705	=	-0.446993	0.26495	=	16.3807	34.194	18.0225	19.7473	39.2652	28.8038
Ext2	protein_coding	ENSRNOG00000008944	3:82602784-82734533	-	1	1.83022	0.0739	=	0.62596	0.45445	=	-1.20426	0.03025	-	0.373636	0.54265	=	0.0093778	0.9887	=	-0.364259	0.56155	=	4.167	14.8174	6.43067	7.95217	10.303	8.00403
Ezr	protein_coding	ENSRNOG00000018524	1:47287873-47331412	-	1	1.49849	0.00015	+	0.482744	0.1993	=	-1.01575	0.0036	-	0.833399	0.01195	+	0.305808	0.37475	=	-0.527591	0.09805	=	34.9624	98.7853	48.8565	49.03	87.3655	60.6065
F2r	protein_coding	ENSRNOG00000048043	2:26118759-26135340	-	1	1.39693	0.00135	+	0.554873	0.196	=	-0.842053	0.0316	-	0.304524	0.4134	=	0.141017	0.71435	=	-0.163507	0.6677	=	12.2321	32.2119	17.9694	19.43	23.9963	21.4251
Fads2	protein_coding	ENSRNOG00000020440	1:226114412-226152524	-	1	0.7897	0.01	+	0.398842	0.19515	=	-0.390858	0.17775	=	0.375511	0.20355	=	0.230643	0.44545	=	-0.144867	0.60805	=	94.1943	162.835	124.19	118.796	154.114	139.39
Fam114a1	protein_coding	ENSRNOG00000026504	14:44943171-45002719	-	1	0.816915	0.01565	+	0.19002	0.5933	=	-0.626894	0.05695	=	1.22039	0.002	+	0.852628	0.0221	+	-0.367767	0.23435	=	53.4111	94.0908	60.9303	40.3926	94.1189	72.9404
Fam3c	protein_coding	ENSRNOG00000060349	4:49387988-49439867	-	1	0.993603	0.08265	=	0.670722	0.2745	=	-0.322881	0.5673	=	0.712671	0.1005	=	-0.595689	0.247	=	-1.30836	0.01395	-	48.9539	97.4746	77.9282	75.3029	123.409	49.8301
Fam49a	protein_coding	ENSRNOG00000052758	6:37555181-37665064	+	1	0.842904	0.02975	+	0.527623	0.1981	=	-0.315281	0.37445	=	0.719483	0.04365	=	0.381961	0.3002	=	-0.337521	0.3172	=	10.756	19.2926	15.5053	13.4654	22.1719	17.5469
Fancc	protein_coding	ENSRNOG00000016889	17:833508-955615	-	1	1.84241	0.03845	+	-0.102781	0.9205	=	-1.94519	0.03245	-	1.15688	0.19985	=	-0.115372	0.907	=	-1.27226	0.13775	=	2.57832	9.24607	2.40103	2.41826	5.39213	2.23241
Fancm	protein_coding	ENSRNOG00000056721	6:86823683-86876633	+	1	2.35978	0.13075	=	-0.360926	0.75065	=	-2.7207	0.00085	-	0.732758	0.3757	=	0.0439435	0.94885	=	-0.688815	0.4568	=	4.52327	23.2175	3.52211	6.69858	11.1318	6.90576
Far1	protein_coding	ENSRNOG00000013176	1:178351679-178431395	+	1	0.0640438	0.94005	=	-0.232505	0.6756	=	-0.296549	0.6384	=	1.35138	0.03705	+	1.02127	0.0826	=	-0.33011	0.61005	=	33.5876	35.1122	28.5883	12.0711	30.8002	24.5008
Farsa	protein_coding	ENSRNOG00000003149	19:25969254-25978776	+	1	0.378432	0.52445	=	0.267131	0.6522	=	-0.111301	0.8392	=	1.90151	0.01125	+	0.867137	0.2007	=	-1.03438	0.04365	-	13.1651	17.1137	15.8431	8.97629	33.5359	16.3731
Fbxo25	protein_coding	ENSRNOG00000042464	16:80771595-80798041	-	1	Inf	5e-05	+	Inf	0.12015	=	-1.07886	0.41585	=	1.34633	0.44015	=	0.478148	0.7188	=	-0.868183	0.5293	=	0	8.46602	4.00783	1.89502	4.81838	2.63968
Fdx1	protein_coding	ENSRNOG00000012123	8:56373722-56393233	-	1	1.50243	0.0316	+	1.02629	0.13595	=	-0.476139	0.3513	=	0.534992	0.3815	=	0.354646	0.54845	=	-0.180346	0.7487	=	21.5353	61.0138	43.8628	29.0979	42.1609	37.2067
Fkbp3	protein_coding	ENSRNOG00000004629	6:86810808-86822094	-	1	0.901609	0.0342	+	0.268249	0.54395	=	-0.63336	0.1152	=	0.71107	0.0728	=	0.364266	0.38285	=	-0.346804	0.3745	=	40.5437	75.7416	48.8286	46.2998	75.7936	59.5984
Frrs1l	protein_coding	ENSRNOG00000043103	5:74000226-74029238	-	1	0.581395	0.7963	=	#NAME?	0.0445	-	#NAME?	0.0441	-	3.82835	0.48535	=	1.41511	1	=	-2.41324	0.4306	=	1.3741	2.05606	0	0.229069	3.25398	0.610883
Fst	protein_coding	ENSRNOG00000011631	2:46538699-46544457	-	1	1.95596	0.0007	+	0.720229	0.15645	=	-1.23573	0.002	-	1.02558	0.00495	+	0.557657	0.1425	=	-0.467926	0.1754	=	33.6249	130.456	55.3951	61.1881	124.566	90.0613
Ftsj3	protein_coding	ENSRNOG00000009857	10:94439076-94445503	-	1	1.52377	0.01375	+	0.909298	0.11965	=	-0.614472	0.1457	=	0.692539	0.16445	=	0.979895	0.051	=	0.287355	0.47715	=	8.51031	24.4707	15.9835	10.7796	17.4212	21.2609
Fubp3	protein_coding	ENSRNOG00000009139	3:10222380-10269721	-	1	0.0334972	0.9279	=	-0.825263	0.06005	=	-0.85876	0.04585	-	0.994121	0.01745	+	0.633333	0.14325	=	-0.360787	0.3484	=	36.6411	37.5018	20.6795	18.6726	37.1934	28.964
Fus	protein_coding	ENSRNOG00000023360	1:199412833-199426702	+	1	0.282465	0.33305	=	0.1426	0.6281	=	-0.139865	0.62235	=	1.66465	5e-05	+	1.33972	5e-05	+	-0.324928	0.2207	=	93.9109	114.221	103.668	48.0755	152.417	121.68
G3bp2	protein_coding	ENSRNOG00000002433	14:17492080-17520792	+	1	0.685954	0.1982	=	0.97832	0.0563	=	0.292366	0.5052	=	1.16731	0.0119	+	0.775481	0.099	=	-0.391827	0.3489	=	16.5673	26.653	32.6405	17.9523	40.3195	30.73
G6pc3	protein_coding	ENSRNOG00000020902	10:90134192-90138425	+	1	1.71954	0.00425	+	1.69189	0.00465	+	-0.027647	0.94675	=	1.05871	0.03765	+	0.694093	0.17475	=	-0.364616	0.40905	=	14.4604	47.6226	46.7187	19.4449	40.5051	31.4593
Galns	protein_coding	ENSRNOG00000014461	19:55389461-55423150	-	1	1.36797	0.0556	=	0.657351	0.50625	=	-0.710621	0.3787	=	1.83927	0.03845	+	1.7261	0.0654	=	-0.113166	0.87865	=	2.56587	6.62269	4.04684	3.44656	12.3327	11.4023
Ganab	protein_coding	ENSRNOG00000019724	1:225096597-225116378	+	1	0.524206	0.07065	=	0.325228	0.265	=	-0.198978	0.48225	=	1.02318	0.0015	+	0.655382	0.0436	=	-0.367803	0.2035	=	37.7898	54.347	47.3454	24.3116	49.4108	38.2915
Gar1	protein_coding	ENSRNOG00000061146	2:235250453-235257731	-	1	1.39177	0.00185	+	1.10213	0.0107	+	-0.28964	0.39235	=	0.723241	0.05125	=	0.262035	0.50385	=	-0.461206	0.19285	=	36.0548	94.608	77.3994	50.4254	83.2466	60.4685
Gbe1	protein_coding	ENSRNOG00000051232	11:7210208-7485890	+	1	2.76557	0.03565	+	2.06932	0.079	=	-0.696248	0.15835	=	1.30417	0.05055	=	1.59974	0.01875	+	0.295569	0.5485	=	6.84647	46.5572	28.7339	12.9321	31.9345	39.1955
Gdf1	protein_coding	ENSRNOG00000020142	16:20845584-20860789	-	1	1.42236	0.0189	+	0.63784	0.2628	=	-0.784523	0.07875	=	1.1797	0.0481	+	0.51535	0.37995	=	-0.664354	0.16225	=	8.26926	22.1636	12.867	9.18023	20.796	13.1217
Gdi1	protein_coding	ENSRNOG00000056870	X:156400735-156407404	-	1	0.426782	0.15865	=	0.296564	0.33595	=	-0.130218	0.668	=	0.937075	0.0035	+	0.693405	0.02885	=	-0.243671	0.3936	=	57.8588	77.7756	71.063	48.5221	92.9025	78.4649
Gga1	protein_coding	ENSRNOG00000008897	7:120106900-120119737	+	1	1.27661	0.02795	+	0.226674	0.73435	=	-1.04994	0.076	=	0.430355	0.45505	=	0.265506	0.67435	=	-0.164849	0.75545	=	7.68975	18.6299	8.99804	8.63676	11.6386	10.3819
Ggta1	protein_coding	ENSRNOG00000019179	3:14614121-14644951	-	1	1.30517	0.00945	+	1.12008	0.06235	=	-0.18509	0.71985	=	0.905382	0.04365	+	0.502099	0.2696	=	-0.403283	0.35995	=	23.9892	59.2805	52.1428	31.7489	59.467	44.9652
Git2	protein_coding	ENSRNOG00000001190	12:47590153-47631119	+	1	1.85464	0.0078	+	1.51438	0.02425	+	-0.340257	0.4889	=	1.12031	0.0519	=	1.43377	0.0124	+	0.313459	0.5341	=	4.48978	16.2378	12.8263	5.88608	12.7959	15.9013
Glyr1	protein_coding	ENSRNOG00000003065	10:10725818-10761279	+	1	1.43858	0.00075	+	0.988033	0.0188	+	-0.450543	0.198	=	1.44944	0.00305	+	1.05736	0.02285	+	-0.392079	0.29355	=	11.9085	32.2782	23.6202	10.0545	27.459	20.9246
Gnai1	protein_coding	ENSRNOG00000057096	4:13405135-13485883	+	1	0.81125	0.2233	=	0.703413	0.34015	=	-0.107837	0.86255	=	1.15897	0.0376	+	0.89124	0.1127	=	-0.267727	0.57015	=	11.4814	20.1468	18.6958	14.1233	31.537	26.1955
Gosr1	protein_coding	ENSRNOG00000003971	10:63405585-63442250	+	1	1.23356	0.0057	+	0.889221	0.0325	+	-0.34434	0.38145	=	1.15292	0.03805	+	-0.0696266	0.86435	=	-1.22255	0.0335	-	10.3787	24.4051	19.2232	16.2109	36.0471	15.4471
Gstp1	protein_coding	ENSRNOG00000018237	1:219291678-219294147	-	1	1.51415	5e-05	+	0.993904	0.0018	+	-0.520246	0.05305	=	0.697522	0.0092	=	0.109382	0.6977	=	-0.58814	0.02975	=	168.955	482.586	336.484	297.869	483.059	321.331
Gtf2b	protein_coding	ENSRNOG00000011135	2:248715280-248727741	+	1	2.59162	0.02105	+	1.46583	0.11895	=	-1.1258	0.0157	-	1.39995	0.0137	+	0.727114	0.2273	=	-0.672834	0.1874	=	13.7776	83.048	38.0567	19.0168	50.1839	31.479
Gtf2e2	protein_coding	ENSRNOG00000014422	16:62113853-62164135	-	1	0.401218	0.4482	=	0.268167	0.637	=	-0.133051	0.80295	=	1.07269	0.03395	+	0.655779	0.20505	=	-0.416914	0.3277	=	20.316	26.8298	24.4661	19.8561	41.7644	31.2826
Gtf3c5	protein_coding	ENSRNOG00000010981	3:7144249-7164654	-	1	1.83148	0.01455	+	0.504815	0.44395	=	-1.32667	0.00825	-	0.501033	0.39	=	1.13295	0.04215	+	0.631916	0.20795	=	6.31173	22.4636	8.95598	6.77752	9.59172	14.8635
Hars	protein_coding	ENSRNOG00000028105	18:29611546-29629087	-	1	0.853421	0.0429	+	0.703366	0.08865	=	-0.150055	0.6883	=	0.834744	0.0467	+	0.502256	0.2514	=	-0.332488	0.3896	=	22.5357	40.7171	36.6949	24.0619	42.9154	34.0819
Hat1	protein_coding	ENSRNOG00000001524	3:58022237-58070068	+	1	0.176098	0.6697	=	-0.0285752	0.94625	=	-0.204673	0.62635	=	1.89207	0.00245	+	1.83059	0.00325	+	-0.0614774	0.87895	=	35.1083	39.6661	34.4197	13.2322	49.1138	47.0649
Hbegf	protein_coding	ENSRNOG00000018646	18:29329763-29340403	-	1	0.794795	0.00985	+	0.636555	0.0387	=	-0.15824	0.5784	=	2.228	5e-05	+	1.98825	5e-05	+	-0.239747	0.36175	=	49.9664	86.6832	77.6784	28.9993	135.857	115.057
Hdac1l	protein_coding	ENSRNOG00000009568	5:147716663-147743723	-	1	0.175671	0.66325	=	0.353055	0.37395	=	0.177383	0.63805	=	1.07574	0.00985	+	0.763243	0.07135	=	-0.3125	0.3942	=	34.6166	39.0991	44.2145	22.5644	47.5615	38.2987
Hdac2	protein_coding	ENSRNOG00000000604	20:43084869-43108198	-	1	1.061	0.00025	+	0.649712	0.0232	=	-0.411286	0.11585	=	1.16502	0.0001	+	0.714442	0.01125	=	-0.450575	0.07805	=	73.6301	153.62	115.515	76.9382	172.523	126.244
Hgs	protein_coding	ENSRNOG00000036696	10:109636895-109657456	+	1	1.78828	0.00525	+	1.36528	0.02105	+	-0.422999	0.27825	=	0.891767	0.0643	=	0.638254	0.20525	=	-0.253513	0.5602	=	7.13595	24.6477	18.384	10.2959	19.1035	16.025
Hist1h2ah	protein_coding	ENSRNOG00000049649	17:43632396-43632789	+	1	3.41267	0.0005	+	1.25502	0.2171	=	-2.15765	0.0253	-	1.28304	0.06475	=	0.266932	0.74565	=	-1.01611	0.14875	=	19.3089	205.623	46.0846	72.9344	177.487	87.758
Hmgb1	protein_coding	ENSRNOG00000029813	12:7081894-7094002	+	1	2.38501	0.0002	+	1.08051	0.068	=	-1.3045	0.0035	-	1.07481	0.0113	+	0.894888	0.03515	+	-0.179925	0.6091	=	43.9749	229.702	92.9972	83.8151	176.552	155.851
Hmgb2	protein_coding	ENSRNOG00000013167	16:36077616-36080191	-	1	0.562611	0.099	=	-0.221007	0.55625	=	-0.783618	0.02875	-	0.475434	0.1524	=	0.253311	0.44685	=	-0.222122	0.4821	=	88.8687	131.254	76.2464	94.0338	130.739	112.083
Hmgcs1	protein_coding	ENSRNOG00000016552	2:52431600-52445055	+	1	1.09127	0.0004	+	0.584474	0.0561	=	-0.506799	0.07165	=	0.840389	0.01085	+	0.943963	0.00435	+	0.103574	0.72855	=	35.3664	75.3523	53.0316	30.4425	54.5084	58.5655
Hnrnpa2b1	protein_coding	ENSRNOG00000011175	4:81237495-81241282	-	1	1.14241	5e-05	+	0.563132	0.05165	=	-0.579281	0.0296	=	1.50757	5e-05	+	1.20288	5e-05	+	-0.304687	0.22365	=	206.825	456.567	305.579	190.961	542.961	439.591
Hnrnpf	protein_coding	ENSRNOG00000014562	4:149957205-149978895	+	1	1.35631	5e-05	+	1.34111	5e-05	+	-0.0151987	0.95085	=	1.08648	5e-05	+	1.02916	5e-05	+	-0.0573215	0.8048	=	99.3674	254.41	251.744	138.493	294.097	282.641
Hsd17b12	protein_coding	ENSRNOG00000009630	3:82924686-83048435	-	1	0.150263	0.6284	=	-1.07524	0.00435	-	-1.2255	0.00105	-	0.82192	0.0167	+	0.36083	0.3094	=	-0.46109	0.1493	=	75.2331	83.4916	35.705	46.8427	82.8066	60.1538
Hsdl2	protein_coding	ENSRNOG00000016692	5:76812930-76848101	+	1	0.0477125	0.8683	=	0.0360799	0.8956	=	-0.0116326	0.9662	=	1.09451	0.0003	+	0.544781	0.0661	=	-0.549724	0.0443	=	96.9748	100.236	99.4306	65.6784	140.25	95.8116
Hspa9	protein_coding	ENSRNOG00000019525	18:27731071-27749235	-	1	0.755788	0.03635	+	0.695757	0.0533	=	-0.0600307	0.85625	=	0.422154	0.2695	=	0.237584	0.55425	=	-0.184571	0.6268	=	26.0501	43.9869	42.1942	22.7911	30.5384	26.871
Ibtk	protein_coding	ENSRNOG00000027728	8:93324475-93390305	-	1	1.67272	0.0074	+	0.690148	0.2108	=	-0.98257	0.01835	-	0.0594523	0.9075	=	0.508381	0.2769	=	0.448928	0.3413	=	6.10392	19.4602	9.84836	9.00084	9.3795	12.8033
Id4	protein_coding	ENSRNOG00000016099	17:16692556-16695126	-	1	1.93581	5e-05	+	1.49542	0.00015	+	-0.440386	0.13085	=	1.05669	0.0022	+	0.910368	0.0079	+	-0.146326	0.6143	=	35.4999	135.82	100.091	56.8277	118.211	106.809
Idh2	protein_coding	ENSRNOG00000013949	1:141767939-141893705	-	1	2.0195	0.0224	+	0.489858	0.4604	=	-1.52964	0.00185	-	1.13129	0.0249	+	0.34565	0.5339	=	-0.785639	0.09455	=	20.8326	84.464	29.2553	22.0081	48.2097	27.9662
Idi1	protein_coding	ENSRNOG00000016690	17:57976267-58050992	-	1	0.881649	0.0622	=	0.740507	0.11145	=	-0.141142	0.70035	=	1.12073	0.0131	+	1.12267	0.0133	+	0.00194309	0.9959	=	19.4471	35.8309	32.4915	15.786	34.3279	34.3741
Ift122	protein_coding	ENSRNOG00000010952	4:147756552-147826997	+	1	2.61636	0.31265	=	1.28789	0.41175	=	-1.32847	0.0499	-	1.49654	0.1124	=	1.2037	0.1975	=	-0.292836	0.66795	=	2.05461	12.5989	5.01675	2.61736	7.38525	6.02855
Ikbip	protein_coding	ENSRNOG00000008247	7:31784437-31803194	+	1	0.408372	0.30215	=	-0.204472	0.6343	=	-0.612844	0.124	=	0.971157	0.01165	+	0.620467	0.1129	=	-0.350689	0.2998	=	50.2093	66.6372	43.5745	47.753	93.6155	73.4141
Il17d	protein_coding	ENSRNOG00000051120	15:37790140-37807660	+	1	7.04806	0.20935	=	0.801815	0.75035	=	-6.24624	0.22945	=	6.96923	0.0167	+	4.01784	0.1676	=	-2.9514	0.37185	=	4.32147	571.883	7.53358	5.42448	679.682	87.8714
Ilf2	protein_coding	ENSRNOG00000014154	2:189857586-189877743	+	1	0.941842	0.04345	+	-0.283109	0.58615	=	-1.22495	0.00945	-	0.775544	0.131	=	0.562318	0.3026	=	-0.213227	0.66515	=	30.3436	58.2893	24.9369	17.6602	30.2314	26.0778
Ilk	protein_coding	ENSRNOG00000018993	1:170574348-170586603	+	1	1.14848	0.0095	+	0.63583	0.1294	=	-0.512646	0.1342	=	0.59554	0.05855	=	0.588061	0.07055	=	-0.00747907	0.98165	=	60.2812	133.631	93.6668	89.1425	134.698	134.001
Imp3	protein_coding	ENSRNOG00000017460	8:61607014-61608457	+	1	0.70965	0.16965	=	-0.188747	0.7352	=	-0.898397	0.08235	=	1.55019	0.00755	+	0.648941	0.27525	=	-0.901245	0.0803	=	22.9723	37.569	20.1551	14.4843	42.418	22.7116
Imp4	protein_coding	ENSRNOG00000013285	9:37769958-37775154	-	1	0.979083	0.05295	=	0.109188	0.8463	=	-0.869895	0.0907	=	1.20163	0.0216	+	0.622284	0.2352	=	-0.579346	0.16975	=	17.8064	35.1001	19.2063	18.1462	41.7361	27.9326
Impa1	protein_coding	ENSRNOG00000010482	2:93675202-93696232	+	1	1.40575	0.0003	+	0.994954	0.0053	+	-0.410799	0.156	=	0.731092	0.0218	=	0.65694	0.03565	=	-0.074152	0.79695	=	38.121	101.004	75.9757	54.4838	90.4375	85.9066
Invs	protein_coding	ENSRNOG00000008632	5:64053945-64178759	+	1	Inf	5e-05	+	Inf	0.1093	=	-0.896672	0.462	=	1.79283	0.342	=	0.489612	1	=	-1.30322	0.42205	=	0	2.67809	1.43847	0.56196	1.94715	0.789029
Ist1	protein_coding	ENSRNOG00000015144	19:41968704-42054018	+	1	1.17195	0.00745	+	0.463636	0.2977	=	-0.70831	0.068	=	0.56528	0.15805	=	0.396347	0.3225	=	-0.168934	0.64425	=	20.7717	46.8019	28.6445	23.2647	34.4242	30.6203
Itm2a	protein_coding	ENSRNOG00000002365	X:78490865-78496847	-	1	1.03708	0.0453	+	0.714092	0.15865	=	-0.322991	0.4351	=	0.789647	0.1169	=	0.0680481	0.906	=	-0.721598	0.1528	=	20.7763	42.6345	34.0825	19.0786	32.9802	20
Itpa	protein_coding	ENSRNOG00000021233	3:123209607-123221269	+	1	0.238651	0.5978	=	-0.996562	0.0713	=	-1.23521	0.0305	-	0.261449	0.60865	=	-0.443433	0.4212	=	-0.704882	0.1783	=	39.5051	46.6116	19.7997	37.7377	45.2355	27.7517
Jam3	protein_coding	ENSRNOG00000009149	8:28147110-28208466	-	1	1.39874	0.0423	+	1.56584	0.02695	+	0.167099	0.7035	=	1.08584	0.01995	+	0.302285	0.53005	=	-0.783555	0.0711	=	9.11367	24.0302	26.981	19.9337	42.3116	24.5802
Jmjd6	protein_coding	ENSRNOG00000000250	10:105781752-105787803	-	1	1.96688	0.0305	+	1.90679	0.03565	+	-0.0600849	0.93	=	0.67548	0.3375	=	0.51656	0.4613	=	-0.15892	0.80205	=	4.11272	16.0775	15.4216	8.25706	13.1876	11.8121
Jmjd7	protein_coding	ENSRNOG00000050072	3:111818149-111824211	+	1	Inf	5e-05	+	Inf	1	=	-3.98162	0.1206	=	0.457613	1	=	0.277869	1	=	-0.179744	1	=	0	6.59233	0.417303	0.651988	0.895354	0.790472
Kat2a	protein_coding	ENSRNOG00000018364	10:88611585-88619537	-	1	1.58774	0.0077	+	-0.0468795	0.94325	=	-1.63462	0.0064	-	0.675818	0.33375	=	0.931231	0.1732	=	0.255413	0.62615	=	6.89285	20.7183	6.67247	5.72183	9.14064	10.911
Katna1	protein_coding	ENSRNOG00000014996	1:1825871-1867787	+	1	Inf	5e-05	+	Inf	5e-05	+	-1.55244	0.1037	=	0.912385	0.29025	=	0.824021	0.41195	=	-0.0883641	0.9009	=	0	14.0729	4.79791	4.72635	8.89573	8.36722
Kdelc2	protein_coding	ENSRNOG00000007177	8:57964987-57982600	+	1	1.55535	5e-05	+	1.15681	0.002	+	-0.398538	0.17325	=	0.845251	0.0049	+	0.518679	0.09215	=	-0.326573	0.24325	=	17.0632	50.1496	38.0448	32.15	57.7599	46.0594
Kdelr3	protein_coding	ENSRNOG00000013577	7:120749751-120760160	+	1	0.260284	0.68405	=	-1.02792	0.1282	=	-1.28821	0.06645	=	0.409211	0.4552	=	-0.836634	0.2051	=	-1.24584	0.04025	-	69.7356	83.5233	34.1994	54.1757	71.9431	30.3356
Kif20b	protein_coding	ENSRNOG00000018929	1:253221811-253275490	+	1	1.39308	0.01175	+	-0.599024	0.3886	=	-1.99211	0.0083	-	0.162068	0.75375	=	0.335804	0.50385	=	0.173736	0.71695	=	4.4146	11.5945	2.91452	5.8275	6.52033	7.35477
Kif2a	protein_coding	ENSRNOG00000014000	2:38147600-38208719	-	1	1.43369	0.04455	+	1.14446	0.09875	=	-0.289232	0.5477	=	0.192416	0.71785	=	0.367913	0.5018	=	0.175497	0.7264	=	7.69634	20.7907	17.0138	13.9352	15.9234	17.9832
Klc1	protein_coding	ENSRNOG00000011572	6:136330447-136363671	+	1	1.23847	0.0071	+	1.06535	0.0174	+	-0.173123	0.6109	=	1.00644	0.01265	+	0.771141	0.05205	=	-0.235295	0.48435	=	24.1539	56.9908	50.5463	30.4568	61.186	51.9782
Lancl1	protein_coding	ENSRNOG00000013557	9:74014655-74048244	-	1	1.17995	0.0217	+	0.897219	0.16245	=	-0.282726	0.5898	=	1.14128	0.07315	=	1.2216	0.14355	=	0.0803176	0.89205	=	5.43432	12.3124	10.1213	4.60293	10.153	10.7343
Laptm4b	protein_coding	ENSRNOG00000006766	7:72924798-72968101	+	1	0.503347	0.06665	=	-0.283296	0.33135	=	-0.786642	0.0068	-	0.651162	0.0139	=	0.0459111	0.86935	=	-0.605251	0.02175	=	109.817	155.665	90.2378	117.357	184.301	121.151
Ldha	protein_coding	ENSRNOG00000013009	1:102900285-102909707	+	1	0.589896	0.01345	=	0.206972	0.38495	=	-0.382923	0.11145	=	1.0925	5e-05	+	0.407434	0.08205	=	-0.685069	0.0051	=	533.361	802.782	615.639	436.502	930.813	578.944
Leo1	protein_coding	ENSRNOG00000010116	8:82380756-82405644	+	1	2.07643	0.0439	+	1.1046	0.2279	=	-0.971825	0.0971	=	1.3991	0.0143	+	1.35794	0.02005	+	-0.041153	0.9249	=	4.14123	17.4661	8.90529	6.92648	18.2676	17.7539
Letm1	protein_coding	ENSRNOG00000016427	14:82227707-82267350	+	1	1.18923	0.0345	+	0.997961	0.07195	=	-0.191265	0.6532	=	0.772763	0.10345	=	0.369824	0.43715	=	-0.402939	0.3359	=	8.5171	19.4216	17.0101	14.7884	25.2666	19.1095
Lfng	protein_coding	ENSRNOG00000001250	12:16118633-16126953	-	1	1.4478	0.0184	+	-0.274647	0.6795	=	-1.72245	0.0053	-	0.667598	0.1523	=	0.149213	0.76935	=	-0.518385	0.2758	=	12.4712	34.0206	10.3094	16.9309	26.8935	18.7758
Lgals8	protein_coding	ENSRNOG00000018046	17:66446161-66619250	-	1	1.13371	0.11265	=	-0.416362	0.6	=	-1.55007	0.0207	-	0.630384	0.2029	=	0.471015	0.36805	=	-0.159369	0.7299	=	11.2668	24.7218	8.44233	12.5785	19.4713	17.4349
Lman1	protein_coding	ENSRNOG00000024470	18:61685116-61707317	-	1	2.8407	0.00555	+	1.85236	0.0472	+	-0.988341	0.09455	=	0.423796	0.3907	=	0.372743	0.4459	=	-0.0510525	0.9135	=	4.65907	33.376	16.8234	24.0391	32.2473	31.1261
Lmbrd1	protein_coding	ENSRNOG00000012178	9:30939554-31038379	+	1	1.74626	0.0085	+	0.835156	0.2173	=	-0.911104	0.11045	=	1.24112	0.06835	=	0.952887	0.1425	=	-0.288234	0.59855	=	5.14347	17.2557	9.1762	5.12615	12.1173	9.92291
Lmf2	protein_coding	ENSRNOG00000030633	7:130322019-130326470	-	1	0.303568	0.57605	=	0.10773	0.85305	=	-0.195837	0.72405	=	1.27792	0.0259	+	0.97735	0.08285	=	-0.300566	0.4942	=	11.2516	13.8867	12.124	7.78413	18.8756	15.3257
Lmna	protein_coding	ENSRNOG00000019638	2:187842880-187863582	-	1	0.948047	0.00775	+	1.17353	0.0009	+	0.225485	0.4774	=	1.18739	0.00015	+	0.981412	0.00165	+	-0.205974	0.451	=	117.852	227.368	265.831	125.016	284.712	246.832
LOC100360645	pseudogene	ENSRNOG00000042271	10:48881048-48881881	+	1	0.132519	0.6092	=	-0.338485	0.18755	=	-0.471004	0.07035	=	0.992781	0.0001	+	0.557421	0.03895	=	-0.43536	0.08885	=	577.381	632.929	456.634	356.329	709.102	524.387
LOC100360977	protein_coding	ENSRNOG00000055068	14:22706900-22707668	+	1	2.44665	0.0066	+	0.934317	0.2681	=	-1.51233	0.02755	-	0.618899	0.5673	=	-0.308639	0.7532	=	-0.927538	0.3997	=	11.9867	65.3451	22.9063	11.0809	17.0169	8.94673
LOC100911361	processed_pseudogene	ENSRNOG00000051193	2:121129198-121130675	-	1	0.55634	0.1883	=	-1.01263	0.0513	=	-1.56897	0.0026	-	1.33705	0.00745	+	0.798364	0.11345	=	-0.538682	0.213	=	39.1438	57.5624	19.4013	18.604	47.0001	32.3548
LOC685186	protein_coding	ENSRNOG00000030963	5:115649045-115650340	+	1	0.781752	0.015	+	-0.303451	0.32495	=	-1.0852	0.00065	-	0.314262	0.3329	=	0.102346	0.77325	=	-0.211916	0.51145	=	167.154	287.374	135.447	109.681	136.375	117.745
Lrrfip2	protein_coding	ENSRNOG00000021047	8:119382010-119483043	+	1	0.89155	0.08275	=	-0.282532	0.6165	=	-1.17408	0.0189	-	0.725102	0.1629	=	0.621306	0.22305	=	-0.103796	0.822	=	18.9049	35.0718	15.5426	16.2854	26.9201	25.0514
Lrriq3	protein_coding	ENSRNOG00000009555	2:261402979-261499891	+	1	6.82881	0.23155	=	#NAME?	1	=	#NAME?	5e-05	-	2.59715	1	=	5.07558	0.28925	=	2.47842	0.30585	=	0.03463	3.93668	0	0.0527913	0.319436	1.78018
Maea	protein_coding	ENSRNOG00000005397	14:82664248-82697673	-	1	1.35216	0.0008	+	0.421842	0.31275	=	-0.930317	0.0149	-	0.44063	0.2727	=	0.713811	0.06875	=	0.273181	0.46155	=	23.5566	60.1386	31.5573	24.4735	33.2154	40.1398
Map2k1	protein_coding	ENSRNOG00000010176	8:69134222-69164758	-	1	1.79307	0.00035	+	1.54773	0.0021	+	-0.245337	0.423	=	0.996617	0.0096	+	0.92533	0.0167	+	-0.0712878	0.81995	=	20.8308	72.1895	60.9004	33.5611	66.965	63.7365
Mapre1	protein_coding	ENSRNOG00000011798	3:149221376-149249273	+	1	1.06066	0.00095	+	0.444825	0.13575	=	-0.615834	0.0536	=	1.10823	0.0002	+	0.619406	0.0281	=	-0.488824	0.05575	=	87.9862	183.529	119.762	77.4315	166.927	118.953
Mat2a	protein_coding	ENSRNOG00000013520	4:100296074-100303080	-	1	0.609208	0.14225	=	-0.258519	0.55685	=	-0.867728	0.0233	-	0.509857	0.16465	=	0.354012	0.3548	=	-0.155845	0.66235	=	67.9613	103.67	56.8119	49.9377	71.1068	63.8259
Matn2	protein_coding	ENSRNOG00000006060	7:72985494-73207695	+	1	2.01315	5e-05	+	1.05518	0.0093	+	-0.957971	0.0036	-	1.01807	0.0044	+	1.26504	0.00065	+	0.246973	0.403	=	14.0183	56.5866	29.1297	19.6483	39.7919	47.2216
Mcam	protein_coding	ENSRNOG00000007726	8:48472823-48481001	+	1	1.05904	0.0001	+	0.80233	0.00155	+	-0.256706	0.2757	=	1.59179	5e-05	+	1.192	5e-05	+	-0.399784	0.0957	=	181.366	377.883	316.286	155.368	468.314	354.968
Mcm10	protein_coding	ENSRNOG00000017981	17:77224111-77246478	+	1	1.74305	0.0137	+	-0.39088	0.6003	=	-2.13393	0.0021	-	0.676863	0.3266	=	0.92839	0.19935	=	0.251526	0.65285	=	2.9849	9.99173	2.27647	3.24141	5.18192	6.1689
Mcu	protein_coding	ENSRNOG00000045920	20:29038479-29199224	-	1	1.19267	0.076	=	-0.475293	0.55455	=	-1.66796	0.0309	-	0.128553	0.8498	=	0.211213	0.74645	=	0.0826603	0.8979	=	11.1	25.3718	7.98444	14.0192	15.3257	16.2295
Mdh1	protein_coding	ENSRNOG00000008103	14:106378941-106393670	-	1	0.216534	0.5729	=	0.00796871	0.9846	=	-0.208565	0.5781	=	1.22375	0.0038	+	0.372191	0.371	=	-0.851555	0.0172	-	59.3869	69.0039	59.7158	47.7654	111.557	61.8236
Men1	protein_coding	ENSRNOG00000021054	1:221704492-221710331	+	1	2.15676	0.0175	+	1.27405	0.1693	=	-0.882704	0.20825	=	0.759931	0.30315	=	0.221123	0.78505	=	-0.538808	0.47315	=	2.2499	10.0326	5.44116	4.86879	8.24486	5.67526
Mertk	protein_coding	ENSRNOG00000017319	3:121235118-121342444	+	1	1.51439	0.0054	+	0.582141	0.26775	=	-0.932246	0.0297	-	0.511297	0.2566	=	0.496994	0.2671	=	-0.0143026	0.9735	=	6.44464	18.4109	9.64807	9.43078	13.442	13.3094
Mesdc2	protein_coding	ENSRNOG00000012366	1:146037425-146043097	+	1	0.539118	0.0912	=	0.526641	0.099	=	-0.0124772	0.96735	=	0.85031	0.00485	+	-0.0807879	0.7927	=	-0.931098	0.0021	-	55.7579	81.021	80.3233	62.3752	112.455	58.9783
Mest	protein_coding	ENSRNOG00000048088	4:58053040-58063138	+	1	1.43147	0.0059	+	1.61519	0.00245	+	0.183728	0.6215	=	0.631496	0.0938	=	-0.151929	0.7119	=	-0.783425	0.0467	-	33.0092	89.0327	101.125	70.2383	108.811	63.2177
Met	protein_coding	ENSRNOG00000052745	4:44774740-44852665	+	1	Inf	5e-05	+	Inf	1	=	-4.08695	0.1002	=	1.57967	0.07215	=	0.305754	1	=	-1.27391	0.1488	=	0	4.53912	0.267103	0.826596	2.4707	1.02173
Mical2	protein_coding	ENSRNOG00000016244	1:177048654-177173995	+	1	1.37474	0.00205	+	1.07914	0.0117	+	-0.295598	0.4091	=	0.000351852	0.99915	=	0.912495	0.018	+	0.912143	0.01765	+	16.0264	41.5599	33.8602	20.1356	20.1405	37.9012
Micu1	protein_coding	ENSRNOG00000043436	20:29284852-29432258	+	1	2.30546	0.01655	+	1.76797	0.0492	+	-0.537492	0.3015	=	1.16274	0.0529	=	0.805411	0.17705	=	-0.357329	0.4791	=	4.04167	19.979	13.7649	8.74203	19.5718	15.2779
Micu2	protein_coding	ENSRNOG00000011168	15:38191489-38276159	-	1	1.56386	0.0019	+	0.828887	0.07615	=	-0.734977	0.04095	=	0.613709	0.1287	=	0.321011	0.43675	=	-0.292699	0.43485	=	16.7764	49.5985	29.8002	23.1363	35.4029	28.902
Minpp1	protein_coding	ENSRNOG00000011287	1:251045439-251071040	+	1	1.48416	0.0164	+	1.64031	0.0089	+	0.156149	0.6959	=	0.927003	0.02005	+	0.464303	0.25955	=	-0.462699	0.19835	=	9.98871	27.9438	31.1381	21.8708	41.5835	30.1741
Mns1	protein_coding	ENSRNOG00000057867	8:79054236-79075122	+	1	3.43063	0.09355	=	1.99005	0.48645	=	-1.44059	0.4043	=	2.3105	0.0077	+	0.250337	0.7856	=	-2.06016	0.02075	-	0.340947	3.6763	1.35441	2.35032	11.6589	2.79567
Mob4	protein_coding	ENSRNOG00000014980	9:61720582-61744531	+	1	1.13216	0.01545	+	0.835951	0.0753	=	-0.296213	0.4663	=	0.524668	0.19445	=	0.269619	0.5102	=	-0.255049	0.5203	=	14.0114	30.7112	25.0108	19.4613	27.9971	23.4604
Morf4l1	protein_coding	ENSRNOG00000058412	8:97474091-97494834	-	1	0.340067	0.2137	=	-0.0185075	0.9504	=	-0.358575	0.1787	=	0.751178	0.00545	+	0.394065	0.1512	=	-0.357113	0.1753	=	286.999	363.287	283.34	224.497	377.865	295.009
Mphosph10	protein_coding	ENSRNOG00000016266	1:125212848-125229052	-	1	2.90279	0.0003	+	0.762329	0.2678	=	-2.14046	0.0003	-	0.873494	0.11885	=	0.762988	0.20445	=	-0.110506	0.8375	=	5.62411	42.0612	9.53977	8.67209	15.8881	14.7165
Mpi	protein_coding	ENSRNOG00000018898	8:62324091-62332115	-	1	2.25981	0.0118	+	1.55816	0.0865	=	-0.701657	0.3058	=	0.88798	0.21435	=	0.122897	0.86965	=	-0.765082	0.29135	=	4.13755	19.816	12.1841	9.0311	16.7128	9.83414
Mpz	protein_coding	ENSRNOG00000003171	13:89524328-89530068	+	1	1.27695	5e-05	+	0.809111	0.0015	+	-0.467842	0.07785	=	1.39274	5e-05	+	0.877521	0.00075	+	-0.51522	0.06625	=	729.368	1767.45	1277.95	787.905	2068.86	1447.55
Mrpl48	protein_coding	ENSRNOG00000018042	1:165563787-165606375	-	1	2.18793	0.01625	+	1.66196	0.0525	=	-0.525967	0.3989	=	0.259603	0.6418	=	0.109957	0.8433	=	-0.149646	0.7942	=	6.35251	28.9452	20.1022	21.9477	26.2746	23.6858
Mrpl49	protein_coding	ENSRNOG00000020975	1:221409270-221420115	-	1	6.13583	0.04085	+	2.93754	0.33455	=	-3.19829	0.25405	=	1.0593	0.52145	=	0.886364	0.58525	=	-0.172936	0.89785	=	0.924775	65.0287	7.08476	16.4096	34.1962	30.3333
Mrps18b	protein_coding	ENSRNOG00000000804	20:3344869-3350927	+	1	1.36514	0.02435	+	1.0934	0.06565	=	-0.271742	0.54075	=	0.60469	0.2428	=	0.152935	0.7758	=	-0.451755	0.35955	=	26.2163	67.5335	55.9393	35.5896	54.1194	39.5695
Mum1	protein_coding	ENSRNOG00000024549	7:12331415-12346475	-	1	5.21078	0.21245	=	5.57473	0.21245	=	0.363954	0.5825	=	2.04537	0.02645	+	1.05303	0.3156	=	-0.992342	0.3266	=	0.154075	5.70603	7.34337	1.79156	7.39517	3.71726
Myc	protein_coding	ENSRNOG00000004500	7:102586312-102591237	+	1	2.03855	0.00445	+	0.754521	0.286	=	-1.28403	0.02935	-	1.52324	0.02015	+	1.84781	0.00705	+	0.32457	0.51955	=	5.97225	24.536	10.0756	4.94892	14.225	17.8139
N6amt2	protein_coding	ENSRNOG00000009849	15:37813114-37831031	-	1	0.747462	0.20795	=	-0.730755	0.3106	=	-1.47822	0.0478	-	0.873422	0.188	=	-0.156524	0.8406	=	-1.02995	0.1253	=	33.189	55.7189	19.9993	21.9272	40.1708	19.6728
Nab2	protein_coding	ENSRNOG00000008415	7:70946227-70969905	-	1	1.34541	0.0234	+	1.1118	0.0526	=	-0.233615	0.5479	=	0.621327	0.18665	=	0.478814	0.31465	=	-0.142512	0.7437	=	6.50627	16.5326	14.061	6.9057	10.623	9.62377
Napa	protein_coding	ENSRNOG00000001494	1:77994202-78012845	+	1	0.620694	0.19065	=	-0.543509	0.3491	=	-1.1642	0.0476	-	0.831872	0.0951	=	-0.0496347	0.93165	=	-0.881506	0.0765	=	24.6661	37.9269	16.9234	19.977	35.5589	19.3014
Ncaph	protein_coding	ENSRNOG00000012051	3:119583647-119611136	-	1	1.6326	0.0078	+	0.978508	0.09585	=	-0.654097	0.1337	=	1.55596	0.0115	+	1.38821	0.02225	+	-0.167752	0.6695	=	8.79525	27.2716	17.3304	8.26972	24.3154	21.6462
Nde1	protein_coding	ENSRNOG00000058007	10:860520-896938	-	1	1.37629	0.0244	+	0.426002	0.49915	=	-0.950286	0.07535	=	0.632589	0.1729	=	0.262426	0.5758	=	-0.370164	0.3991	=	11.672	30.3003	15.6813	16.3982	25.4229	19.6696
Ndufs1	protein_coding	ENSRNOG00000011849	9:69919866-69953182	-	1	2.02991	0.0006	+	1.56946	0.0048	+	-0.460449	0.2731	=	0.720458	0.1503	=	0.565068	0.2936	=	-0.155391	0.75785	=	7.36775	30.0884	21.867	10.8078	17.8081	15.9897
Ndufs5	protein_coding	ENSRNOG00000026646	5:141390579-141405453	-	1	0.187495	0.5835	=	-0.738623	0.06175	=	-0.926118	0.0196	-	0.0769599	0.82325	=	-0.425595	0.23225	=	-0.502555	0.16155	=	292.386	332.964	175.23	277.81	293.032	206.839
Necap2	protein_coding	ENSRNOG00000008427	5:159589880-159602251	-	1	1.91642	0.00225	+	1.70021	0.00575	+	-0.216201	0.57435	=	0.254565	0.5147	=	0.22777	0.57695	=	-0.0267947	0.9405	=	12.1557	45.886	39.5	36.3339	43.3455	42.5479
Nelfe	protein_coding	ENSRNOG00000000420	20:4530341-4561152	+	1	1.35709	0.00765	+	1.66474	0.00185	+	0.307647	0.4206	=	0.487615	0.17505	=	-0.558131	0.16735	=	-1.04575	0.00675	-	30.3641	77.783	96.271	74.1272	103.936	50.3458
Nell1	protein_coding	ENSRNOG00000015675	1:105349068-106218958	+	1	1.61691	0.00095	+	0.766568	0.09475	=	-0.850339	0.0237	-	0.843382	0.09965	=	1.28101	0.0157	+	0.437631	0.28515	=	12.9659	39.7686	22.0578	10.5574	18.9426	25.6554
Nfkbia	protein_coding	ENSRNOG00000007390	6:76267227-76270457	-	1	2.44972	0.01005	+	0.822256	0.3324	=	-1.62747	0.01595	-	1.03793	0.285	=	0.0600206	0.9585	=	-0.977904	0.3278	=	5.01789	27.4133	8.87248	5.63332	11.5667	5.87263
Nifk	protein_coding	ENSRNOG00000025701	13:34267470-34277274	+	1	1.94559	0.00135	+	1.01476	0.0685	=	-0.930825	0.02645	-	0.501006	0.25945	=	0.506498	0.22295	=	0.00549153	0.9899	=	15.3399	59.0885	30.9954	30.2022	42.7422	42.9052
Nipsnap1	protein_coding	ENSRNOG00000008374	14:85113577-85137454	+	1	1.11745	0.02445	+	1.1179	0.02385	+	0.000448768	0.99845	=	0.941407	0.04395	+	0.457339	0.3476	=	-0.484068	0.28135	=	15.5452	33.7274	33.7379	18.3713	35.2802	25.2239
Nr4a1	protein_coding	ENSRNOG00000007607	7:142905757-142920216	+	1	1.43708	0.00045	+	1.19075	0.00335	+	-0.246325	0.43825	=	0.909786	0.00815	+	0.606039	0.08965	=	-0.303747	0.33975	=	21.1686	57.3186	48.3219	32.5804	61.2109	49.5897
Nsun2	protein_coding	ENSRNOG00000017254	1:36295649-36319966	-	1	1.2141	0.0102	+	0.269184	0.5641	=	-0.944914	0.02025	-	0.747277	0.083	=	1.14175	0.00875	+	0.394472	0.2738	=	18.0388	41.8492	21.739	16.9148	28.3935	37.3221
Ntrk3	protein_coding	ENSRNOG00000018674	1:139890559-140262503	-	1	2.52415	0.0011	+	2.21543	0.00335	+	-0.308719	0.47445	=	1.31806	0.0137	+	0.911485	0.08485	=	-0.406573	0.35875	=	6.67369	38.3893	30.994	13.1641	32.822	24.7614
Nucb1	protein_coding	ENSRNOG00000020889	1:101466676-101511412	-	1	0.174592	0.59275	=	0.0268869	0.9337	=	-0.147706	0.65175	=	1.0985	0.002	+	0.910611	0.0116	+	-0.187889	0.53415	=	48.5002	54.7395	49.4126	30.2228	64.7168	56.8141
Nudt1	protein_coding	ENSRNOG00000001260	12:16391577-16395029	-	1	Inf	5e-05	+	Inf	1	=	-3.06549	0.1334	=	0.424733	0.6641	=	-0.152708	0.86775	=	-0.577441	0.55045	=	0	8.60311	1.02766	6.75501	9.06742	6.07654
Numb	protein_coding	ENSRNOG00000009653	6:107279919-107325345	-	1	0.775529	0.17155	=	-0.752474	0.27445	=	-1.528	0.023	-	0.367357	0.52435	=	0.319623	0.5891	=	-0.0477341	0.9336	=	11.9394	20.438	7.08703	11.5765	14.9335	14.4475
Nup35	protein_coding	ENSRNOG00000009290	3:67870110-67896153	+	1	1.45461	0.04225	+	-0.727948	0.45465	=	-2.18256	0.0393	-	1.03912	0.0675	=	0.754047	0.21035	=	-0.285075	0.59505	=	10.4538	28.652	6.31159	11.4977	23.6274	19.391
Ogfod3	protein_coding	ENSRNOG00000036668	10:110378533-110406377	-	1	1.52988	0.11705	=	-2.10103	0.2918	=	-3.63091	0.1278	=	2.59109	0.00485	+	0.142595	0.8795	=	-2.44849	0.00805	-	4.51054	13.0247	1.05137	2.97486	17.9251	3.28392
Olfml3	protein_coding	ENSRNOG00000019211	2:206219418-206222248	-	1	1.15683	0.0009	+	0.708552	0.03715	=	-0.448278	0.11855	=	1.18369	5e-05	+	0.767194	0.00895	+	-0.416501	0.1209	=	54.501	121.519	89.0635	76.3298	173.389	129.91
Os9	protein_coding	ENSRNOG00000025570	7:70380310-70407177	-	1	1.40759	0.00405	+	1.02698	0.02975	+	-0.380612	0.29865	=	1.47552	0.00325	+	1.05492	0.025	+	-0.420598	0.2202	=	14.2293	37.7496	28.9959	14.7183	40.9292	30.5788
Otub1	protein_coding	ENSRNOG00000021175	1:222451673-222459952	-	1	0.951313	0.0147	+	-0.0102744	0.9813	=	-0.961587	0.02495	-	0.0843594	0.8365	=	0.543751	0.15015	=	0.459391	0.22225	=	34.0777	65.8936	33.8358	38.9312	41.2756	56.7523
P4hb	protein_coding	ENSRNOG00000036689	10:109736457-109747987	-	1	0.0631678	0.79015	=	-0.496179	0.04155	=	-0.559347	0.02045	=	0.93014	5e-05	+	0.308797	0.194	=	-0.621343	0.01	=	325.678	340.255	230.9	192.906	367.574	238.947
Pafah1b3	protein_coding	ENSRNOG00000020481	1:82163594-82166363	-	1	1.31883	0.12895	=	#NAME?	5e-05	-	#NAME?	5e-05	-	1.10586	0.2117	=	-0.681701	0.2524	=	-1.78756	0.0132	-	7.29675	18.2028	0	6.14928	13.2349	3.83365
Papola	protein_coding	ENSRNOG00000004827	6:129609073-129661531	+	1	0.52611	0.21595	=	-0.420177	0.2785	=	-0.946287	0.04435	-	0.268082	0.50755	=	0.159052	0.6518	=	-0.10903	0.79	=	103.904	149.627	77.6512	132.47	159.521	147.909
Papss1	protein_coding	ENSRNOG00000011311	2:236605694-236680772	+	1	0.825008	0.01105	+	0.336071	0.3022	=	-0.488936	0.11195	=	1.16886	0.00065	+	0.574657	0.0779	=	-0.594204	0.04375	=	51.0227	90.3889	64.4066	48.3279	108.658	71.9758
Parm1	protein_coding	ENSRNOG00000002579	14:17969218-18076907	-	1	0.796645	0.0157	+	0.463049	0.159	=	-0.333595	0.2675	=	0.426533	0.13895	=	-0.0260946	0.932	=	-0.452627	0.11045	=	19.9374	34.6324	27.4828	30.2045	40.5948	29.6631
Pcna	protein_coding	ENSRNOG00000021264	3:124880697-124884570	-	1	0.514049	0.1169	=	0.215621	0.5173	=	-0.298428	0.3598	=	1.48106	0.00025	+	0.843384	0.02195	+	-0.637677	0.0424	=	86.0523	122.887	99.9243	56.1407	156.719	100.731
Pcyt2	protein_coding	ENSRNOG00000036684	10:109788349-109795697	-	1	1.80834	0.01575	+	0.893842	0.2012	=	-0.914498	0.07945	=	0.506239	0.2852	=	0.0813997	0.88085	=	-0.424839	0.3771	=	9.41318	32.9686	17.4908	21.341	30.3115	22.5797
Pdhb	protein_coding	ENSRNOG00000007895	15:18539209-18546854	+	1	0.581267	0.178	=	0.0630276	0.89575	=	-0.518239	0.25	=	1.19984	0.0429	+	0.773295	0.17045	=	-0.426545	0.34175	=	26.8724	40.2055	28.0724	14.4064	33.0935	24.6229
Pdia3	protein_coding	ENSRNOG00000015018	3:113272849-113445435	+	1	1.07057	0.01415	+	0.714583	0.09535	=	-0.355988	0.31915	=	1.6836	0.00095	+	1.22802	0.01225	+	-0.455581	0.1648	=	115.63	242.853	189.749	85.5307	274.749	200.351
Pdia6	protein_coding	ENSRNOG00000050197	6:42568219-42585652	+	1	1.16334	0.0001	+	0.97966	0.00075	+	-0.18368	0.4659	=	2.45294	5e-05	+	1.52379	5e-05	+	-0.929147	0.0003	-	101.312	226.913	199.786	70.8146	387.732	203.625
Pgam1	protein_coding	ENSRNOG00000050585	1:261158260-261165808	+	1	0.812777	0.0009	+	-0.200545	0.41605	=	-1.01332	5e-05	-	0.84956	0.0009	+	0.160625	0.5212	=	-0.688935	0.00645	=	219.733	385.981	191.216	215.417	388.171	240.787
Phlda1	protein_coding	ENSRNOG00000004019	7:54247459-54249664	+	1	2.93871	5e-05	+	2.03398	0.0001	+	-0.90473	0.0019	-	2.26244	5e-05	+	1.96129	0.00015	+	-0.301156	0.3154	=	21.5956	165.579	88.4414	21.3314	102.349	83.0666
Piezo2	protein_coding	ENSRNOG00000038784	18:58354647-58499836	-	1	2.57859	0.01485	+	2.14271	0.03365	+	-0.435882	0.32405	=	1.23311	0.06315	=	1.10543	0.07885	=	-0.127682	0.7956	=	1.22069	7.29188	5.39046	3.07714	7.23353	6.62086
Pigt	protein_coding	ENSRNOG00000014690	3:160945358-160954739	+	1	0.748776	0.04005	=	0.310914	0.4039	=	-0.437862	0.1916	=	0.983231	0.00345	+	0.49547	0.1404	=	-0.487761	0.0992	=	34.0887	57.2815	42.2868	40.6271	80.3152	57.2753
Pitpnb	protein_coding	ENSRNOG00000000665	12:51280149-51341716	-	1	0.43873	0.3048	=	0.367836	0.39755	=	-0.070894	0.8789	=	0.931532	0.02065	+	-0.135131	0.7564	=	-1.06666	0.00925	-	77.5757	105.147	100.105	65.6853	125.282	59.8122
Pja1	protein_coding	ENSRNOG00000047339	X:69213644-69218543	-	1	0.20201	0.62655	=	0.135267	0.7495	=	-0.066743	0.87335	=	1.16796	0.0229	+	1.16242	0.0238	+	-0.00554152	0.98855	=	25.3581	29.1694	27.8507	14.149	31.7919	31.6701
Plat	protein_coding	ENSRNOG00000019018	16:74098259-74122889	-	1	0.561365	0.03875	=	0.201341	0.4659	=	-0.360024	0.1734	=	0.764816	0.0084	+	0.854915	0.00265	+	0.0900992	0.73365	=	78.8859	116.409	90.7003	58.2394	98.9577	105.335
Plod2	protein_coding	ENSRNOG00000030183	8:99977333-100059736	+	1	1.83799	0.00225	+	1.81625	0.00245	+	-0.0217311	0.95895	=	1.73834	0.0059	+	1.21862	0.03915	+	-0.519723	0.2051	=	4.79177	17.1311	16.875	6.00193	20.0255	13.9679
Plp1	protein_coding	ENSRNOG00000002419	X:107496071-107511348	+	1	0.185511	0.48285	=	-0.71144	0.01525	=	-0.896951	0.0023	-	0.449167	0.07515	=	-0.469477	0.08185	=	-0.918644	0.0008	-	89.8034	102.126	54.8439	88.0201	120.17	63.5704
Pmp22	protein_coding	ENSRNOG00000003338	10:49538587-49568583	+	1	0.96628	0.00015	+	0.553401	0.0306	=	-0.412879	0.088	=	0.518778	0.0308	=	0.298284	0.2083	=	-0.220495	0.3463	=	166.075	324.476	243.722	240.994	345.283	296.346
Pnn	protein_coding	ENSRNOG00000004061	6:80159363-80167677	+	1	1.08991	0.0056	+	0.0536992	0.8879	=	-1.03621	0.00375	-	0.904107	0.0243	+	0.664403	0.0998	=	-0.239704	0.50495	=	24.5809	52.323	25.5131	19.1265	35.7931	30.3139
Polr3g	protein_coding	ENSRNOG00000016260	2:9537641-9578310	-	1	0.3046	0.42995	=	-1.10036	0.03305	-	-1.40496	0.0089	-	0.551644	0.17115	=	-0.147914	0.73825	=	-0.699559	0.10335	=	19.3856	23.9427	9.04147	15.1348	22.1839	13.66
Pomt1	protein_coding	ENSRNOG00000010477	3:11254025-11271872	+	1	1.83799	0.00815	+	1.62258	0.01805	+	-0.215416	0.66055	=	0.719628	0.33125	=	0.435679	0.52965	=	-0.283949	0.6636	=	4.10204	14.6653	12.6312	5.0456	8.30888	6.82441
Por	protein_coding	ENSRNOG00000001442	12:23998410-24046814	-	1	1.11991	0.0398	+	-0.147442	0.8315	=	-1.26736	0.0689	=	0.0125024	0.9822	=	0.656357	0.2183	=	0.643854	0.23555	=	8.20094	17.8234	7.40422	10.6357	10.7282	16.7628
Ppan	protein_coding	ENSRNOG00000020608	8:21905864-21909842	+	1	1.35395	0.05145	=	1.63913	0.01755	+	0.285178	0.6003	=	1.70067	0.01395	+	0.633278	0.37245	=	-1.0674	0.06465	=	8.01	20.4745	24.9494	8.88424	28.8785	13.7802
Ppap2a	protein_coding	ENSRNOG00000009980	2:44664123-44786963	+	1	0.203413	0.69965	=	-0.18504	0.7176	=	-0.388453	0.4362	=	0.93282	0.0418	+	-0.387212	0.4814	=	-1.32003	0.01585	-	41.6688	47.9783	36.653	35.4442	67.6631	27.1008
Ppic	protein_coding	ENSRNOG00000017416	18:48372040-48384645	-	1	0.939795	0.0042	+	0.436816	0.1836	=	-0.502979	0.09415	=	1.07723	0.00075	+	0.565595	0.0716	=	-0.511639	0.0768	=	77.3397	148.357	104.688	80.3972	169.637	118.988
Ppp3ca	protein_coding	ENSRNOG00000009882	2:241909831-242184854	+	1	0.367611	0.2727	=	0.287826	0.3852	=	-0.0797843	0.80295	=	1.18624	0.0013	+	1.14427	0.00175	+	-0.0419664	0.88975	=	43.6804	56.357	53.325	31.4405	71.5457	69.4945
Ppt1	protein_coding	ENSRNOG00000012616	5:140538259-140558162	+	1	0.170185	0.72765	=	-1.68285	0.01395	-	-1.85303	0.0071	-	0.817865	0.10435	=	-0.560586	0.3527	=	-1.37845	0.01725	-	35.2091	39.6174	10.9665	25.457	44.8754	17.2605
Prim1	protein_coding	ENSRNOG00000031993	7:2435552-2451165	+	1	1.02494	0.0177	+	0.266965	0.54115	=	-0.757975	0.05745	=	0.904249	0.03515	+	0.609193	0.1647	=	-0.295056	0.44745	=	29.1792	59.376	35.1105	29.7479	55.6753	45.3777
Prim2	protein_coding	ENSRNOG00000012486	9:38536919-38745099	+	1	3.43365	0.00035	+	0.356429	0.718	=	-3.07723	0.004	-	0.527615	0.59895	=	0.516699	0.5592	=	-0.0109156	0.9899	=	2.73414	29.543	3.5004	4.50086	6.48819	6.43928
Prkab1	protein_coding	ENSRNOG00000001142	12:46316235-46326790	+	1	2.09558	0.02035	+	-0.64029	0.49995	=	-2.73587	0.003	-	0.850408	0.12185	=	0.0909241	0.8829	=	-0.759484	0.1732	=	3.73139	15.9479	2.394	9.27078	16.7153	9.87386
Prkcsh	protein_coding	ENSRNOG00000013360	8:23014955-23026503	+	1	0.265467	0.39105	=	-0.360613	0.27665	=	-0.62608	0.0548	=	1.36828	0.00015	+	0.754884	0.03195	+	-0.613397	0.04445	=	61.4352	73.8467	47.8478	35.1622	90.7757	59.336
Prune	protein_coding	ENSRNOG00000021120	2:196427709-196456481	-	1	1.16851	0.0311	+	-0.252505	0.71425	=	-1.42101	0.0462	-	0.780714	0.241	=	0.458845	0.51815	=	-0.321868	0.5797	=	6.64406	14.9345	5.57728	5.2288	8.98297	7.18668
Psap	protein_coding	ENSRNOG00000000571	20:29831313-29856875	+	1	1.46634	5e-05	+	0.943743	0.00065	+	-0.5226	0.03065	=	1.60274	5e-05	+	1.23581	5e-05	+	-0.36693	0.13175	=	84.6344	233.862	162.795	82.7277	251.26	194.834
Psma2	protein_coding	ENSRNOG00000049920	17:53091932-53102342	-	1	0.114637	0.74115	=	-0.7233	0.05915	=	-0.837938	0.0254	-	1.22005	0.0029	+	0.744374	0.05815	=	-0.475675	0.15565	=	138.94	150.431	84.1576	77.1752	179.783	129.288
Psma3	protein_coding	ENSRNOG00000007851	6:93423001-93444240	+	1	0.809432	0.01935	+	0.412771	0.22745	=	-0.396661	0.18415	=	1.08541	0.0011	+	0.999208	0.002	+	-0.0861997	0.7546	=	35.764	62.6772	47.6105	32.0372	67.9822	64.0393
Psmb2	protein_coding	ENSRNOG00000011463	5:144701948-144734257	+	1	0.840307	0.05165	=	-0.986226	0.07855	=	-1.82653	0.00285	-	0.49488	0.3037	=	0.239854	0.6282	=	-0.255025	0.57525	=	59.026	105.682	29.7961	54.6472	77.009	64.5314
Psmb5	protein_coding	ENSRNOG00000013386	15:33259042-33263659	-	1	0.177442	0.53585	=	-1.03948	0.0034	-	-1.21692	0.00095	-	0.527785	0.07535	=	-0.0558296	0.85355	=	-0.583614	0.04635	=	242.99	274.792	118.215	188.186	271.31	181.043
Psmc4	protein_coding	ENSRNOG00000018994	1:84978205-84986581	-	1	1.02393	0.0066	+	0.872087	0.02	+	-0.15184	0.63245	=	1.69641	5e-05	+	1.56515	5e-05	+	-0.131259	0.65615	=	46.5399	94.6364	85.1824	38.9833	126.342	115.355
Psmc5	protein_coding	ENSRNOG00000010038	10:94445876-94451811	+	1	0.619346	0.0564	=	0.299801	0.36785	=	-0.319545	0.28505	=	0.829408	0.0184	+	0.882394	0.01145	+	0.052986	0.859	=	93.9196	144.277	115.613	73.5481	130.692	135.581
Psmd13	protein_coding	ENSRNOG00000014109	1:213636092-213648488	+	1	0.850104	0.09155	=	0.805413	0.11415	=	-0.0446902	0.91085	=	1.57268	0.00055	+	0.849761	0.0397	+	-0.722918	0.0337	=	22.3773	40.338	39.1076	29.3535	87.314	52.901
Psmd3	protein_coding	ENSRNOG00000028103	10:86599219-86611188	+	1	1.03735	0.026	+	0.998283	0.0346	+	-0.0390684	0.9154	=	1.33333	0.00185	+	1.15866	0.0064	+	-0.174666	0.60175	=	20.9629	43.0254	41.8759	20.3024	51.1587	45.3252
Psmd4	protein_coding	ENSRNOG00000021042	2:196198037-196207560	-	1	0.334821	0.44215	=	0.342961	0.43005	=	0.00813944	0.9826	=	1.20811	0.0186	+	0.903941	0.0792	=	-0.304168	0.51315	=	32.8121	41.3833	41.6175	19.3818	44.7785	36.2666
Psmd7	protein_coding	ENSRNOG00000014097	19:39639431-39646718	-	1	0.983474	0.01205	+	1.08276	0.00735	+	0.0992869	0.7696	=	1.51479	5e-05	+	0.696541	0.06145	=	-0.818249	0.0097	-	35.9859	71.1521	76.2212	41.5939	118.857	67.4076
Ptcd3	protein_coding	ENSRNOG00000009484	4:99795655-99822992	-	1	2.29728	0.01725	+	1.91467	0.035	+	-0.382605	0.479	=	0.782683	0.291	=	0.328171	0.67555	=	-0.454511	0.5261	=	3.99202	19.622	15.0511	8.57727	14.7557	10.7681
Ptprn	protein_coding	ENSRNOG00000019587	9:82446632-82461903	-	1	2.16215	5e-05	+	2.1389	5e-05	+	-0.0232446	0.93495	=	1.60872	5e-05	+	1.59591	5e-05	+	-0.0128163	0.9623	=	14.1603	63.3789	62.3659	17.3744	52.9887	52.5201
Ptprz1	protein_coding	ENSRNOG00000006030	4:49941303-50140762	+	1	2.60555	0.0044	+	1.6245	0.0535	=	-0.98105	0.07715	=	1.11885	0.09185	=	1.04154	0.14575	=	-0.077309	0.89795	=	0.846272	5.15062	2.60936	1.44258	3.1329	2.96943
Puf60	protein_coding	ENSRNOG00000009960	7:117129236-117140214	-	1	0.979256	0.00935	+	0.495948	0.19545	=	-0.483308	0.1581	=	1.04893	0.0134	+	0.939875	0.02695	+	-0.109053	0.75465	=	35.425	69.8386	49.958	26.3313	54.4792	50.513
Pura	protein_coding	ENSRNOG00000019062	18:29110241-29111156	+	1	0.945298	0.18015	=	0.0141607	0.9871	=	-0.931137	0.19205	=	1.11844	0.11175	=	1.38531	0.0358	+	0.266868	0.6601	=	23.8246	45.8762	24.0596	15.1811	32.96	39.6572
Pus7	protein_coding	ENSRNOG00000010572	4:7889868-7930706	+	1	2.08831	0.025	+	1.77804	0.04745	+	-0.310263	0.5815	=	1.79383	0.0515	=	1.59789	0.0745	=	-0.195945	0.77225	=	3.06789	13.0461	10.5216	2.83821	9.84106	8.59126
PVR	protein_coding	ENSRNOG00000019202	1:80820049-80835701	-	1	0.970152	0.26695	=	1.79817	0.0445	+	0.828016	0.25615	=	0.842052	0.1627	=	0.155677	0.8007	=	-0.686375	0.26625	=	3.34714	6.55721	11.6406	8.68767	15.5735	9.67757
Qk	protein_coding	ENSRNOG00000048297	1:50828133-51052340	+	1	0.377761	0.41715	=	1.01284	0.02595	+	0.635076	0.14025	=	1.10266	0.00875	+	0.256457	0.51975	=	-0.846207	0.03295	-	49.793	64.6973	100.476	52.9558	113.723	63.2579
Qsox1	protein_coding	ENSRNOG00000003649	13:73423395-73460890	-	1	1.69266	0.0035	+	0.156901	0.8022	=	-1.53576	0.00755	-	0.869786	0.1331	=	1.21998	0.0419	+	0.350194	0.44115	=	8.14343	26.3238	9.07903	8.97964	16.4093	20.9175
Rab20	protein_coding	ENSRNOG00000023991	16:83358115-83382326	+	1	1.61919	0.0964	=	-0.0358721	0.96775	=	-1.65507	0.0119	-	1.56738	0.0922	=	0.901826	0.33075	=	-0.665557	0.35255	=	9.16604	28.1584	8.94094	5.60172	16.6016	10.4664
Rab5c	protein_coding	ENSRNOG00000018568	10:88621924-88645364	-	1	0.722891	0.00765	=	0.462411	0.086	=	-0.26048	0.3119	=	0.832284	0.0027	+	0.40037	0.1364	=	-0.431914	0.0884	=	109.907	181.4	151.435	112.397	200.123	148.347
Rabgef1	protein_coding	ENSRNOG00000000895	12:29961119-29988959	-	1	1.16562	0.0301	+	-0.96217	0.24855	=	-2.12779	0.03665	-	0.810023	0.23855	=	0.642114	0.33345	=	-0.167909	0.75805	=	6.50292	14.588	3.33784	5.65756	9.91907	8.82928
Racgap1	protein_coding	ENSRNOG00000049033	7:141277311-141307233	-	1	0.943041	0.0122	+	0.443176	0.2364	=	-0.499865	0.1315	=	0.872642	0.02345	+	0.861576	0.02565	+	-0.0110661	0.97445	=	22.0186	42.3325	29.9364	16.4642	30.1462	29.9158
Rad18	protein_coding	ENSRNOG00000005907	4:144536728-144620731	-	1	2.09505	0.0389	+	0.92414	0.2874	=	-1.17091	0.0408	-	0.868555	0.1934	=	1.53733	0.02275	+	0.668772	0.2699	=	4.20017	17.9448	7.97004	4.41129	8.05428	12.804
Rala	protein_coding	ENSRNOG00000013454	17:49714293-49727664	+	1	0.251423	0.533	=	-0.888553	0.05535	=	-1.13998	0.0122	-	0.439507	0.2558	=	-0.268643	0.524	=	-0.70815	0.077	=	74.0392	88.1348	39.9927	77.8608	105.59	64.6322
Raly	protein_coding	ENSRNOG00000017405	3:150323115-150387332	+	1	1.39557	0.00015	+	0.528023	0.15055	=	-0.867547	0.0066	-	0.601109	0.0472	=	0.437663	0.1602	=	-0.163445	0.5757	=	57.8988	152.327	83.4873	98.7294	149.761	133.72
Rap1gds1	protein_coding	ENSRNOG00000015987	2:244258549-244370983	-	1	1.09551	0.0029	+	0.367465	0.2884	=	-0.728048	0.031	=	0.567868	0.0677	=	0.567647	0.0624	=	-0.00022059	0.99915	=	43.3133	92.5558	55.8778	61.3261	90.9057	90.8918
Rapgef1	protein_coding	ENSRNOG00000014316	3:8192574-8304976	+	1	0.39832	0.3545	=	-0.813238	0.1072	=	-1.21156	0.0154	-	0.0275534	0.9528	=	-0.0145593	0.97475	=	-0.0421127	0.9253	=	10.8887	14.3509	6.19677	10.8004	11.0086	10.6919
Rbbp7	protein_coding	ENSRNOG00000005157	X:33648681-33665821	-	1	0.58636	0.03075	=	0.275307	0.3161	=	-0.311053	0.2355	=	0.807197	0.004	+	0.678019	0.01565	=	-0.129178	0.61765	=	110.397	165.756	133.609	96.7393	169.275	154.777
Rbm22	protein_coding	ENSRNOG00000019235	18:55828157-55838966	+	1	0.85908	0.0906	=	-0.538084	0.3736	=	-1.39716	0.01765	-	0.762275	0.14795	=	0.612514	0.2317	=	-0.149762	0.7492	=	19.5953	35.5434	13.495	18.3278	31.0869	28.0218
Rbm33	protein_coding	ENSRNOG00000006718	4:594881-695383	+	1	0.69197	0.1336	=	-0.342424	0.50855	=	-1.03439	0.03875	-	0.168931	0.7623	=	-0.218264	0.7045	=	-0.387195	0.46755	=	8.91198	14.3972	7.02901	8.478	9.53118	7.28768
Rbm34	protein_coding	ENSRNOG00000020004	19:59874751-59894937	-	1	1.72111	0.02185	+	1.10385	0.1075	=	-0.617264	0.18335	=	0.705199	0.17885	=	0.557877	0.27275	=	-0.147322	0.7472	=	5.63666	18.5835	12.1147	10.1765	16.5915	14.9809
Rbm42	protein_coding	ENSRNOG00000024278	1:89099276-89109230	-	1	1.45212	0.00255	+	1.16501	0.0122	+	-0.287111	0.4236	=	1.13585	0.0162	+	0.917403	0.0471	+	-0.218445	0.5596	=	29.2659	80.0743	65.6242	25.3568	55.7211	47.8918
Rcn1	protein_coding	ENSRNOG00000013452	3:95406283-95418679	-	1	0.342019	0.19525	=	-0.675803	0.0223	=	-1.01782	0.0007	-	0.331509	0.2252	=	0.167737	0.543	=	-0.163772	0.53915	=	193.558	245.34	121.164	171.626	215.962	192.786
Rcn2	protein_coding	ENSRNOG00000015780	8:60709850-60726936	+	1	0.911769	0.0223	+	0.272769	0.5029	=	-0.639	0.0762	=	0.818411	0.02915	+	0.576512	0.12485	=	-0.241899	0.47075	=	29.5058	55.5107	35.6466	31.1961	55.0132	46.5209
Rdx	protein_coding	ENSRNOG00000012237	8:56585395-56610612	+	1	0.251499	0.55845	=	-0.62168	0.1926	=	-0.873179	0.0347	-	0.495045	0.14105	=	0.304178	0.37175	=	-0.190867	0.56475	=	53.1177	63.2336	34.5219	51.7587	72.9469	63.9073
Reep4	protein_coding	ENSRNOG00000011373	15:52234562-52238471	+	1	1.36794	0.1009	=	1.75647	0.04455	+	0.388531	0.5029	=	1.89002	0.04875	+	0.655627	0.4591	=	-1.2344	0.0677	=	4.52993	11.6918	15.3053	4.46718	16.5572	7.03715
Reep5	protein_coding	ENSRNOG00000020167	18:27128463-27159693	-	1	0.347078	0.179	=	-0.294695	0.273	=	-0.641773	0.0142	=	0.155153	0.5415	=	-0.773969	0.00495	-	-0.929122	0.0008	-	92.1918	117.266	75.1588	119.519	133.089	69.8952
Rfx2	protein_coding	ENSRNOG00000045846	9:10216204-10283407	+	1	2.31212	0.29235	=	#NAME?	0.1161	=	#NAME?	5e-05	-	0.00477059	0.9958	=	0.0430593	0.9674	=	0.0382887	0.97175	=	1.32621	6.58611	0	1.68508	1.69067	1.73614
RGD1306151	protein_coding	ENSRNOG00000008443	4:168976858-169019561	+	1	1.0787	0.1256	=	-0.528014	0.47555	=	-1.60671	0.0165	-	1.16701	0.2152	=	1.4241	0.10005	=	0.257093	0.7152	=	3.6568	7.72364	2.53602	1.6669	3.74294	4.47307
RGD1309534	protein_coding	ENSRNOG00000010887	8:13838571-13861212	-	1	1.25101	0.14295	=	1.93889	0.03885	+	0.687878	0.24845	=	1.31459	0.0641	=	0.217138	0.759	=	-1.09746	0.04615	-	3.30855	7.87461	12.6853	6.84615	17.0286	7.95814
RGD1310712	protein_coding	ENSRNOG00000015560	1:163545325-163611299	-	1	-0.358701	0.57105	=	-1.54591	0.3366	=	-1.18721	0.37195	=	0.447588	0.73855	=	-2.32669	0.024	-	-2.77428	0.0547	=	6.0047	4.68286	2.05648	9.05473	12.3485	1.80497
RGD1561958	protein_coding	ENSRNOG00000022411	X:83926512-84014691	+	1	Inf	5e-05	+	Inf	1	=	-3.82901	0.0849	=	3.73142	1	=	4.16076	1	=	0.429342	1	=	0	5.36398	0.377434	0.0525105	0.697455	0.939206
RGD1562161	protein_coding	ENSRNOG00000005135	X:38295364-38353461	-	1	1.87356	0.02425	+	-1.00449	0.49495	=	-2.87805	0.2252	=	0.193839	0.79	=	0.684171	0.37825	=	0.490332	0.5355	=	2.11058	7.73396	1.05202	4.03528	4.61556	6.4838
Rhbdf1	protein_coding	ENSRNOG00000020594	10:15672381-15685284	+	1	0.790111	0.00855	+	0.50903	0.0836	=	-0.281081	0.2985	=	0.28763	0.33115	=	0.100194	0.73415	=	-0.187436	0.5307	=	52.3454	90.5161	74.4924	51.6647	63.0637	55.3804
Rhob	protein_coding	ENSRNOG00000021403	6:33689126-33691301	-	1	1.20221	5e-05	+	0.931596	0.0003	+	-0.270614	0.28015	=	0.700319	0.00635	=	0.691049	0.0078	=	-0.00927051	0.9688	=	138.027	317.589	263.271	153.051	248.687	247.094
Rhoc	protein_coding	ENSRNOG00000012630	2:207271852-207300854	+	1	0.272872	0.32265	=	-0.544876	0.0653	=	-0.817748	0.00545	-	0.159234	0.54905	=	-0.446781	0.10755	=	-0.606015	0.0309	=	304.394	367.772	208.647	329.279	367.704	241.585
Ripk3	protein_coding	ENSRNOG00000020465	15:34470795-34479741	-	1	0.949675	0.04095	+	0.335134	0.49475	=	-0.614541	0.14285	=	1.18039	0.0056	+	0.946039	0.02265	+	-0.23435	0.5034	=	21.5071	41.5395	27.131	21.7918	49.3884	41.9835
Rpa2	protein_coding	ENSRNOG00000013005	5:150957000-150968269	+	1	0.802649	0.07505	=	-0.169712	0.75855	=	-0.972361	0.0586	=	1.05112	0.0367	+	0.246418	0.6639	=	-0.804697	0.1115	=	18.2277	31.7946	16.2048	12.4611	25.8209	14.782
Rpn1	protein_coding	ENSRNOG00000046345	4:119997267-120018679	+	1	1.05142	0.0007	+	0.756223	0.01285	+	-0.295198	0.2667	=	0.916246	0.0012	+	0.802349	0.0052	+	-0.113896	0.661	=	62.1156	128.739	104.917	68.5852	129.434	119.608
Rpn2	protein_coding	ENSRNOG00000007492	3:153333218-153445632	+	1	0.534915	0.08615	=	0.252777	0.42475	=	-0.282138	0.33905	=	1.32357	0.0001	+	1.3299	0.0001	+	0.00632935	0.98215	=	71.6266	103.777	85.343	39.2352	98.1999	98.6317
Rraga	protein_coding	ENSRNOG00000007051	5:104941065-104942662	+	1	0.64918	0.27875	=	-1.24947	0.1512	=	-1.89865	0.04475	-	0.403584	0.489	=	0.657514	0.27845	=	0.253929	0.649	=	13.2962	20.8521	5.5924	13.3783	17.6967	21.1024
Rras2	protein_coding	ENSRNOG00000012258	1:178940515-179010257	-	1	2.35592	0.01935	+	0.792781	0.44175	=	-1.56313	0.0814	=	0.622715	0.3823	=	0.370721	0.59435	=	-0.251994	0.72555	=	24.7781	126.844	42.9258	46.0898	70.9677	59.594
Rsl24d1	protein_coding	ENSRNOG00000052787	8:79792586-79801594	+	1	1.09093	0.0213	+	0.505305	0.27825	=	-0.585626	0.1475	=	0.0157275	0.971	=	0.010989	0.9775	=	-0.00473846	0.991	=	27.0927	57.7105	38.456	41.1678	41.619	41.4825
Rsu1	protein_coding	ENSRNOG00000017595	17:80389156-80577027	-	1	1.29866	0.02555	+	1.28777	0.02545	+	-0.0108854	0.9796	=	0.965724	0.08755	=	0.277899	0.65525	=	-0.687825	0.2335	=	27.9366	68.724	68.2074	26.6354	52.02	32.2935
Rtcd1	protein_coding	ENSRNOG00000014575	2:219537205-219558675	-	1	0.18396	0.63525	=	0.566614	0.1153	=	0.382654	0.28535	=	1.21958	0.0021	+	0.47906	0.23305	=	-0.740517	0.03705	=	50.8985	57.8206	75.3829	34.7355	80.8914	48.4155
Rtfdc1	protein_coding	ENSRNOG00000005083	3:170443854-170473456	+	1	1.43241	0.0101	+	0.225824	0.72535	=	-1.20659	0.04535	-	0.596375	0.26255	=	0.480828	0.35945	=	-0.115547	0.80485	=	9.40341	25.3795	10.9968	14.246	21.5387	19.8809
Ruvbl1	protein_coding	ENSRNOG00000013195	4:120411990-120447455	+	1	0.897549	0.21675	=	0.552746	0.46705	=	-0.344803	0.58155	=	1.37387	0.0376	+	0.503106	0.46025	=	-0.870765	0.10345	=	12.9237	24.0756	18.9575	13.6089	35.2695	19.2874
Ruvbl2	protein_coding	ENSRNOG00000020793	1:101413765-101426852	-	1	1.41171	0.0078	+	0.762192	0.12175	=	-0.649515	0.11585	=	1	0.0457	+	0.746537	0.1595	=	-0.253465	0.56115	=	17.7365	47.1884	30.0823	17.9293	35.8586	30.081
Saal1	protein_coding	ENSRNOG00000011895	1:102716648-102741581	-	1	2.69312	0.1431	=	4.79003	0.04765	+	2.09691	0.05105	=	0.78594	0.28105	=	0.324718	0.7021	=	-0.461222	0.5043	=	0.297425	1.92348	8.22848	6.47549	11.1651	8.11002
Safb	protein_coding	ENSRNOG00000050543	9:10450204-10471176	-	1	1.10389	0.0306	+	0.169628	0.755	=	-0.934257	0.04395	-	0.53942	0.3387	=	0.85729	0.1158	=	0.31787	0.52545	=	11.1889	24.0485	12.5849	9.01165	13.0974	16.3258
Sars	protein_coding	ENSRNOG00000020255	2:211219749-211235467	-	1	0.204831	0.4369	=	-0.045542	0.86415	=	-0.250373	0.34685	=	1.05087	0.0004	+	0.764619	0.00905	+	-0.286248	0.27355	=	137.637	158.634	133.36	86.8189	179.869	147.498
Sbspon	protein_coding	ENSRNOG00000007258	5:2813130-2843483	+	1	2.03525	0.00545	+	1.64562	0.01845	+	-0.389623	0.43035	=	0.990403	0.091	=	0.405033	0.4884	=	-0.585369	0.27945	=	11.2652	46.1753	35.2469	17.6657	35.0972	23.3915
Sc5d	protein_coding	ENSRNOG00000008305	8:46525399-46537050	-	1	1.94785	0.00105	+	1.50746	0.00945	+	-0.440386	0.27785	=	1.08037	0.02135	+	0.846114	0.066	=	-0.234255	0.5624	=	3.79322	14.6342	10.7845	7.16269	15.146	12.876
Scamp2	protein_coding	ENSRNOG00000019136	8:62341612-62368214	+	1	1.02785	0.03755	+	0.382286	0.5025	=	-0.645565	0.20165	=	0.188906	0.70795	=	0.0946736	0.8491	=	-0.0942326	0.8515	=	10.99	22.4085	14.3244	14.6021	16.6449	15.5925
Scd1	protein_coding	ENSRNOG00000013552	1:264160128-264172729	-	1	2.806	0.01435	+	3.13852	0.0078	+	0.332517	0.37955	=	1.03654	0.0135	+	0.876178	0.03785	+	-0.160357	0.67165	=	2.00227	14.0027	17.6324	8.93427	18.3268	16.3989
Scg2	protein_coding	ENSRNOG00000015055	9:85237457-85243001	-	1	Inf	5e-05	+	Inf	1	=	-4.89518	0.0687	=	4.20729	0.1974	=	2.94463	1	=	-1.26266	0.43375	=	0	8.00206	0.26891	0.0974944	1.80095	0.750587
Sdf4	protein_coding	ENSRNOG00000019981	5:173425906-173444620	+	1	0.380265	0.2041	=	-0.38059	0.244	=	-0.760855	0.0215	-	0.468944	0.11775	=	0.168067	0.57955	=	-0.300877	0.30585	=	86.6789	112.82	66.5801	89.0625	123.271	100.066
Sdha	protein_coding	ENSRNOG00000013331	1:31545630-31570601	+	1	0.835193	0.03435	+	0.414106	0.298	=	-0.421087	0.2626	=	1.13892	0.00605	+	0.382951	0.38685	=	-0.755964	0.0541	=	23.8534	42.5567	31.784	18.3155	40.3335	23.8835
Sec22b	protein_coding	ENSRNOG00000018673	2:200076078-200096860	+	1	0.833385	0.03795	+	0.765644	0.0535	=	-0.0677408	0.8458	=	0.18093	0.61515	=	0.0906039	0.80445	=	-0.0903262	0.80195	=	42.5392	75.7989	72.3221	67.7325	76.7825	72.1226
Sec61a2	protein_coding	ENSRNOG00000023278	17:76358929-76386967	+	1	1.36309	0.00785	+	0.499797	0.35665	=	-0.863289	0.06265	=	0.985646	0.0555	=	0.416371	0.4428	=	-0.569275	0.2397	=	7.67066	19.7316	10.8464	7.8223	15.4897	10.4394
Sec62	protein_coding	ENSRNOG00000009057	2:116189861-116219750	-	1	1.3124	0.0024	+	1.21719	0.004	+	-0.0952048	0.7806	=	0.818593	0.01435	+	0.474359	0.1476	=	-0.344235	0.2611	=	24.7902	61.5676	57.6358	52.6282	92.8195	73.1163
Sema3g	protein_coding	ENSRNOG00000018952	16:7303577-7315390	+	1	1.40312	0.00045	+	1.17531	0.00265	+	-0.227808	0.46455	=	1.26674	0.00075	+	1.17372	0.00135	+	-0.0930295	0.74875	=	16.2388	42.9473	36.6741	18.6676	44.9177	42.1127
Sema6b	protein_coding	ENSRNOG00000045998	9:10941612-10951252	+	1	1.88432	0.04395	+	-0.0323433	0.51645	=	-1.91667	0.0418	-	0.277803	0.77705	=	-0.930483	0.4387	=	-1.20829	0.36415	=	1.44396	5.33082	1.41195	1.41347	1.71362	0.741623
Sept7	protein_coding	ENSRNOG00000006545	8:26413232-26476611	+	1	0.646098	0.0371	=	0.0756958	0.8198	=	-0.570402	0.08055	=	0.818837	0.0114	+	0.531714	0.0958	=	-0.287123	0.3487	=	110.031	172.191	115.958	86.6459	152.842	125.259
Sept8	protein_coding	ENSRNOG00000007462	10:38877421-38906482	+	1	1.43147	0.00175	+	0.760731	0.0642	=	-0.670738	0.13285	=	0.58225	0.1017	=	0.0345541	0.92325	=	-0.547696	0.1213	=	43.2652	116.695	73.3063	79.165	118.524	81.084
Serinc1	protein_coding	ENSRNOG00000029360	20:38967237-38985036	-	1	0.955303	0.0049	+	-0.244896	0.51525	=	-1.2002	0.0016	-	0.722493	0.03525	=	0.615697	0.0742	=	-0.106796	0.733	=	64.6083	125.275	54.5215	59.7071	98.5185	91.489
Serinc5	protein_coding	ENSRNOG00000024039	2:22195599-22310312	+	1	1.5475	0.0009	+	1.37051	0.0034	+	-0.176991	0.6179	=	1.58599	0.0022	+	0.922981	0.07535	=	-0.663005	0.1345	=	5.91859	17.3007	15.3032	4.59261	13.7876	8.70773
Serpine2	protein_coding	ENSRNOG00000015461	9:85560862-85626094	-	1	1.46488	5e-05	+	1.0232	5e-05	+	-0.441686	0.0955	=	1.63946	5e-05	+	1.22156	5e-05	+	-0.417901	0.1076	=	477.247	1317.4	969.967	459.03	1430.1	1070.45
Sf1	protein_coding	ENSRNOG00000021085	1:221735516-221749086	+	1	1.07017	0.00205	+	0.411746	0.23415	=	-0.658427	0.03455	=	0.604365	0.06895	=	0.523647	0.1148	=	-0.0807179	0.79895	=	31.0944	65.2884	41.3647	32.242	49.0178	46.3506
Sgce	protein_coding	ENSRNOG00000046905	4:29726145-29778039	-	1	0.524774	0.1984	=	-0.0447279	0.91235	=	-0.569502	0.144	=	1.38103	0.00205	+	0.540427	0.2665	=	-0.840607	0.0526	=	38.4097	55.2603	37.2371	20.5605	53.551	29.9033
Sgk1	protein_coding	ENSRNOG00000011815	1:24185434-24302298	-	1	1.07767	0.02105	+	0.834351	0.0733	=	-0.243322	0.5373	=	0.905427	0.11835	=	0.882026	0.1258	=	-0.0234015	0.9598	=	14.8356	31.3124	26.4527	9.45102	17.7027	17.4179
Sh3bp5	protein_coding	ENSRNOG00000052391	16:7473369-7538201	-	1	0.581463	0.04215	=	0.484112	0.09585	=	-0.0973511	0.72185	=	1.11223	0.0002	+	0.633521	0.02925	=	-0.478708	0.06505	=	60.7536	90.9096	84.9776	61.157	132.209	94.8757
Sh3glb2	protein_coding	ENSRNOG00000017295	3:8909235-8924032	-	1	1.58552	0.01495	+	0.977776	0.1073	=	-0.607747	0.1849	=	0.403633	0.46735	=	0.00869547	0.98715	=	-0.394938	0.4743	=	15.697	47.1092	30.9141	19.2143	25.4173	19.3305
Sh3kbp1	protein_coding	ENSRNOG00000004322	X:37790585-38196204	-	1	1.07357	0.00075	+	0.535898	0.09195	=	-0.537674	0.06965	=	0.557825	0.06735	=	0.545135	0.094	=	-0.0126891	0.963	=	52.6397	110.788	76.3194	53.7714	79.1541	78.4609
Shmt2	protein_coding	ENSRNOG00000008106	7:70824714-70829815	-	1	1.14965	0.01185	+	0.306935	0.51645	=	-0.842714	0.0505	=	0.843886	0.1016	=	0.66158	0.2173	=	-0.182306	0.68985	=	18.3637	40.7417	22.7173	15.3486	27.5489	24.2787
Sirpa	protein_coding	ENSRNOG00000004763	3:122114107-122152477	+	1	0.862466	0.13525	=	0.0635479	0.9192	=	-0.798918	0.1686	=	1.97237	0.00955	+	0.946228	0.16425	=	-1.02615	0.0419	-	8.06688	14.6668	8.43015	4.37081	17.1517	8.42181
Ska1	protein_coding	ENSRNOG00000015275	18:70173943-70184337	-	1	2.1935	0.01695	+	1.16064	0.2515	=	-1.03286	0.28155	=	1.62187	0.0647	=	1.91925	0.0377	+	0.297377	0.6964	=	2.0265	9.26946	4.53037	2.32012	7.14071	8.77528
Slc4a1ap	protein_coding	ENSRNOG00000004901	6:26214334-26241337	-	1	3.86326	0.24525	=	3.25098	0.25055	=	-0.612284	0.1999	=	1.55115	0.03855	+	1.3983	0.0554	=	-0.152855	0.72475	=	2.01717	29.3563	19.2038	8.14922	23.8814	21.4806
Slc7a6	protein_coding	ENSRNOG00000019943	19:38162514-38179149	+	1	2.5241	0.02245	+	1.95805	0.0539	=	-0.566058	0.2523	=	1.55618	0.0104	+	1.35749	0.02335	+	-0.198684	0.6451	=	2.57352	14.8033	9.99906	5.96328	17.5364	15.2803
Slc9a3r1	protein_coding	ENSRNOG00000003232	10:103713044-103730145	+	1	1.07425	0.01845	+	0.806876	0.0783	=	-0.267375	0.5007	=	1.10512	0.0334	+	1.19067	0.024	+	0.0855517	0.8156	=	27.5423	57.9939	48.1831	22.4981	48.3971	51.3539
Smc3	protein_coding	ENSRNOG00000014173	1:274309757-274352854	+	1	0.653716	0.0961	=	-0.117471	0.782	=	-0.771188	0.05925	=	1.21534	0.0114	+	0.740224	0.11965	=	-0.475114	0.2329	=	14.4409	22.7186	13.3116	8.68523	20.1667	14.5081
Smc6	protein_coding	ENSRNOG00000004908	6:36941232-36995138	+	1	1.71964	5e-05	+	1.35488	0.00105	+	-0.364759	0.21625	=	0.709146	0.016	=	0.4091	0.18015	=	-0.300045	0.28845	=	17.0714	56.2255	43.6646	32.0578	52.4092	42.5682
Smek1	protein_coding	ENSRNOG00000027773	6:125040802-125060482	-	1	0.973631	0.0231	+	0.383803	0.36245	=	-0.589829	0.11875	=	0.330377	0.3987	=	0.168049	0.6767	=	-0.162328	0.68595	=	12.8624	25.2588	16.7825	17.1529	21.567	19.2719
Snca	protein_coding	ENSRNOG00000008656	4:90782373-90882285	-	1	2.63111	0.0145	+	1.59613	0.08245	=	-1.03499	0.0372	-	0.77548	0.1313	=	0.636582	0.1995	=	-0.138899	0.76515	=	7.97952	49.4334	24.1245	24.966	42.7359	38.8132
Snrnp40	protein_coding	ENSRNOG00000012219	5:148577331-148610639	+	1	2.27912	0.0118	+	2.56947	0.00625	+	0.290355	0.63545	=	0.867138	0.12045	=	0.57175	0.3269	=	-0.295388	0.57015	=	3.06229	14.8638	18.1776	11.6677	21.2823	17.342
Snupn	protein_coding	ENSRNOG00000005426	8:61615649-61648390	+	1	2.02576	0.0228	+	1.9437	0.02685	+	-0.0820524	0.8803	=	1.64635	0.07365	=	0.593996	0.4899	=	-1.05236	0.13835	=	5.54232	22.5686	21.3209	6.38101	19.9752	9.63163
Snx16	protein_coding	ENSRNOG00000009953	2:93518805-93540328	+	1	0.481811	0.6717	=	-2.33708	0.2033	=	-2.81889	0.04685	-	0.371328	0.63245	=	0.495711	0.58665	=	0.124384	0.86985	=	6.90939	9.64894	1.36744	7.17162	9.2768	10.1121
Snx2	protein_coding	ENSRNOG00000017832	18:48132413-48173971	+	1	0.95752	0.0362	+	0.773485	0.09515	=	-0.184035	0.65065	=	1.21167	0.01825	+	1.10247	0.03405	+	-0.109203	0.79455	=	19.441	37.7538	33.2323	13.6891	31.7049	29.3937
Snx4	protein_coding	ENSRNOG00000001786	11:70693365-70753632	-	1	1.0243	0.0287	+	0.861473	0.0637	=	-0.162829	0.6607	=	0.607051	0.1584	=	0.90965	0.02855	+	0.302599	0.4227	=	16.8252	34.2219	30.5695	17.3861	26.4815	32.6613
Snx7	protein_coding	ENSRNOG00000017077	2:221015309-221099738	-	1	1.24917	0.01215	+	0.971398	0.0499	+	-0.277773	0.51105	=	1.00001	0.01515	+	0.716956	0.0961	=	-0.283054	0.46105	=	15.6772	37.2655	30.7389	24.5329	49.0661	40.325
Sod3	protein_coding	ENSRNOG00000003869	14:60958591-60964324	-	1	0.939373	0.0002	+	0.343618	0.1637	=	-0.595755	0.0135	=	0.699295	0.00405	=	0.319762	0.1955	=	-0.379533	0.1164	=	236.644	453.811	300.286	279.985	454.615	349.456
Sostdc1	protein_coding	ENSRNOG00000005770	6:55812746-55817066	+	1	1.88919	5e-05	+	1.24259	0.0003	+	-0.646599	0.01415	=	1.63236	5e-05	+	0.992439	0.0026	+	-0.639919	0.02195	=	56.1318	207.927	132.821	53.9543	167.269	107.345
Sparc	protein_coding	ENSRNOG00000012840	10:40742399-40764185	-	1	0.601416	0.0198	=	0.232834	0.3563	=	-0.368581	0.1546	=	1.16172	5e-05	+	0.571948	0.0244	=	-0.589774	0.02955	=	914.726	1387.83	1074.93	763.939	1709.12	1135.62
Spg20	protein_coding	ENSRNOG00000014155	2:144522071-144548917	+	1	1.15394	0.04115	+	0.645739	0.2524	=	-0.508205	0.26575	=	0.672095	0.1904	=	0.1755	0.76255	=	-0.496595	0.34155	=	5.51978	12.2827	8.63592	6.80204	10.8383	7.68192
Sppl2a	protein_coding	ENSRNOG00000011652	3:119354903-119405453	-	1	1.61426	0.0008	+	0.580378	0.3956	=	-1.03388	0.1615	=	0.359438	0.4176	=	0.0283801	0.94885	=	-0.331058	0.45305	=	11.4209	34.9656	17.077	19.99	25.6456	20.3871
Sppl2b	protein_coding	ENSRNOG00000057881	7:11712187-11724843	-	1	1.11344	0.0206	+	0.931974	0.05315	=	-0.18147	0.66235	=	0.835854	0.0676	=	0.494203	0.3128	=	-0.341651	0.44105	=	9.70243	20.9923	18.5111	12.2846	21.9269	17.3033
Sptlc2	protein_coding	ENSRNOG00000012210	6:111339135-111417954	-	1	2.17413	0.0192	+	0.759535	0.37925	=	-1.4146	0.03575	-	1.02183	0.081	=	0.473615	0.4196	=	-0.548213	0.2771	=	4.84887	21.8836	8.20886	14.7046	29.8575	20.4185
Sqstm1	protein_coding	ENSRNOG00000003147	10:35680657-35716294	-	1	0.785578	0.20525	=	0.105301	0.849	=	-0.680277	0.2555	=	1.54377	0.0074	+	0.718819	0.1868	=	-0.824954	0.1164	=	45.5436	78.5072	48.9921	36.7515	107.151	60.4869
Srsf4	protein_coding	ENSRNOG00000010007	5:150032998-150060765	+	1	1.58663	0.00025	+	0.54927	0.22045	=	-1.03736	0.0121	-	0.363043	0.3785	=	0.0665819	0.87935	=	-0.296461	0.47755	=	19.1237	57.4376	27.9846	25.6447	32.9825	26.8559
Srsf6	protein_coding	ENSRNOG00000006380	3:159305344-159310668	+	1	0.254798	0.3934	=	0.24615	0.39255	=	-0.00864755	0.97485	=	1.04417	0.00105	+	0.6239	0.04085	=	-0.420273	0.12505	=	45.414	54.1866	53.8627	34.0608	70.2396	52.4889
Ssr1	protein_coding	ENSRNOG00000014165	17:27492219-27523912	+	1	0.101142	0.78395	=	-0.0234543	0.94155	=	-0.124596	0.73515	=	1.08839	0.00105	+	0.696382	0.03095	=	-0.392008	0.25615	=	132.617	142.248	130.479	103.153	219.342	167.153
Steap1	protein_coding	ENSRNOG00000000017	4:25435872-25446461	+	1	2.52199	0.285	=	0.692471	0.59175	=	-1.82952	0.0377	-	1.32454	0.1281	=	1.70906	0.0633	=	0.384525	0.60965	=	3.45383	19.8379	5.58155	4.15738	10.4123	13.5925
Stom	protein_coding	ENSRNOG00000019147	3:14514867-14538241	-	1	5.26248	0.08695	=	3.89549	0.10475	=	-1.36699	0.0401	-	0.695581	0.31285	=	0.684345	0.32465	=	-0.011236	0.9867	=	0.331772	12.7351	4.9374	5.14963	8.34001	8.27531
Sucla2	protein_coding	ENSRNOG00000017481	15:55461694-55516952	+	1	1.11102	0.04395	+	0.801716	0.1499	=	-0.309308	0.50535	=	0.852825	0.0845	=	0.0326288	0.9525	=	-0.820197	0.09645	=	9.28368	20.0526	16.1831	13.2211	23.8778	13.5235
Suclg2	protein_coding	ENSRNOG00000005686	4:127552100-127824970	-	1	0.586108	0.22035	=	-0.588528	0.2673	=	-1.17464	0.02085	-	0.547585	0.2962	=	0.69602	0.1712	=	0.148435	0.744	=	17.7762	26.6855	11.8216	14.3804	21.019	23.2967
Sugt1	protein_coding	ENSRNOG00000012594	15:61872563-61914072	+	1	0.414741	0.3687	=	-0.612315	0.1551	=	-1.02706	0.0427	-	0.580926	0.2206	=	0.244488	0.61715	=	-0.336437	0.4637	=	50.2014	66.9214	32.839	26.9849	40.3642	31.9682
Taldo1	protein_coding	ENSRNOG00000018367	1:214375514-214385885	+	1	0.636054	0.02505	=	-0.0647665	0.83145	=	-0.700821	0.01465	=	1.13416	0.0005	+	0.452386	0.1417	=	-0.681777	0.0146	=	146.178	227.172	139.761	111.87	245.545	153.072
Tbc1d23	protein_coding	ENSRNOG00000001642	11:45401402-45459821	+	1	1.19949	0.0199	+	1.06721	0.03465	+	-0.132285	0.74615	=	1.19062	0.0179	+	0.889935	0.073	=	-0.300684	0.46915	=	7.86448	18.0615	16.479	7.00412	15.987	12.9793
Tbc1d5	protein_coding	ENSRNOG00000010637	9:1145699-1746397	+	1	0.793816	0.1095	=	-0.703706	0.25815	=	-1.49752	0.0262	-	0.385815	0.4332	=	0.267389	0.6062	=	-0.118426	0.81235	=	9.90268	17.1678	6.08017	7.92599	10.3561	9.53994
Tbc1d9b	protein_coding	ENSRNOG00000003050	10:35637132-35677329	+	1	0.271215	0.52935	=	-1.03404	0.08115	=	-1.30525	0.031	-	0.867482	0.05635	=	0.580688	0.2092	=	-0.286794	0.48895	=	8.4268	10.1697	4.11516	5.81486	10.6091	8.69649
Tcea1	protein_coding	ENSRNOG00000022323	5:14511182-14548429	-	1	1.05137	0.0057	+	0.283979	0.46945	=	-0.767395	0.0259	-	0.0602556	0.84815	=	0.0311976	0.92255	=	-0.029058	0.92505	=	30.1438	62.473	36.7015	56.9311	59.3592	58.1756
Tecr	protein_coding	ENSRNOG00000021808	19:24705480-24732024	-	1	0.158845	0.5534	=	-0.731174	0.01415	=	-0.890019	0.00275	-	0.937541	0.00205	+	0.28121	0.3602	=	-0.65633	0.02285	=	211.665	236.301	127.51	119.236	228.368	144.897
Tfg	protein_coding	ENSRNOG00000001633	11:46179939-46206721	+	1	1.41445	0.00735	+	0.556019	0.28705	=	-0.858432	0.0489	-	0.599516	0.24975	=	1.0857	0.03375	+	0.486186	0.2656	=	17.6406	47.0224	25.9353	17.8512	27.0483	37.8875
Thap11	protein_coding	ENSRNOG00000019109	19:37825575-37827393	+	1	1.97178	0.0391	+	-0.326616	0.7531	=	-2.2984	0.0139	-	0.126891	0.86705	=	0.49034	0.53535	=	0.36345	0.6561	=	5.26819	20.6646	4.20088	7.02651	7.67251	9.87067
Thnsl1	protein_coding	ENSRNOG00000033076	17:88095829-88102262	+	1	3.8741	0.0854	=	#NAME?	1	=	#NAME?	5e-05	-	0.471031	1	=	0.395482	1	=	-0.0755495	1	=	0.251873	3.69319	0	0.617444	0.855839	0.812175
Thoc6	protein_coding	ENSRNOG00000003497	10:12980673-12994495	-	1	1.7975	0.3227	=	0.632025	0.7367	=	-1.16547	0.33495	=	1.56576	0.04275	+	0.324076	0.6604	=	-1.24168	0.1104	=	6.12904	21.3056	9.49842	9.4029	27.8356	11.7711
Timp1	protein_coding	ENSRNOG00000010208	X:1321314-1390873	-	1	1.46459	0.1504	=	1.23655	0.2125	=	-0.228048	0.7249	=	1.10409	0.0266	+	0.958842	0.04965	+	-0.14525	0.72355	=	41.4258	114.329	97.613	73.1236	157.189	142.134
Tinagl1	protein_coding	ENSRNOG00000013179	5:148382705-148392697	-	1	1.57605	0.0104	+	1.02558	0.07005	=	-0.55047	0.1764	=	0.733208	0.0633	=	0.337223	0.42775	=	-0.395984	0.3017	=	13.3179	39.7077	27.1123	28.0064	46.5559	35.3811
Tmbim6	protein_coding	ENSRNOG00000055579	7:141034981-141069989	+	1	0.910382	0.02835	+	1.04295	0.01365	+	0.132568	0.6936	=	0.920487	0.0068	+	0.517028	0.13215	=	-0.403459	0.19005	=	83.0013	156.004	171.019	103.536	195.968	148.16
Tmco1	protein_coding	ENSRNOG00000003928	13:85465791-85559087	+	1	1.01925	0.0901	=	-0.342017	0.6479	=	-1.36127	0.073	=	0.776232	0.1464	=	-1.14993	0.09695	=	-1.92616	0.008	-	46.0768	93.3917	36.3517	66.311	113.568	29.8828
Tmed9	protein_coding	ENSRNOG00000021882	17:9560760-9565249	-	1	-0.0273938	0.9123	=	-0.264832	0.2925	=	-0.237438	0.3346	=	0.151954	0.52525	=	-0.738101	0.00335	=	-0.890055	0.0005	-	299.069	293.444	248.914	374.314	415.891	224.412
Tmem109	protein_coding	ENSRNOG00000028017	1:226925116-226935689	-	1	2.38884	5e-05	+	0.495578	0.35955	=	-1.89326	0.00015	-	1.20674	0.00575	+	0.189577	0.65995	=	-1.01716	0.0103	-	15.4472	80.9024	21.7788	23.9684	55.3227	27.3342
Tmem115	protein_coding	ENSRNOG00000021899	8:116289589-116294454	+	1	1.74501	0.00305	+	0.165362	0.78865	=	-1.57965	0.00755	-	0.432125	0.427	=	0.044678	0.9393	=	-0.387447	0.47885	=	8.65452	29.0097	9.7056	13.1914	17.7981	13.6063
Tmem206	protein_coding	ENSRNOG00000003915	13:110007009-110031895	+	1	2.44999	0.01085	+	1.57937	0.06735	=	-0.870622	0.12655	=	1.34856	0.04745	+	0.638862	0.3456	=	-0.709699	0.23445	=	5.41997	29.6155	16.197	9.26785	23.6013	14.431
Tmem248	protein_coding	ENSRNOG00000000893	12:29933905-29958050	-	1	1.20016	0.00145	+	-0.0870781	0.8326	=	-1.28724	0.002	-	-0.510074	0.16395	=	-0.87234	0.03145	-	-0.362265	0.37985	=	48.1867	110.716	45.3643	78.3164	54.9927	42.7811
Tmem43	protein_coding	ENSRNOG00000007519	4:123118467-123133609	+	1	1.04425	0.0026	+	0.605548	0.07615	=	-0.438703	0.1598	=	1.51833	0.0001	+	1.17208	0.00155	+	-0.346249	0.2402	=	29.6297	61.1052	45.0833	20.2135	57.9031	45.5481
Tmx3	protein_coding	ENSRNOG00000045740	18:87580423-87610390	+	1	0.778488	0.1016	=	0.796662	0.0826	=	0.0181746	0.9623	=	0.965497	0.0147	+	0.201791	0.6214	=	-0.763706	0.0413	-	31.0203	53.2101	53.8846	40.4183	78.9263	46.4861
Tnfaip3	protein_coding	ENSRNOG00000049517	1:14402912-14412807	-	1	Inf	5e-05	+	Inf	1	=	-2.36306	0.2359	=	1.35666	0.41495	=	1.71143	0.35305	=	0.354767	0.71965	=	0	4.31017	0.837805	0.756376	1.93702	2.47702
Top2a	protein_coding	ENSRNOG00000053047	10:86901006-86932154	-	1	1.09183	0.00095	+	1.08356	0.00115	+	-0.00827669	0.9747	=	0.587691	0.054	=	0.585488	0.05435	=	-0.00220285	0.99385	=	18.4126	39.2456	39.0211	23.0082	34.5776	34.5249
Tpm3	protein_coding	ENSRNOG00000017441	2:189423558-189451029	+	1	0.926999	0.0007	+	0.42456	0.1113	=	-0.502439	0.053	=	1.06977	5e-05	+	0.765365	0.0032	+	-0.304403	0.21705	=	196.98	374.522	264.38	195.402	410.168	332.145
Trap1	protein_coding	ENSRNOG00000005418	10:11724031-11757681	+	1	1.44833	0.01515	+	1.18543	0.04315	+	-0.2629	0.56345	=	1.90164	0.0068	+	1.6711	0.0154	+	-0.230532	0.61405	=	9.92961	27.0972	22.5831	5.92443	22.1358	18.8668
Trim23	protein_coding	ENSRNOG00000012354	2:34255304-34288139	+	1	2.07689	0.0019	+	0.47809	0.50825	=	-1.5988	0.0159	-	0.105077	0.86145	=	0.503989	0.43225	=	0.398912	0.5073	=	6.10402	25.7526	8.50228	7.35181	7.90725	10.4258
Trip6	protein_coding	ENSRNOG00000048580	12:22451595-22456003	+	1	2.45388	0.00025	+	0.725876	0.23285	=	-1.728	0.01925	-	0.509215	0.38225	=	0.36401	0.54235	=	-0.145205	0.7905	=	20.7509	113.692	34.3201	19.5484	27.8227	25.1587
Trnau1ap	protein_coding	ENSRNOG00000055344	5:150492586-150506871	-	1	1.00793	0.04915	+	-0.99988	0.15865	=	-2.00781	0.00965	-	0.199	0.7031	=	0.0942042	0.8538	=	-0.104796	0.8398	=	14.6014	29.3639	7.30132	16.0873	18.4667	17.1728
Tsku	protein_coding	ENSRNOG00000027784	1:163317281-163328591	-	1	0.759218	0.2066	=	-0.364591	0.63275	=	-1.12381	0.11605	=	1.26544	0.02565	+	0.776702	0.1826	=	-0.488742	0.29855	=	9.45789	16.0082	7.34584	8.41599	20.2321	14.4184
Tspan6	protein_coding	ENSRNOG00000003786	X:104719939-104726816	-	1	1.32715	0.0028	+	0.644194	0.13785	=	-0.682954	0.05375	=	0.911776	0.0107	+	0.523568	0.14845	=	-0.388208	0.23825	=	32.467	81.4618	50.7416	45.5074	85.6159	65.4172
Ttll1	protein_coding	ENSRNOG00000010141	7:124338394-124367630	-	1	1.93996	0.0232	+	0.608158	0.55565	=	-1.3318	0.13465	=	0.706716	0.52895	=	-0.0808104	0.9378	=	-0.787527	0.48045	=	3.72064	14.2759	5.67142	3.33611	5.44482	3.15438
Ttll7	protein_coding	ENSRNOG00000031997	2:252771016-252850495	+	1	Inf	5e-05	+	Inf	0.10815	=	-1.2889	0.40365	=	1.14933	0.69915	=	0.698456	1	=	-0.450871	0.84425	=	0	5.78895	2.36921	0.703398	1.56021	1.14145
Tubb4a	protein_coding	ENSRNOG00000047505	9:9961020-9968486	+	1	0.865906	0.0507	=	-0.269662	0.5931	=	-1.13557	0.0191	-	0.513809	0.28215	=	0.163541	0.733	=	-0.350268	0.4311	=	23.2954	42.4554	19.3238	18.4765	26.381	20.6943
Tubb4b	protein_coding	ENSRNOG00000010170	3:2441732-2444281	-	1	0.592682	0.03575	=	0.0421587	0.88195	=	-0.550523	0.04885	=	1.12357	0.00045	+	0.822124	0.01	+	-0.301447	0.2813	=	109.23	164.724	112.469	70.4149	153.424	124.494
Tubb6	protein_coding	ENSRNOG00000018371	18:63130541-63140181	+	1	1.31438	5e-05	+	1.13184	0.0003	+	-0.182543	0.4826	=	1.22653	5e-05	+	0.52087	0.06135	=	-0.705659	0.0064	=	83.2828	207.121	182.504	104.279	244.016	149.621
Tufm	protein_coding	ENSRNOG00000018604	1:197903581-197907189	+	1	0.214767	0.5576	=	-0.199939	0.59905	=	-0.414705	0.26755	=	1.29417	0.0066	+	0.954631	0.03645	+	-0.33954	0.34355	=	37.3101	43.299	32.4817	19.9698	48.9733	38.7032
Twf1	protein_coding	ENSRNOG00000022507	7:135838647-135850542	-	1	0.886677	0.0007	+	0.578494	0.02795	=	-0.308183	0.21285	=	0.131898	0.5934	=	0.311682	0.20795	=	0.179784	0.46555	=	83.2999	154.014	124.391	117.114	128.326	145.356
Txndc12	protein_coding	ENSRNOG00000008090	5:128450679-128475864	+	1	1.20655	0.0049	+	0.449817	0.29595	=	-0.756737	0.0413	-	0.838956	0.01675	+	0.241738	0.5096	=	-0.597218	0.07985	=	32.1403	74.1751	43.8993	49.514	88.5684	58.5462
Txndc9	protein_coding	ENSRNOG00000018593	9:44647706-44657779	-	1	0.458102	0.2016	=	-0.975568	0.0293	-	-1.43367	0.002	-	0.503727	0.2101	=	0.572195	0.1561	=	0.068468	0.8539	=	61.1092	83.9477	31.0764	43.9955	62.3799	65.4118
Tyms	protein_coding	ENSRNOG00000037225	9:121918946-121931564	-	1	0.751523	0.0725	=	-0.475828	0.3227	=	-1.22735	0.0078	-	0.838805	0.0433	+	0.430694	0.32895	=	-0.408112	0.3149	=	33.2434	55.9675	23.9038	28.4094	50.8122	38.2925
Ube2o	protein_coding	ENSRNOG00000011007	10:105506954-105552986	-	1	2.70086	0.23815	=	2.34586	0.25825	=	-0.355005	0.56105	=	0.748771	0.3404	=	1.28839	0.04735	+	0.539615	0.4218	=	1.11901	7.27572	5.68864	2.52265	4.23896	6.16169
Ublcp1	protein_coding	ENSRNOG00000004477	10:30103612-30118873	-	1	0.719807	0.16515	=	0.0807247	0.8823	=	-0.639082	0.22325	=	1.44976	0.0099	+	1.41992	0.01135	+	-0.02984	0.94585	=	14.4673	23.8272	15.2999	9.36263	25.5752	25.0517
Ubr7	protein_coding	ENSRNOG00000008108	6:126636490-126656507	+	1	1.12875	0.01915	+	0.164987	0.7371	=	-0.963765	0.0337	-	0.877012	0.03175	+	0.921698	0.01955	+	0.0446858	0.9037	=	29.2205	63.8962	32.7607	19.9686	36.6736	37.8273
Uchl1	protein_coding	ENSRNOG00000002343	14:43133217-43143973	-	1	2.19608	5e-05	+	1.8814	0.0001	+	-0.314688	0.3078	=	0.656913	0.0439	=	0.402895	0.2148	=	-0.254018	0.4024	=	39.1177	179.251	144.122	104.531	164.814	138.206
Ufd1l	protein_coding	ENSRNOG00000047394	11:86304814-86328469	-	1	0.640854	0.07875	=	-0.0459204	0.90515	=	-0.686775	0.07165	=	0.332239	0.32505	=	-0.720324	0.06065	=	-1.05256	0.0085	-	39.7204	61.9341	38.476	50.4546	63.5206	30.624
Uimc1	protein_coding	ENSRNOG00000016891	17:10065946-10130907	+	1	1.95858	0.01265	+	1.79461	0.0197	+	-0.163972	0.6593	=	1.0269	0.0305	+	0.801899	0.087	=	-0.225005	0.57645	=	8.16111	31.7206	28.3127	14.6596	29.8711	25.5575
Umps	protein_coding	ENSRNOG00000001797	11:70034138-70044628	+	1	0.929737	0.0575	=	-0.0343941	0.94805	=	-0.964131	0.04905	-	0.620699	0.2805	=	0.551981	0.3326	=	-0.0687176	0.8899	=	17.0522	32.4832	16.6505	14.4056	22.1504	21.12
Uqcr10	protein_coding	ENSRNOG00000059061	14:84935485-84937725	-	1	2.40503	0.00915	+	0.94248	0.383	=	-1.46255	0.1233	=	0.979694	0.22535	=	0.287832	0.1464	=	-0.691861	0.33305	=	26.6566	141.186	51.2295	13.5463	26.7139	16.5374
Uqcrc1	protein_coding	ENSRNOG00000032134	8:117679277-117691071	+	1	0.684784	0.0307	=	0.159097	0.62005	=	-0.525687	0.0866	=	1.07612	0.00315	+	0.531311	0.1452	=	-0.544806	0.08745	=	65.9696	106.044	73.6609	49.0942	103.508	70.953
Usp7	protein_coding	ENSRNOG00000025496	10:6975243-7018930	+	1	0.392587	0.32175	=	-0.600038	0.1888	=	-0.992625	0.03285	-	0.326744	0.4261	=	0.504728	0.21055	=	0.177984	0.6472	=	16.6229	21.8217	10.9667	13.7668	17.2661	19.5332
Utp11l	protein_coding	ENSRNOG00000007174	5:142666288-142681173	-	1	0.960493	0.03305	+	0.304284	0.55145	=	-0.656208	0.1574	=	0.634129	0.1801	=	0.626527	0.1853	=	-0.00760264	0.98585	=	27.3968	53.3134	33.8297	29.9961	46.554	46.3093
Vapa	protein_coding	ENSRNOG00000014765	9:113300831-113331319	-	1	0.969606	0.0019	+	0.0146816	0.9636	=	-0.954925	0.00125	-	0.340042	0.22705	=	0.0210188	0.9406	=	-0.319024	0.25885	=	88.4645	173.241	89.3694	105.755	133.864	107.307
Vdac2	protein_coding	ENSRNOG00000013505	15:2631528-2648551	-	1	0.0369799	0.89555	=	-0.346499	0.2344	=	-0.383479	0.1869	=	0.861922	0.00555	+	0.571915	0.06205	=	-0.290007	0.3137	=	143.894	147.63	113.172	79.5538	144.586	118.256
Vdac3	protein_coding	ENSRNOG00000019277	16:74292437-74308903	+	1	-0.214437	0.41235	=	-0.215562	0.39255	=	-0.00112514	0.9976	=	0.946246	0.00055	+	0.485878	0.0749	=	-0.460368	0.08195	=	256.088	220.718	220.546	145.308	279.987	203.495
Vps26b	protein_coding	ENSRNOG00000047235	8:28054406-28075514	-	1	0.808962	0.04495	+	-0.21077	0.63605	=	-1.01973	0.0201	-	0.947039	0.0269	+	0.855568	0.04745	+	-0.0914709	0.7962	=	15.3592	26.9086	13.2715	13.1788	25.4076	23.8467
Xpo5	protein_coding	ENSRNOG00000019085	9:17125200-17163170	-	1	1.51797	0.00845	+	1.04784	0.06695	=	-0.470133	0.3454	=	0.450219	0.408	=	0.525819	0.29855	=	0.0755997	0.87675	=	3.63401	10.4074	7.51306	5.52811	7.55277	7.9591
Ythdf3	protein_coding	ENSRNOG00000010084	2:100677410-100710417	+	1	0.781213	0.02945	+	0.183258	0.61565	=	-0.597955	0.0769	=	0.035603	0.91515	=	0.433051	0.19015	=	0.397448	0.2299	=	18.8196	32.3429	21.3686	21.1008	21.6281	28.488
Ywhaz	protein_coding	ENSRNOG00000008195	7:75574966-75597276	-	1	0.589077	0.01675	=	0.246949	0.30235	=	-0.342128	0.16285	=	0.879652	0.00035	+	0.377664	0.11585	=	-0.501988	0.04485	=	660.881	994.153	784.264	641.525	1180.36	833.493
Zcchc8	protein_coding	ENSRNOG00000001243	12:38303623-38326502	+	1	2.5857	0.0119	+	2.30343	0.02005	+	-0.282272	0.56375	=	0.501512	0.3976	=	1.19762	0.03585	+	0.696106	0.1796	=	2.10735	12.6505	10.4025	5.48806	7.76943	12.5875
Zdhhc17	protein_coding	ENSRNOG00000003803	7:53653115-53714879	-	1	1.79673	0.00695	+	-0.0357173	0.9671	=	-1.83245	0.0543	=	0.460839	0.5305	=	0.632484	0.4012	=	0.171645	0.79585	=	3.61627	12.564	3.52784	5.50168	7.57219	8.52888
Zfp207	protein_coding	ENSRNOG00000000236	10:67762964-67774787	+	1	1.10455	0.01995	+	0.711886	0.1406	=	-0.392668	0.3519	=	1.34774	0.0115	+	1.02186	0.0495	+	-0.325887	0.3902	=	21.4929	46.2167	35.2041	18.153	46.2018	36.8602
Zfp667	protein_coding	ENSRNOG00000033906	1:71270106-71290337	-	1	Inf	5e-05	+	Inf	1	=	-3.07284	0.14045	=	0.16578	1	=	0.161052	1	=	-0.0047282	1	=	0	3.45509	0.410623	0.733838	0.823199	0.820506
Zmym5	protein_coding	ENSRNOG00000029220	15:37042395-37056892	-	1	2.51525	0.00395	+	1.6038	0.04805	+	-0.911442	0.10815	=	0.362739	0.6153	=	0.0260997	0.9763	=	-0.33664	0.63895	=	3.60381	20.6028	10.9535	8.94604	11.5034	9.10936
Zwint	protein_coding	ENSRNOG00000048682	20:17075770-17091766	-	1	1.42129	0.0018	+	0.839109	0.04955	+	-0.58218	0.0858	=	0.525912	0.1383	=	0.153369	0.67815	=	-0.372543	0.277	=	28.6572	76.7512	51.2662	39.9931	57.5839	44.4789
0610010F05Rik	protein_coding	ENSRNOG00000054669	14:108305417-108372157	-	2	-1.55313	0.02055	-	-0.876193	0.07825	=	0.676935	0.29545	=	-0.762855	0.1382	=	-0.749024	0.1569	=	0.0138318	0.9818	=	24.8802	8.47842	13.5548	23.1701	13.6548	13.7864
2900026A02Rik	protein_coding	ENSRNOG00000052424	12:49419581-49561038	+	2	-7.97604	0.20345	=	-2.92855	0.00565	-	5.04749	1	=	-2.53618	0.01265	-	-1.31544	0.0635	=	1.22075	0.2056	=	5.56783	0.0221135	0.731313	3.92518	0.676695	1.57715
AABR07033324.1	protein_coding	ENSRNOG00000061099	11:17336443-17340373	-	2	-1.75752	0.0129	-	-2.0837	0.00255	-	-0.326178	0.65375	=	-0.342019	0.6329	=	0.00812458	0.98935	=	0.350144	0.62305	=	28.4931	8.42703	6.7218	12.6136	9.95133	12.6848
AABR07043421.1	pseudogene	ENSRNOG00000046533	19:28220242-28223108	+	2	-1.83459	0.0114	-	-1.96851	0.00335	-	-0.133916	0.8536	=	0.246693	0.70515	=	-0.576792	0.40385	=	-0.823486	0.25645	=	18.6437	5.22715	4.76379	7.43219	8.81818	4.98293
AABR07044089.1	protein_coding	ENSRNOG00000019773	19:57662277-57699113	-	2	-1.03282	0.009	-	-0.945068	0.0183	-	0.0877544	0.84225	=	-0.514083	0.17335	=	-1.07716	0.01175	-	-0.563081	0.2004	=	228.459	111.66	118.663	189.879	132.96	89.9948
AABR07050423.1	lincRNA	ENSRNOG00000054302	5:164356062-164361234	-	2	#NAME?	0.0322	-	-0.848378	0.6884	=	Inf	1	=	-2.53587	1	=	0.662045	0.7383	=	3.19792	0.32855	=	2.31087	0	1.28348	1.74201	0.300384	2.75642
AABR07054370.1	protein_coding	ENSRNOG00000046585	3:150188454-150227405	+	2	-3.10576	0.04805	-	-1.36013	0.1426	=	1.74562	0.12745	=	0.198084	0.75005	=	0.0666467	0.91215	=	-0.131437	0.8134	=	53.2279	6.18321	20.7348	50.6276	58.0787	53.0213
Aak1	protein_coding	ENSRNOG00000018317	4:118655727-118795774	+	2	-1.29484	0.04035	-	-1.9338	0.00765	-	-0.638959	0.3904	=	-0.830253	0.1337	=	-0.772408	0.13345	=	0.0578447	0.9236	=	6.39869	2.60799	1.67479	5.06586	2.8492	2.96575
Abhd13	protein_coding	ENSRNOG00000014598	16:85315274-85330092	-	2	-1.65146	0.0039	-	-0.617412	0.1788	=	1.03404	0.06665	=	-0.345762	0.4578	=	-0.419456	0.36795	=	-0.0736937	0.88995	=	10.936	3.48114	7.12853	9.23699	7.26852	6.90656
AC109958.1	pseudogene	ENSRNOG00000021960	13:93560363-93561301	-	2	-3.82447	0.04355	-	-2.28578	0.02155	-	1.53869	0.1225	=	1.09317	0.23905	=	0.352227	0.7139	=	-0.740939	0.30635	=	47.0213	3.31906	9.64287	13.4462	28.6864	17.1645
Actr10	protein_coding	ENSRNOG00000007504	6:93385456-93411576	+	2	-1.00691	0.01035	-	-0.465772	0.1734	=	0.541139	0.17325	=	0.449322	0.26305	=	0.699942	0.0793	=	0.25062	0.49905	=	85.2169	42.4048	61.7041	39.9789	54.5871	64.9433
Adamts12	protein_coding	ENSRNOG00000018865	2:61039052-61340697	+	2	#NAME?	5e-05	-	-4.36604	0.0735	=	Inf	1	=	-1.60566	1	=	-0.565176	1	=	1.04049	1	=	1.27783	0	0.0619676	0.575162	0.18899	0.388737
Adamts15	protein_coding	ENSRNOG00000009892	8:31977000-32000378	-	2	-0.921687	0.03125	-	-0.348077	0.33535	=	0.57361	0.18495	=	-0.674325	0.066	=	-0.256857	0.46385	=	0.417467	0.2636	=	14.7968	7.81112	11.6248	14.5166	9.0965	12.1491
Adi1	protein_coding	ENSRNOG00000008950	6:47940182-47947230	+	2	-1.2149	0.0391	-	-1.23945	0.01305	-	-0.0245456	0.96635	=	-0.576564	0.19785	=	-0.485376	0.2902	=	0.0911877	0.8548	=	45.9074	19.7771	19.4434	37.9358	25.4382	27.098
Adprm	protein_coding	ENSRNOG00000003397	10:53583275-53595827	-	2	-2.22795	0.03455	-	-1.84706	0.0123	-	0.380886	0.6783	=	-0.557785	0.43535	=	-0.658494	0.36345	=	-0.100709	0.8966	=	39.873	8.51137	11.083	18.0886	12.2884	11.4598
Aebp2	protein_coding	ENSRNOG00000008929	4:174810958-174863260	+	2	-1.34646	0.04875	-	-0.61076	0.3156	=	0.735704	0.2892	=	0.312633	0.6258	=	0.517435	0.3793	=	0.204802	0.739	=	17.868	7.02668	11.7009	10.7465	13.3468	15.3826
Agpat6	protein_coding	ENSRNOG00000018077	16:73615948-73649767	+	2	-0.903568	0.00205	-	-0.269204	0.30875	=	0.634364	0.027	=	-0.427657	0.10225	=	-0.43692	0.0978	=	-0.00926389	0.97315	=	92.7976	49.6062	77.0014	110.598	82.226	81.6997
Agtrap	protein_coding	ENSRNOG00000008619	5:164886812-164898420	-	2	-1.79472	0.0029	-	-1.71384	0.0059	-	0.0808797	0.9047	=	-1.20896	0.0173	-	-1.34253	0.03	-	-0.133573	0.8227	=	21.3746	6.16074	6.51599	17.5004	7.57034	6.9009
Ak1	protein_coding	ENSRNOG00000049056	3:11653528-11659127	+	2	-0.339442	0.6187	=	-1.43399	0.03515	-	-1.09455	0.0593	=	-0.00486697	0.9928	=	-1.18722	0.06915	=	-1.18235	0.08305	=	85.1008	67.2591	31.4962	71.2648	71.0248	31.2958
Akr1a1	protein_coding	ENSRNOG00000016727	5:135482067-135498822	-	2	-1.49972	5e-05	-	-1.2241	5e-05	-	0.275615	0.2647	=	-1.485	5e-05	-	-1.51714	5e-05	-	-0.0321338	0.8962	=	782.59	276.741	334.998	989.097	353.353	345.57
Akr1b8	protein_coding	ENSRNOG00000009734	4:61771969-61828657	+	2	-4.26623	0.12935	=	-7.00226	0.106	=	-2.73602	0.3536	=	-1.8237	0.04265	-	-3.20068	0.2259	=	-1.37698	0.4443	=	44.7585	2.32601	0.349129	24.7358	6.98776	2.69045
Alk	protein_coding	ENSRNOG00000008683	6:22696396-23203775	+	2	-5.96444	0.1526	=	-2.79341	0.00265	-	3.17104	1	=	-2.06597	0.0374	-	-1.3698	0.04255	-	0.696169	0.4501	=	7.821	0.125252	1.12814	6.91962	1.65258	2.67751
Alkbh5	protein_coding	ENSRNOG00000028341	10:46906114-46930579	+	2	-1.1183	0.00495	-	-0.231572	0.4952	=	0.886732	0.024	+	-1.12633	0.0068	-	-0.152685	0.638	=	0.973642	0.0149	+	22.9565	10.5746	19.5522	24.9798	11.4427	22.4712
Amd1	protein_coding	ENSRNOG00000000585	20:45383999-45399694	-	2	-1.32293	0.0026	-	-0.713622	0.04395	=	0.609305	0.1401	=	-0.576409	0.10985	=	-0.642859	0.06915	=	-0.0664495	0.86295	=	34.2273	13.6814	20.8714	34.199	22.9349	21.9025
Angptl2	protein_coding	ENSRNOG00000016678	3:12178852-12415073	+	2	-0.240928	0.5507	=	-0.935588	0.0464	-	-0.69466	0.13865	=	0.330225	0.3915	=	0.0928773	0.81305	=	-0.237347	0.53415	=	34.9532	29.5775	18.2746	32.8768	41.333	35.0629
Ankrd13c	protein_coding	ENSRNOG00000011340	2:264786241-264833283	+	2	-0.882653	0.0093	-	-0.585883	0.0693	=	0.296769	0.39155	=	-0.808091	0.01455	-	-0.631728	0.0399	=	0.176363	0.59845	=	40.3547	21.8871	26.8859	43.7681	24.9976	28.248
Ankrd27	protein_coding	ENSRNOG00000052814	1:91857056-91958763	+	2	-1.1133	0.10605	=	-1.34698	0.03765	-	-0.233687	0.7566	=	-0.010737	0.98375	=	-0.8191	0.1512	=	-0.808363	0.17195	=	8.12005	3.75338	3.1921	7.54188	7.48596	4.27471
Ankrd28	protein_coding	ENSRNOG00000019697	16:7818666-7928518	-	2	-1.01988	0.00885	-	-0.332516	0.32245	=	0.687367	0.07295	=	-0.00469909	0.98755	=	0.0252699	0.93955	=	0.029969	0.92855	=	34.2428	16.8871	27.1939	28.036	27.9448	28.5314
Ankrd44	protein_coding	ENSRNOG00000021384	9:61231987-61528882	-	2	-0.433521	0.45045	=	-1.97853	0.0408	-	-1.545	0.09305	=	-0.0256593	0.9642	=	-0.0494447	0.93245	=	-0.0237855	0.9647	=	10.7746	7.9781	2.73405	8.74435	8.5902	8.44974
Ankrd46	protein_coding	ENSRNOG00000025504	7:75279445-75288365	-	2	-0.566788	0.2253	=	-0.458958	0.3303	=	0.107831	0.83305	=	0.879901	0.0384	+	0.340909	0.4518	=	-0.538992	0.18915	=	23.8661	16.1125	17.3629	20.9221	38.5019	26.499
Aqp1	protein_coding	ENSRNOG00000011648	4:85551501-85569360	+	2	#NAME?	5e-05	-	-9.72301	0.2129	=	Inf	1	=	-7.96273	0.2242	=	-3.99433	0.0949	=	3.9684	1	=	13.0174	0	0.015403	7.49113	0.0300281	0.47004
Arid1b	protein_coding	ENSRNOG00000017030	1:45923221-46233374	+	2	-1.41893	0.00805	-	-0.991135	0.038	-	0.427793	0.42975	=	-0.243554	0.62795	=	0.0977772	0.8339	=	0.341331	0.49935	=	11.5965	4.33697	5.83399	7.27465	6.14462	7.78477
Arid5b	processed_transcript	ENSRNOG00000000635	20:21564974-21880715	+	2	-3.52384	0.0181	-	-2.54855	0.07445	=	0.975292	0.4657	=	-0.334122	0.7532	=	-0.294052	0.77295	=	0.0400695	0.9731	=	109.466	9.51693	18.7107	51.907	41.1761	42.3357
Arl6ip4	protein_coding	ENSRNOG00000001080	12:37904378-37906521	-	2	-3.19072	0.0018	-	-1.33087	0.02505	-	1.85986	0.037	+	-0.30072	0.58295	=	-0.314647	0.5631	=	-0.013927	0.98015	=	55.8496	6.1167	22.2019	35.7577	29.0298	28.7509
Arrdc4	protein_coding	ENSRNOG00000010775	1:129766099-129780356	-	2	-2.49443	0.30225	=	-2.91674	0.0037	-	-0.422306	0.73815	=	-0.496468	0.46715	=	-1.45568	0.05065	=	-0.95921	0.1747	=	12.337	2.18933	1.63375	9.48372	6.72244	3.45761
Asf1a	protein_coding	ENSRNOG00000000415	20:34846803-34929965	+	2	-1.08443	0.362	=	-1.88539	0.03245	-	-0.800961	0.5341	=	0.834086	0.2	=	0.335648	0.61995	=	-0.498438	0.4262	=	68.3153	32.2161	18.491	29.9113	53.3238	37.7464
Atg13	protein_coding	ENSRNOG00000016984	3:80581246-80601410	-	2	-1.42946	0.03055	-	-0.68226	0.2543	=	0.747196	0.2934	=	-1.11077	0.1077	=	-0.279965	0.5992	=	0.830806	0.23775	=	30.2981	11.2488	18.8814	26.8405	12.4284	22.1061
Atp5o	protein_coding	ENSRNOG00000001991	11:32081573-32088002	-	2	-0.810087	0.08305	=	-1.36965	0.0068	-	-0.559563	0.29015	=	0.212541	0.5849	=	-0.0469168	0.90645	=	-0.259458	0.52005	=	101.923	58.1313	39.4426	90.5247	104.893	87.6282
Atp6v0e2	protein_coding	ENSRNOG00000008218	4:78168116-78171265	+	2	-2.11274	0.01815	-	-1.00157	0.1416	=	1.11117	0.2066	=	-1.32922	0.05305	=	-0.467835	0.45	=	0.861384	0.2248	=	43.474	10.0515	21.7134	44.4435	17.6878	32.1348
Baalc	protein_coding	ENSRNOG00000004697	7:77763511-77837453	+	2	-2.33151	0.02395	-	-0.65164	0.22765	=	1.67987	0.06945	=	0.0283373	0.9568	=	0.143781	0.775	=	0.115444	0.8164	=	13.7759	2.73693	8.76912	10.8113	11.0258	11.9443
Bach1	protein_coding	ENSRNOG00000001582	11:27364915-27398842	+	2	-1.24767	0.01835	-	-0.741322	0.07975	=	0.506346	0.3341	=	-0.818614	0.057	=	-0.367182	0.37985	=	0.451432	0.3186	=	23.446	9.87379	14.0252	21.6643	12.2834	16.7962
Bbs1	protein_coding	ENSRNOG00000019832	1:220147326-220165678	-	2	-0.607602	0.3741	=	-1.58647	0.05545	=	-0.978864	0.24545	=	2.14349	0.01535	+	2.47357	0.0067	+	0.330083	0.5656	=	4.87662	3.20046	1.62385	1.07858	4.76546	5.99059
Bcar3	protein_coding	ENSRNOG00000013737	2:226563049-226679438	+	2	-0.567786	0.15745	=	-1.55224	0.0027	-	-0.984452	0.0464	-	-0.180464	0.6506	=	-0.429171	0.3112	=	-0.248707	0.57135	=	22.0205	14.8562	7.50857	17.0342	15.0313	12.6511
Bclaf1	protein_coding	ENSRNOG00000058050	1:15782476-15860624	+	2	-0.690126	0.1033	=	-0.869889	0.0397	-	-0.179763	0.6236	=	0.428944	0.24075	=	0.784346	0.01695	+	0.355403	0.3055	=	65.6898	40.7145	35.9447	32.0365	43.129	55.1768
Becn1	protein_coding	ENSRNOG00000020513	10:89209939-89225297	-	2	-0.83637	0.07925	=	-0.95266	0.0357	-	-0.116291	0.7857	=	-0.3732	0.3204	=	-0.332554	0.392	=	0.0406467	0.9181	=	161.212	90.2869	83.2948	167.177	129.072	132.76
Bet1	protein_coding	ENSRNOG00000011008	4:29082364-29092753	-	2	-0.914309	0.00405	-	-0.924774	0.00275	-	-0.0104647	0.9758	=	-0.911373	0.00155	-	-0.738262	0.0103	=	0.173111	0.5582	=	162.483	86.213	85.59	199.996	106.334	119.89
Bloc1s5	protein_coding	ENSRNOG00000016497	17:26808329-26833247	+	2	-1.4217	0.035	-	-0.981503	0.16305	=	0.440192	0.5679	=	-0.429096	0.4283	=	-0.484698	0.36275	=	-0.0556028	0.91775	=	18.3413	6.84633	9.289	21.9705	16.3181	15.7011
Bmpr2	protein_coding	ENSRNOG00000022196	9:66568073-66676494	+	2	-0.942377	0.0314	-	-0.487474	0.2206	=	0.454903	0.2843	=	-0.230987	0.57065	=	0.164913	0.6637	=	0.395899	0.3137	=	20.3066	10.5671	14.4842	18.3236	15.6127	20.5426
Bola1	protein_coding	ENSRNOG00000021185	2:198338113-198339130	-	2	#NAME?	5e-05	-	-3.07045	0.25425	=	Inf	0.1101	=	0.172968	0.8665	=	-0.442478	0.6589	=	-0.615446	0.5377	=	25.6217	0	3.05008	11.7088	13.2002	8.61614
Btaf1	protein_coding	ENSRNOG00000017938	1:255564408-255654932	+	2	-1.46477	0.0107	-	-0.62614	0.1821	=	0.838632	0.13625	=	0.0381703	0.93975	=	0.195878	0.6882	=	0.157708	0.7516	=	6.40771	2.32147	4.1516	4.12284	4.23338	4.72239
Btd	protein_coding	ENSRNOG00000019656	16:7758995-7791243	+	2	-1.75203	0.0627	=	-1.83788	0.048	-	-0.0858483	0.9377	=	0.818923	0.2447	=	0.634099	0.3515	=	-0.184824	0.76995	=	15.4161	4.57678	4.31238	6.50705	11.479	10.0987
Btn2a2	protein_coding	ENSRNOG00000038877	17:43868190-43879839	+	2	-2.00795	0.0204	-	-3.01329	0.26535	=	-1.00534	0.4528	=	0.838099	0.36925	=	-1.05547	0.3047	=	-1.89357	0.0378	-	8.62639	2.14475	1.06841	2.5889	4.62815	1.24563
Bub1b	protein_coding	ENSRNOG00000007906	3:110367938-110420458	+	2	-0.447788	0.4444	=	-0.250997	0.6736	=	0.196791	0.7579	=	0.398458	0.44575	=	1.02882	0.0376	+	0.630365	0.1695	=	6.80536	4.98946	5.71865	6.09745	8.03704	12.441
C1qtnf6	protein_coding	ENSRNOG00000007300	7:119746117-119753290	-	2	-2.06371	0.0008	-	-1.68792	0.0015	-	0.375787	0.51715	=	-1.44143	0.00365	-	-1.18238	0.0067	-	0.259058	0.59755	=	27.9657	6.68941	8.67983	35.3985	13.0338	15.5975
Cacna1c	protein_coding	ENSRNOG00000007090	4:150641065-150829913	-	2	-6.91772	1	=	-1.28385	1	=	5.63387	1	=	-1.82172	0.0294	-	-1.10317	0.18245	=	0.718555	1	=	1.12449	0.00930062	0.461824	2.41143	0.682153	1.12251
Casp2	protein_coding	ENSRNOG00000016707	4:71652353-71670239	+	2	-1.25024	0.04005	-	-1.08688	0.00785	-	0.163367	0.7545	=	-0.60572	0.09105	=	-0.822626	0.03035	-	-0.216906	0.59135	=	36.7258	15.4387	17.2898	32.7617	21.5292	18.5239
Cav1	protein_coding	ENSRNOG00000056836	4:44597122-44630200	+	2	-6.41238	0.16305	=	-5.29173	0.12515	=	1.12065	1	=	-3.46309	0.0008	-	-4.12854	0.211	=	-0.665449	0.4846	=	27.8408	0.326862	0.710742	24.8219	2.25082	1.41913
Cbr4	protein_coding	ENSRNOG00000024411	16:31956752-31972507	-	2	#NAME?	5e-05	-	-4.64976	0.0749	=	Inf	1	=	0.638367	0.3815	=	0.114126	0.3592	=	-0.524241	0.4932	=	24.5691	0	0.978751	3.19432	4.97217	3.45727
Ccdc18	protein_coding	ENSRNOG00000024545	14:2509362-2610929	-	2	-8.85427	0.109	=	-2.78484	0.0037	-	6.06943	1	=	1.08048	0.24795	=	1.09599	0.23595	=	0.0155127	0.98455	=	4.75156	0.0102668	0.689472	1.10055	2.32738	2.35254
Ccdc74a	protein_coding	ENSRNOG00000001876	11:87549058-87553336	+	2	-3.69165	0.0895	=	#NAME?	5e-05	-	#NAME?	1	=	-2.50283	0.30155	=	0.454751	0.34745	=	2.95758	0.27765	=	4.90165	0.379353	0	2.39237	0.422085	3.27885
Ccnc	protein_coding	ENSRNOG00000007719	5:35865604-35883706	+	2	-1.35287	0.0007	-	-0.955912	0.0119	-	0.396962	0.34335	=	-0.83242	0.02685	-	-0.470961	0.1674	=	0.361459	0.3468	=	39.6292	15.5153	20.4295	33.6683	18.9077	24.2912
Ccng2	protein_coding	ENSRNOG00000002089	14:16267572-16276068	-	2	-2.09285	5e-05	-	-2.09494	5e-05	-	-0.00209782	0.9963	=	-1.73023	0.0007	-	-1.84093	0.00015	-	-0.1107	0.83205	=	62.4983	14.6507	14.6294	54.0021	16.2764	15.0742
Ccnt2	protein_coding	ENSRNOG00000017113	13:44475969-44515739	+	2	-0.98376	0.0791	=	-1.83074	0.00845	-	-0.846979	0.18535	=	-0.532361	0.36635	=	0.380874	0.52215	=	0.913235	0.1558	=	14.5174	7.34085	4.08113	7.55003	5.22026	9.83112
Ccny	protein_coding	ENSRNOG00000018123	17:62332536-62462644	-	2	-1.79999	5e-05	-	-1.41444	0.0002	-	0.385547	0.35075	=	-0.502281	0.1404	=	-0.759173	0.02915	-	-0.256892	0.49165	=	131.451	37.7496	49.3143	87.6994	61.9149	51.8159
Cdc42bpg	protein_coding	ENSRNOG00000027456	1:221673589-221693518	+	2	#NAME?	5e-05	-	-3.44897	0.1004	=	Inf	1	=	-2.94306	1	=	-0.17328	1	=	2.76978	1	=	1.49382	0	0.13679	0.412755	0.0536714	0.366041
Cdc42ep3	protein_coding	ENSRNOG00000032136	6:1922499-1942972	-	2	-2.50609	0.0162	-	-1.69189	0.0174	-	0.814202	0.3743	=	-0.905346	0.105	=	-0.338971	0.50825	=	0.566375	0.36285	=	24.5378	4.31943	7.59496	22.2616	11.8856	17.6002
Cdk16	protein_coding	ENSRNOG00000008578	X:1707288-1718637	-	2	-0.769592	0.02295	-	-0.279557	0.32385	=	0.490036	0.1411	=	-0.934222	0.0012	-	-0.687093	0.0194	=	0.247129	0.41695	=	139.592	81.8823	115.002	188.131	98.4535	116.849
Cep350	protein_coding	ENSRNOG00000003882	13:73499752-73622211	-	2	-2.35807	0.01005	-	-2.13957	0.0154	-	0.218494	0.7491	=	-0.58352	0.3893	=	-0.75493	0.2785	=	-0.17141	0.8016	=	31.9903	6.23978	7.2601	11.6855	7.79816	6.92456
Cep83	protein_coding	ENSRNOG00000007859	7:35773927-35847617	+	2	-2.04267	0.0103	-	-1.63399	0.00785	-	0.408679	0.58635	=	-0.823599	0.10575	=	-0.821827	0.1058	=	0.00177204	0.9976	=	27.1508	6.58989	8.74788	17.3874	9.82441	9.83649
Cgref1	protein_coding	ENSRNOG00000007923	6:26797125-26809129	+	2	-1.83948	0.03265	-	-3.17064	0.20025	=	-1.33115	0.4088	=	-0.466809	0.6706	=	0.0411066	0.9721	=	0.507916	0.65125	=	17.0202	4.75582	1.8902	7.58676	5.4895	7.80603
Chchd7	protein_coding	ENSRNOG00000031769	5:16845630-16847776	+	2	#NAME?	5e-05	-	-7.74976	0.24885	=	Inf	1	=	-2.35709	0.2241	=	-0.468744	0.60735	=	1.88835	0.2774	=	191.119	0	0.887963	81.3664	15.8814	58.7948
Chd6	protein_coding	ENSRNOG00000016744	3:156937732-157099306	-	2	-1.04718	0.01485	-	-0.857093	0.03895	-	0.190091	0.6849	=	-0.235766	0.56415	=	-0.476757	0.23945	=	-0.240991	0.57925	=	8.154	3.94582	4.50153	6.38777	5.42471	4.5902
Chd9	protein_coding	ENSRNOG00000049302	19:17366827-17494585	-	2	-1.28675	0.0051	-	-1.17867	0.0074	-	0.108071	0.81645	=	-0.21632	0.6478	=	-0.077636	0.86075	=	0.138684	0.7752	=	25.3691	10.3981	11.207	12.4427	10.7101	11.7908
Chmp4c	protein_coding	ENSRNOG00000010238	2:93574558-93641497	-	2	-0.714681	0.0918	=	-0.371367	0.3572	=	0.343314	0.442	=	0.125743	0.70405	=	-0.718647	0.0563	=	-0.84439	0.02565	-	52.1902	31.8016	40.3456	68.8294	75.0977	41.8254
Chrac1	protein_coding	ENSRNOG00000009103	7:114323541-114326930	+	2	-1.44383	0.12165	=	-2.07766	0.02225	-	-0.633821	0.54315	=	-0.504343	0.48575	=	-0.289411	0.6397	=	0.214932	0.7561	=	38.9647	14.323	9.23071	33.1604	23.3774	27.133
Chst11	protein_coding	ENSRNOG00000008885	7:26645421-26859716	-	2	-3.39914	0.00335	-	-2.90495	5e-05	-	0.494188	0.58525	=	-0.114898	0.8737	=	-0.649123	0.35815	=	-0.534225	0.4933	=	48.4148	4.58919	6.464	9.7904	9.04092	6.24302
Cipc	protein_coding	ENSRNOG00000011111	6:110968060-110990912	+	2	-2.89258	0.0163	-	-1.74397	0.001	-	1.14861	0.199	=	-0.237527	0.60105	=	-0.600191	0.20795	=	-0.362664	0.4631	=	20.4322	2.75144	6.09994	13.0164	11.0405	8.58649
Cirbp	protein_coding	ENSRNOG00000015999	7:12401206-12405022	-	2	-0.519592	0.17225	=	-0.454321	0.2095	=	0.0652705	0.8644	=	-0.84674	0.0204	-	-0.558843	0.1115	=	0.287897	0.44405	=	71.8742	50.1372	52.4576	79.8289	44.3881	54.1916
Cldnd1	protein_coding	ENSRNOG00000001657	11:43986385-43992598	-	2	-0.812931	0.00795	-	-0.967035	0.00275	-	-0.154104	0.6473	=	-0.526891	0.06895	=	-0.876626	0.00455	-	-0.349735	0.2612	=	115.785	65.9077	59.2306	114.324	79.3462	62.2653
Clint1	protein_coding	ENSRNOG00000005406	10:30833913-31007820	+	2	-0.988842	0.1156	=	-1.88147	0.01225	-	-0.892627	0.26265	=	-0.145313	0.77855	=	-0.481113	0.3826	=	-0.3358	0.57295	=	25.0868	12.6408	6.80873	14.7357	13.3238	10.557
Cln8	protein_coding	ENSRNOG00000012565	16:79828323-79838212	-	2	-1.24218	0.0786	=	-0.566265	0.3624	=	0.675914	0.3371	=	-1.77335	0.0103	-	-0.527269	0.305	=	1.24608	0.06745	=	15.4629	6.53668	10.4431	20.2467	5.92273	14.0485
Clptm1l	protein_coding	ENSRNOG00000016923	1:32281206-32297190	-	2	-1.14089	0.00025	-	-0.312738	0.26865	=	0.828149	0.0091	+	-0.695128	0.0064	=	-0.904496	0.0005	-	-0.209369	0.43365	=	109.946	49.8585	88.5191	176.505	109.019	94.2922
Cmtm5	protein_coding	ENSRNOG00000016828	15:33600101-33602834	+	2	-1.16464	0.0124	-	-1.27715	0.0023	-	-0.112508	0.81305	=	-0.601295	0.1334	=	-0.832107	0.05135	=	-0.230812	0.60505	=	200.739	89.5444	82.8267	152.753	100.689	85.8024
Cnn1	protein_coding	ENSRNOG00000027736	8:23113047-23121761	+	2	#NAME?	5e-05	-	-3.39574	0.15355	=	Inf	1	=	-2.36456	0.28015	=	-3.77568	0.09185	=	-1.41112	0.58925	=	12.5593	0	1.19329	10.1388	1.96872	0.740278
Cog3	protein_coding	ENSRNOG00000000155	15:57755188-57805184	-	2	-1.5138	0.0383	-	-1.79776	0.0095	-	-0.283957	0.71825	=	-0.793865	0.1926	=	-0.297391	0.6073	=	0.496474	0.3912	=	16.6937	5.84592	4.80146	11.2707	6.50093	9.17126
Col6a2	protein_coding	ENSRNOG00000001254	20:12773426-12801180	+	2	-7.48519	0.11865	=	#NAME?	5e-05	-	#NAME?	1	=	-4.48168	0.07685	=	-2.52571	0.0252	-	1.95596	1	=	10.5172	0.0586996	0	5.41867	0.242535	0.940974
Colgalt2	protein_coding	ENSRNOG00000028207	13:69797879-69901170	+	2	#NAME?	5e-05	-	-4.14564	0.08425	=	Inf	1	=	1.69339	1	=	1.54422	1	=	-0.149164	1	=	10.4706	0	0.591579	0.392716	1.2701	1.14534
Commd10	protein_coding	ENSRNOG00000003958	18:41022551-41154932	+	2	-0.820561	0.1204	=	-1.16471	0.0463	-	-0.344147	0.573	=	-0.30643	0.5272	=	-0.241317	0.61285	=	0.0651136	0.896	=	38.2239	21.6432	17.0499	32.3246	26.1389	27.3457
Commd7	protein_coding	ENSRNOG00000010538	3:149101242-149115209	-	2	-2.07736	0.0033	-	-1.39475	0.0184	-	0.682607	0.32355	=	-0.148632	0.78125	=	-0.399921	0.44355	=	-0.251289	0.6486	=	70.1685	16.6263	26.6858	42.6952	38.5155	32.3587
Commd8	protein_coding	ENSRNOG00000002320	14:38612407-38622580	+	2	-0.607728	0.07645	=	-0.846893	0.01675	-	-0.239164	0.5195	=	-0.0110648	0.9774	=	-0.608945	0.1127	=	-0.597881	0.1187	=	99.0472	64.9977	55.0684	70.2572	69.7204	46.066
Cops5	protein_coding	ENSRNOG00000006499	5:8876043-8894339	+	2	-1.57334	0.01205	-	-1.04181	0.02475	-	0.531529	0.36565	=	0.516076	0.32905	=	0.728242	0.1474	=	0.212167	0.66295	=	50.2954	16.9007	24.4293	18.1435	25.9462	30.0568
Cox16	protein_coding	ENSRNOG00000047115	6:105201394-105214329	-	2	-1.85039	0.01645	-	-1.81158	0.0182	-	0.0388128	0.96435	=	-0.128372	0.8027	=	0.00254428	0.99575	=	0.130916	0.79605	=	101.994	28.2847	29.056	63.6302	58.2129	63.7425
Cox20	protein_coding	ENSRNOG00000004553	13:96219852-96224023	+	2	-1.62894	0.00425	-	-1.52158	0.00795	-	0.107368	0.86095	=	0.647612	0.2749	=	0.136997	0.8298	=	-0.510615	0.40275	=	66.4049	21.4703	23.1292	21.6331	33.8899	23.7881
Cox5b	protein_coding	ENSRNOG00000016660	9:43259708-43262040	+	2	-0.741079	0.01205	=	-0.945793	0.0015	-	-0.204714	0.50255	=	0.0295692	0.91715	=	-0.179974	0.5278	=	-0.209544	0.46105	=	873.052	522.34	453.24	713.027	727.792	629.402
Cpne8	protein_coding	ENSRNOG00000026128	7:131623180-131798236	-	2	-1.76352	0.03915	-	-3.9718	0.20945	=	-2.20828	0.2867	=	-0.530875	0.58585	=	-1.09849	0.2335	=	-0.567618	0.61015	=	5.68165	1.67341	0.362112	4.36747	3.02288	2.03963
Ctif	protein_coding	ENSRNOG00000018342	18:71463485-71829881	-	2	-2.35152	0.00925	-	-0.773527	0.30835	=	1.57799	0.02295	+	-0.999981	0.07015	=	-0.13665	0.7647	=	0.863331	0.08795	=	10.7932	2.11482	6.31388	8.8607	4.43041	8.05994
Cux1	protein_coding	ENSRNOG00000001424	12:23151179-23445074	+	2	-1.00807	0.0065	-	-0.762357	0.0201	-	0.24571	0.50295	=	-0.682215	0.03145	=	-0.828752	0.00855	-	-0.146537	0.6603	=	35.2936	17.5484	20.8067	38.1064	23.7482	21.4545
Cyc1	protein_coding	ENSRNOG00000012457	7:117409575-117411953	+	2	-0.41022	0.2568	=	-0.865371	0.0258	-	-0.455151	0.25105	=	0.440365	0.1983	=	-0.0850658	0.81255	=	-0.525431	0.13585	=	88.3981	66.5203	48.5221	87.2723	118.424	82.2752
Cyp1b1	protein_coding	ENSRNOG00000040287	6:2307807-2316722	-	2	-9.22432	0.24195	=	-9.85455	0.2479	=	-0.630227	1	=	-5.20015	0.08855	=	-3.45155	0.01125	-	1.7486	0.31625	=	9.13973	0.0152804	0.00987231	15.5012	0.421663	1.41692
Dcp1a	protein_coding	ENSRNOG00000016015	16:6542215-6587619	+	2	-1.13525	0.03135	-	-2.05235	0.00085	-	-0.917108	0.12505	=	-0.0204992	0.9684	=	-0.377763	0.49475	=	-0.357264	0.51425	=	13.5666	6.17628	3.27077	6.51018	6.41833	5.01043
Dctn4	protein_coding	ENSRNOG00000019298	18:55797197-55822036	+	2	-2.13954	0.02455	-	-1.21816	0.0915	=	0.921381	0.3321	=	0.261851	0.6677	=	0.645407	0.29095	=	0.383556	0.5001	=	26.9816	6.12351	11.5975	14.5181	17.4074	22.7089
Dctn5	protein_coding	ENSRNOG00000018048	1:192088671-192105429	+	2	-0.669739	0.0948	=	-0.995794	0.01985	-	-0.326055	0.4583	=	0.432567	0.26845	=	0.259683	0.49465	=	-0.172885	0.6282	=	55.753	35.0475	27.9579	41.5683	56.1019	49.7662
Dda1	protein_coding	ENSRNOG00000039417	16:19881121-19885500	+	2	-0.875563	0.014	-	-0.747581	0.02815	=	0.127982	0.7287	=	-0.0342177	0.9156	=	-0.577194	0.1066	=	-0.542976	0.1317	=	79.5075	43.3349	47.3548	67.313	65.7352	45.1176
Denr	protein_coding	ENSRNOG00000001106	12:38096033-38116919	-	2	-1.31451	0.02435	-	-0.949819	0.064	=	0.36469	0.5251	=	-0.640744	0.20825	=	-0.28389	0.55605	=	0.356855	0.5038	=	121.859	48.9947	63.0859	109.76	70.3978	90.1536
Dhdds	protein_coding	ENSRNOG00000014665	5:152199583-152227677	-	2	-0.801781	0.2591	=	-1.55717	0.0189	-	-0.755385	0.3355	=	0.223024	0.6678	=	-0.288852	0.6367	=	-0.511876	0.3659	=	8.84976	5.07658	3.00731	7.76255	9.06027	6.35406
Dido1	protein_coding	ENSRNOG00000009936	3:176162885-176197753	-	2	-0.944835	0.04375	-	-0.0173501	0.9628	=	0.927485	0.0432	+	0.389715	0.33895	=	0.508943	0.2193	=	0.119227	0.75475	=	7.99986	4.15584	7.90423	6.05716	7.9357	8.61938
Dnajb4	protein_coding	ENSRNOG00000013011	2:257394817-257425242	-	2	-1.95266	0.00245	-	-1.79766	0.00715	-	0.154997	0.81895	=	0.215632	0.68395	=	-0.581263	0.3162	=	-0.796896	0.20835	=	40.2917	10.409	11.5895	19.2351	22.3361	12.8563
Dnajc12	protein_coding	ENSRNOG00000051960	20:26893015-26913016	+	2	-2.10671	0.0295	-	-2.9979	0.00095	-	-0.891196	0.356	=	1.07651	0.22765	=	0.986108	0.25715	=	-0.0904056	0.88275	=	32.0347	7.43769	4.01016	8.41648	17.7498	16.6716
Dpy30	protein_coding	ENSRNOG00000027126	6:22296127-22316894	+	2	-2.41218	0.0014	-	-1.54543	0.00355	-	0.866746	0.19105	=	-0.365753	0.56195	=	-0.17839	0.75065	=	0.187363	0.75825	=	147.17	27.6491	50.4195	60.114	46.6523	53.1221
Dse	protein_coding	ENSRNOG00000000824	20:27703731-27782586	-	2	-0.733354	0.12935	=	-0.986617	0.06035	=	-0.253262	0.6465	=	-0.894745	0.0398	-	-0.654902	0.11695	=	0.239843	0.60595	=	13.5982	8.17938	6.86248	19.3341	10.3987	12.2795
Dstyk	protein_coding	ENSRNOG00000021298	13:49195324-49243316	+	2	-2.46518	0.00585	-	-0.491513	0.41525	=	1.97367	0.0221	+	-0.766862	0.2649	=	-0.451819	0.4517	=	0.315042	0.6665	=	4.58998	0.831222	3.26475	4.49661	2.64263	3.28756
Dusp18	protein_coding	ENSRNOG00000024945	14:84150907-84157528	+	2	-1.93089	0.00145	-	-1.51442	0.0031	-	0.416469	0.47125	=	-0.933887	0.0652	=	-0.684685	0.1358	=	0.249202	0.65245	=	20.2147	5.30166	7.0759	16.3099	8.53736	10.1471
Dusp3	protein_coding	ENSRNOG00000036798	10:89904559-89923571	-	2	-1.30154	0.00165	-	-0.963819	0.01825	-	0.337717	0.25225	=	-0.837184	0.00725	-	-0.563539	0.0559	=	0.273644	0.3134	=	80.8333	32.7936	41.4431	84.0263	47.0325	56.8556
Eif3a	protein_coding	ENSRNOG00000010117	1:282139822-282170017	-	2	-0.911126	0.0007	-	-0.670594	0.0078	=	0.240532	0.3602	=	-0.466159	0.05535	=	-0.668563	0.00815	=	-0.202404	0.4227	=	108.677	57.7909	68.2758	99.0134	71.6747	62.2926
Eif4ebp1	protein_coding	ENSRNOG00000012582	16:68954860-68968248	-	2	-1.25694	0.0377	-	-0.338389	0.45735	=	0.918551	0.11845	=	-0.0986768	0.79095	=	-0.702942	0.08035	=	-0.604265	0.12895	=	88.269	36.9345	69.8141	130.373	121.754	80.0903
Elk1	protein_coding	ENSRNOG00000010171	X:1297098-1304822	+	2	-2.13361	0.00015	-	-1.96131	0.00055	-	0.172295	0.7642	=	-0.383737	0.3052	=	-0.375772	0.32455	=	0.00796527	0.9847	=	49.2896	11.2325	12.6573	29.4117	22.5426	22.6674
Elk4	protein_coding	ENSRNOG00000007887	13:48790508-48848997	+	2	-1.49763	0.00285	-	-0.869	0.11415	=	0.628632	0.16	=	-0.917918	0.0887	=	-1.03005	0.0658	=	-0.112136	0.84815	=	32.2131	11.4077	17.6375	39.146	20.7189	19.1695
Endod1	protein_coding	ENSRNOG00000024757	8:12900829-12902262	-	2	-2.4176	0.0206	-	-1.62117	0.02135	-	0.796425	0.39065	=	-0.694439	0.24485	=	-1.23364	0.0789	=	-0.539205	0.47035	=	34.8424	6.52137	11.3263	28.6684	17.7156	12.191
Enox2	protein_coding	ENSRNOG00000030622	X:135918928-136150209	-	2	#NAME?	5e-05	-	-0.832212	0.4149	=	Inf	5e-05	+	0.11503	0.91905	=	-0.77707	0.24875	=	-0.8921	0.2219	=	3.61058	0	2.02794	2.67472	2.89672	1.56084
Ensa	protein_coding	ENSRNOG00000048617	2:197752543-197759882	+	2	-0.444068	0.1776	=	-1.03575	0.00415	-	-0.59168	0.1094	=	-0.2329	0.4536	=	-0.43474	0.1566	=	-0.20184	0.5246	=	119.93	88.156	58.4977	113.616	96.6788	84.0566
Ep300	protein_coding	ENSRNOG00000000190	7:122818974-122861296	+	2	-2.26839	0.01625	-	-1.84408	0.0559	=	0.424307	0.68525	=	0.242458	0.74055	=	0.702138	0.2912	=	0.45968	0.49135	=	12.0669	2.50462	3.36102	4.18209	4.94744	6.8039
Epg5	protein_coding	ENSRNOG00000052894	18:74299930-74395547	+	2	-4.31921	0.1842	=	-1.88481	0.03355	-	2.4344	1	=	-0.229267	0.7541	=	-0.139128	0.84835	=	0.0901395	0.89835	=	2.34853	0.117648	0.635933	1.52512	1.30103	1.38491
Erbb3	protein_coding	ENSRNOG00000004964	7:2989339-3010350	-	2	-0.799369	0.0035	-	-0.535913	0.04225	=	0.263456	0.3332	=	-0.543655	0.03885	=	-0.449153	0.0799	=	0.0945022	0.7194	=	61.3237	35.2366	42.2963	58.551	40.1678	42.887
Erf	protein_coding	ENSRNOG00000020426	1:82112448-82120902	-	2	-0.579964	0.1288	=	-0.136355	0.7069	=	0.44361	0.24495	=	-1.06165	0.0077	-	-0.38227	0.2822	=	0.679378	0.09495	=	24.1766	16.1736	21.9962	29.1993	13.989	22.4026
Evi5	protein_coding	ENSRNOG00000002039	14:2892752-3038237	+	2	-1.59271	0.00015	-	-1.43426	0.00025	-	0.158448	0.68995	=	-0.545683	0.1164	=	-0.230482	0.48225	=	0.315201	0.36545	=	32.5534	10.793	12.046	19.9755	13.6846	17.0261
Exoc5	protein_coding	ENSRNOG00000013804	15:25887069-25933268	-	2	-1.14985	0.01595	-	-0.783244	0.06045	=	0.366608	0.44665	=	-0.383998	0.3087	=	-0.356135	0.34965	=	0.027863	0.94525	=	18.6512	8.40557	10.8375	17.4738	13.3904	13.6515
Exoc6	protein_coding	ENSRNOG00000036601	1:256226178-256368813	+	2	-4.23363	0.1797	=	-2.67226	0.00485	-	1.56137	0.3588	=	-0.828752	0.4412	=	0.294841	0.74655	=	1.12359	0.18355	=	13.8128	0.734231	2.16696	3.15191	1.77457	3.8666
Exoc8	protein_coding	ENSRNOG00000019766	19:57647290-57649827	-	2	-0.84857	0.2171	=	-2.36893	0.00685	-	-1.52036	0.06725	=	-0.189772	0.79175	=	-0.105416	0.86445	=	0.0843561	0.9031	=	8.91173	4.94899	1.72521	7.83049	6.86534	7.27873
Fam129a	protein_coding	ENSRNOG00000002403	13:68949664-69101588	+	2	-1.97597	0.0387	-	-1.54588	0.10735	=	0.430086	0.70605	=	-0.938805	0.19125	=	-0.465987	0.46115	=	0.472818	0.4759	=	9.40367	2.3904	3.22062	6.57009	3.42738	4.75658
Fam133b	protein_coding	ENSRNOG00000009163	4:27730050-27755103	-	2	-2.35708	0.00665	-	-1.52988	0.1087	=	0.827199	0.42785	=	0.476294	0.5177	=	1.6554	0.01045	+	1.1791	0.0765	=	49.391	9.64046	17.1045	18.3829	25.5736	57.9079
Fam13b	protein_coding	ENSRNOG00000020384	18:27190973-27289876	-	2	-1.82189	0.0001	-	-0.82696	0.0145	-	0.994931	0.0213	+	-0.862051	0.01425	-	-0.644994	0.0426	=	0.217058	0.53465	=	31.5197	8.91533	17.7681	29.6507	16.3129	18.9615
Fam168b	protein_coding	ENSRNOG00000023467	9:41305569-41337498	-	2	-0.534666	0.0507	=	-0.279862	0.2859	=	0.254803	0.359	=	-0.519582	0.0347	=	-0.776904	0.00235	-	-0.257322	0.31695	=	79.2815	54.7295	65.3018	116.321	81.1428	67.8873
Fam195b	protein_coding	ENSRNOG00000036691	10:109720143-109722195	-	2	-0.855885	0.0301	-	-1.01152	0.0205	-	-0.155638	0.7264	=	-0.77823	0.0285	-	-0.426737	0.2212	=	0.351493	0.33635	=	98.8838	54.6359	49.0486	115.94	67.6024	86.2526
Fam198b	protein_coding	ENSRNOG00000010183	2:178679040-178750668	+	2	-0.509082	0.0348	=	-0.239736	0.33215	=	0.269346	0.2568	=	-0.838729	0.0007	-	-0.564215	0.0205	=	0.274514	0.25165	=	391.461	275.068	331.529	496.262	277.478	335.634
Fam208b	protein_coding	ENSRNOG00000018011	17:70262362-70297751	+	2	-1.84683	0.035	-	-2.65945	0.19385	=	-0.812622	1	=	0.252216	0.72235	=	0.477037	0.5216	=	0.224821	0.72265	=	3.0539	0.848992	0.48337	2.21275	2.63547	3.07989
Fam219b	protein_coding	ENSRNOG00000054468	8:62317264-62322883	+	2	-0.884554	0.0906	=	-0.747487	0.134	=	0.137067	0.74495	=	-0.760145	0.0437	-	-0.745468	0.04315	=	0.0146778	0.9732	=	34.4281	18.6482	20.5068	34.9456	20.6332	20.8441
Fam69b	protein_coding	ENSRNOG00000004532	3:4083863-4092289	+	2	-1.53735	0.0238	-	-1.43926	0.03995	-	0.09809	0.89865	=	0.0957359	0.90435	=	0.284221	0.68205	=	0.188485	0.79	=	19.0501	6.56311	7.02486	6.94573	7.42228	8.45819
Fam89b	protein_coding	ENSRNOG00000024239	1:221085894-221087449	-	2	-1.40613	0.0074	-	-1.44657	0.006	-	-0.0404415	0.94525	=	-0.512843	0.2	=	-0.888077	0.0512	=	-0.375235	0.41715	=	78.3101	29.5481	28.7313	66.1931	46.3908	35.7664
Faxc	protein_coding	ENSRNOG00000010106	5:36076564-36135884	+	2	-6.18555	0.1997	=	-1.64144	0.3485	=	4.54411	0.37225	=	-3.46079	0.12645	=	-1.97648	0.0414	-	1.4843	0.30175	=	5.07632	0.069745	1.62715	7.23319	0.656946	1.83801
Fbxo6	protein_coding	ENSRNOG00000009217	5:164956279-164959851	-	2	-3.06153	0.2075	=	-1.96763	0.03795	-	1.09389	0.50185	=	-1.68266	0.0661	=	-0.0869514	0.9108	=	1.5957	0.07515	=	32.2073	3.85782	8.23449	16.3047	5.07904	15.351
Fcgrt	protein_coding	ENSRNOG00000020583	1:101086876-101095594	-	2	-2.72558	0.0027	-	-2.95027	0.2677	=	-0.224692	0.8307	=	-1.1902	0.2105	=	-0.938376	0.3447	=	0.251826	0.81875	=	16.8982	2.55481	2.18635	11.801	5.1717	6.15801
Fem1c	protein_coding	ENSRNOG00000003578	18:40493155-40518988	-	2	-1.06958	0.00305	-	-1.35902	0.0011	-	-0.289437	0.47545	=	-0.346215	0.3414	=	-0.452533	0.2145	=	-0.106318	0.7772	=	21.8769	10.4234	8.52869	13.6134	10.7089	9.94808
Fgd4	protein_coding	ENSRNOG00000059491	11:88699221-88796677	+	2	-1.92769	0.00465	-	-1.85483	0.03275	-	0.0728543	0.92985	=	-0.0356367	0.94745	=	-0.452084	0.47365	=	-0.416447	0.51585	=	18.1353	4.76687	5.01378	10.57	10.3121	7.72651
Fhl4	protein_coding	ENSRNOG00000006998	7:26139663-26144466	-	2	#NAME?	5e-05	-	-2.13503	0.29295	=	Inf	0.105	=	0.0590165	0.9508	=	0.18463	0.8436	=	0.125614	0.89035	=	7.91394	0	1.80171	2.28906	2.38464	2.60158
Filip1	protein_coding	ENSRNOG00000011521	8:87256263-87419370	-	2	-3.57426	0.1033	=	#NAME?	5e-05	-	#NAME?	1	=	-1.99891	0.07	=	-1.76549	0.0901	=	0.233419	1	=	5.44391	0.457039	0	3.42201	0.856152	1.00651
Flad1	protein_coding	ENSRNOG00000020642	2:188726993-188736462	-	2	-2.02524	0.04295	-	-1.51859	0.2131	=	0.506649	0.5502	=	-1.43288	0.12305	=	-0.857638	0.22195	=	0.575244	0.51865	=	11.1461	2.73819	3.89027	7.54035	2.79287	4.16118
Flywch1	protein_coding	ENSRNOG00000004333	10:13087913-13107771	-	2	-1.96766	0.00645	-	-1.8189	0.01295	-	0.148757	0.84275	=	-0.0643358	0.89695	=	0.265987	0.56285	=	0.330323	0.5133	=	16.9644	4.33724	4.80833	12.0987	11.571	14.5482
Fmnl2	protein_coding	ENSRNOG00000055567	3:38559913-38675878	+	2	-0.782623	0.24335	=	-1.88699	0.03145	-	-1.10436	0.19825	=	0.387913	0.58355	=	1.12323	0.09945	=	0.735316	0.19965	=	6.19136	3.59909	1.67396	4.81059	6.29465	10.4791
Folh1	protein_coding	ENSRNOG00000013770	1:150323767-150395415	-	2	#NAME?	5e-05	-	-5.60613	0.10255	=	Inf	1	=	-0.610237	1	=	-1.6306	1	=	-1.02036	1	=	4.5284	0	0.0929678	0.368886	0.241654	0.119134
Gabarapl2	protein_coding	ENSRNOG00000019425	19:44164934-44175770	+	2	-0.962798	0.0063	-	-0.89914	0.0115	-	0.0636579	0.86465	=	-0.703116	0.02505	=	-0.887275	0.00885	-	-0.18416	0.58355	=	97.793	50.1738	52.4372	119.859	73.6227	64.7999
Gadd45a	protein_coding	ENSRNOG00000005615	4:97782511-97784842	-	2	-2.2105	0.0047	-	-1.9587	0.0017	-	0.251793	0.73025	=	-0.930909	0.04275	-	-0.878428	0.0553	=	0.0524812	0.91815	=	71.6655	15.4841	18.4366	63.0169	33.0541	34.2787
Gamt	protein_coding	ENSRNOG00000024577	7:12314847-12317998	+	2	-1.84298	0.001	-	-1.30222	0.00805	-	0.540759	0.3119	=	-0.275767	0.5171	=	-0.790002	0.093	=	-0.514235	0.27965	=	79.7105	22.219	32.3228	53.7539	44.4013	31.0882
Glul	protein_coding	ENSRNOG00000049560	13:71331051-71340229	+	2	-1.32256	0.0089	-	-0.798853	0.0869	=	0.52371	0.32205	=	-0.240131	0.58435	=	-0.162843	0.7122	=	0.0772882	0.86605	=	26.8905	10.7515	15.4568	20.225	17.1238	18.0662
Gng12	protein_coding	ENSRNOG00000050231	4:97657670-97760102	+	2	-2.40339	0.00155	-	-0.763632	0.0931	=	1.63976	0.019	+	-1.33266	0.00875	-	-0.582477	0.1802	=	0.750178	0.13295	=	131.397	24.8365	77.3941	118.985	47.2413	79.4599
Gnl2	protein_coding	ENSRNOG00000009430	5:143027976-143062226	+	2	-1.87317	0.00825	-	-0.942404	0.10525	=	0.93077	0.1936	=	0.0968631	0.89015	=	0.51787	0.5021	=	0.421007	0.52175	=	10.8842	2.97108	5.66376	3.99186	4.26908	5.71571
Golga4	protein_coding	ENSRNOG00000029910	8:127171536-127248538	+	2	-1.01543	0.01005	-	-0.784203	0.03695	-	0.231231	0.569	=	-0.195583	0.5596	=	-0.29494	0.391	=	-0.099357	0.77795	=	16.8519	8.33628	9.78543	14.8479	12.9655	12.1026
Golga7	protein_coding	ENSRNOG00000017956	16:73564242-73579382	+	2	-0.671134	0.00485	=	-0.698605	0.0036	=	-0.0274709	0.9144	=	-0.645565	0.00775	=	-0.9217	0.00015	-	-0.276135	0.244	=	458.538	287.968	282.536	476.794	304.787	251.693
Gosr2	protein_coding	ENSRNOG00000003506	10:91736779-91756081	-	2	-1.18784	0.00125	-	-1.07424	0.0042	-	0.113593	0.77055	=	-0.394363	0.2157	=	-0.734587	0.02835	=	-0.340223	0.3219	=	75.9447	33.3367	36.0677	70.6667	53.765	42.47
Gpcpd1	protein_coding	ENSRNOG00000053201	3:125169134-125213607	-	2	-2.4222	0.01755	-	-1.8769	0.07115	=	0.545294	0.63485	=	-0.541026	0.41635	=	-0.856454	0.3247	=	-0.315428	0.73195	=	13.1759	2.45826	3.58738	5.62357	3.86498	3.10594
Gpn3	protein_coding	ENSRNOG00000001278	12:39670452-39679510	-	2	-0.755339	0.1923	=	-2.17468	0.02565	-	-1.41934	0.11295	=	-0.03874	0.9502	=	0.269056	0.63715	=	0.307796	0.6286	=	26.6162	15.7676	5.89526	17.3489	16.8893	20.9058
Gstcd	protein_coding	ENSRNOG00000011669	2:238109489-238253287	-	2	-1.36987	0.67025	=	-2.95817	0.4283	=	-1.5883	1	=	-0.852127	0.43075	=	1.3877	0.14675	=	2.23983	0.01505	+	2.33002	0.901549	0.299821	2.50851	1.38963	6.5638
Gucd1	protein_coding	ENSRNOG00000049952	20:14101655-14102901	+	2	#NAME?	5e-05	-	-2.85472	0.2755	=	Inf	0.1269	=	-1.43276	0.458	=	0.350402	0.54775	=	1.78316	0.25375	=	97.0498	0	13.4165	15.7663	5.84019	20.1007
Gucy1b3	protein_coding	ENSRNOG00000012060	2:180976938-181026024	-	2	-4.59588	0.0738	=	#NAME?	5e-05	-	#NAME?	1	=	-0.440263	1	=	-1.55549	1	=	-1.11523	1	=	5.55946	0.229898	0	1.1621	0.856467	0.395361
H3f3b	protein_coding	ENSRNOG00000003220	13:99091762-99101208	-	2	-0.377366	0.21445	=	-0.909603	0.00495	-	-0.532237	0.1111	=	-0.210139	0.4659	=	-0.592648	0.0481	=	-0.382509	0.202	=	1000.42	770.165	532.555	964.847	834.065	639.813
Hacd4	protein_coding	ENSRNOG00000005772	5:106732512-106758032	-	2	#NAME?	5e-05	-	-8.00112	0.2335	=	Inf	1	=	1.3	0.5002	=	-0.415549	0.75735	=	-1.71555	0.45035	=	11.5721	0	0.0451684	1.73703	4.27707	1.30231
Heca	protein_coding	ENSRNOG00000060972	1:13036908-13050644	-	2	-1.5102	0.00095	-	-1.02409	0.00765	-	0.486111	0.26775	=	-0.0331228	0.92635	=	-0.710106	0.0762	=	-0.676983	0.087	=	26.066	9.1508	12.8172	17.1479	16.7587	10.4821
Herc1	protein_coding	ENSRNOG00000051671	8:72029488-72204730	+	2	-0.378767	0.3845	=	-0.349889	0.40815	=	0.0288779	0.947	=	-0.984736	0.00945	-	-0.718246	0.0433	=	0.266491	0.50965	=	4.41119	3.39262	3.46121	6.92027	3.49694	4.20639
Herpud1	protein_coding	ENSRNOG00000018796	19:11046908-11057254	-	2	-1.39768	0.0248	-	-1.35023	0.0076	-	0.0474466	0.93615	=	-0.477074	0.41655	=	0.372153	0.43455	=	0.849228	0.1438	=	36.8119	13.9716	14.4387	19.1743	13.7754	24.8169
Herpud2	protein_coding	ENSRNOG00000029995	8:26266759-26311350	-	2	-0.717565	0.06745	=	-0.372116	0.3298	=	0.345449	0.40225	=	1.06408	0.0203	+	0.971671	0.03245	+	-0.0924084	0.80425	=	40.667	24.7306	31.4213	17.1875	35.9363	33.7067
Hipk2	protein_coding	ENSRNOG00000007034	4:66445265-66624912	-	2	-3.62911	0.1896	=	-5.94171	0.18715	=	-2.3126	1	=	-1.76049	0.04435	-	-1.12016	0.1901	=	0.640327	0.54005	=	2.55545	0.206537	0.0415752	3.62926	1.07117	1.66962
Hmcn1	protein_coding	ENSRNOG00000028627	13:67799790-68360664	-	2	-6.62947	0.0626	=	-3.6175	0.03845	-	3.01197	1	=	-2.24621	0.10795	=	-1.91134	0.08925	=	0.334872	1	=	10.6643	0.107711	0.868867	4.38781	0.924847	1.16648
Hmgb1-ps3	protein_coding	ENSRNOG00000032420	7:132857627-133018584	-	2	-2.31046	0.0555	=	-2.1324	0.01285	-	0.178057	0.8661	=	1.69256	0.0852	=	-0.127855	0.90595	=	-1.82041	0.05895	=	65.3202	13.1683	14.8981	20.8362	67.3488	19.0691
Hoga1	protein_coding	ENSRNOG00000029501	1:261291869-261318984	+	2	-4.62404	0.08435	=	#NAME?	5e-05	-	#NAME?	1	=	-2.43182	0.43585	=	-3.21303	0.45165	=	-0.78121	1	=	5.4601	0.221425	0	1.76504	0.327117	0.190342
Hook2	protein_coding	ENSRNOG00000003682	19:26106837-26119352	+	2	#NAME?	5e-05	-	-2.51119	0.23945	=	Inf	1	=	-1.18917	0.39345	=	-0.509203	0.6497	=	0.679971	0.652	=	5.06418	0	0.888311	1.93649	0.849255	1.3606
Hs6st1	protein_coding	ENSRNOG00000014516	9:42620005-42659184	+	2	-0.261783	0.43555	=	-0.280581	0.39625	=	-0.0187984	0.95555	=	-1.15627	0.00065	-	-1.07441	0.0015	-	0.0818597	0.81405	=	33.1003	27.6076	27.2502	62.7537	28.1557	29.7995
Hsd17b11	protein_coding	ENSRNOG00000002210	14:7073444-7104566	+	2	-1.40874	0.0176	-	-1.41438	0.01245	-	-0.00563185	0.993	=	0.0720158	0.91535	=	-0.00527335	0.99355	=	-0.0772892	0.90915	=	40.5975	15.2906	15.231	15.3217	16.1059	15.2658
Hsf1	protein_coding	ENSRNOG00000021732	7:117538522-117565478	+	2	-3.59142	0.0006	-	-2.00541	0.00825	-	1.58602	0.0749	=	-0.569003	0.3348	=	-0.519754	0.38065	=	0.0492487	0.9374	=	25.6706	2.12966	6.39365	11.8975	8.01992	8.29842
Hsp90ab1	protein_coding	ENSRNOG00000019834	9:17817720-17823243	+	2	-1.43534	5e-05	-	-1.32631	5e-05	-	0.109029	0.645	=	-0.418681	0.08615	=	-0.304694	0.2133	=	0.113987	0.6313	=	1301.62	481.286	519.068	644.878	482.439	522.102
Iah1	protein_coding	ENSRNOG00000060853	6:43393112-43400328	+	2	-1.63409	0.1016	=	-1.57137	0.02075	-	0.0627233	0.9469	=	0.111147	0.85785	=	0.613959	0.2871	=	0.502812	0.39115	=	43.9636	14.1639	14.7933	23.9629	25.8821	36.6742
Ick	protein_coding	ENSRNOG00000008691	8:85413536-85472694	+	2	-1.0755	0.0076	-	-1.0901	0.0069	-	-0.0146031	0.9734	=	-0.926367	0.01505	-	-0.907581	0.01625	-	0.0187865	0.96465	=	49.064	23.2812	23.0467	49.3388	25.9612	26.3015
Ifrd1	protein_coding	ENSRNOG00000050997	6:60132023-60151785	-	2	-1.45033	0.00375	-	-0.614841	0.09665	=	0.835485	0.07225	=	-1.05636	0.00415	-	-0.909652	0.01225	-	0.146704	0.70805	=	59.0824	21.6206	38.5809	81.7468	39.3076	43.5149
Ift20	protein_coding	ENSRNOG00000008891	10:65805859-65811351	+	2	-1.73616	0.0004	-	-1.88336	0.00085	-	-0.147206	0.78085	=	0.832976	0.04875	+	0.334723	0.4522	=	-0.498253	0.228	=	118.936	35.7007	32.2376	43.0739	76.7299	54.322
Igf2r	protein_coding	ENSRNOG00000014997	1:48176105-48264477	+	2	-1.67529	0.0071	-	-1.50045	0.0148	-	0.174837	0.79435	=	-0.674309	0.1928	=	-0.428812	0.37	=	0.245497	0.6418	=	7.08412	2.21806	2.50383	4.71092	2.95201	3.49962
Ilvbl	protein_coding	ENSRNOG00000028512	7:14044585-14054639	-	2	-2.30003	0.0104	-	-1.14937	0.07885	=	1.15066	0.1704	=	0.352188	0.57295	=	-0.752273	0.24815	=	-1.10446	0.11165	=	10.8274	2.19861	4.88125	6.78227	8.65754	4.02642
Impdh1	protein_coding	ENSRNOG00000020032	4:56478383-56493923	-	2	-1.30761	0.00535	-	-1.29173	0.00615	-	0.0158888	0.9747	=	-0.351038	0.3609	=	-0.162332	0.66535	=	0.188706	0.6417	=	36.957	14.9302	15.0956	34.9127	27.3723	31.1973
Ip6k2	protein_coding	ENSRNOG00000020361	8:117574160-117599848	+	2	-1.96207	0.02475	-	-1.818	0.0471	-	0.144072	0.8802	=	-0.182069	0.809	=	0.506902	0.46005	=	0.688971	0.30155	=	13.5507	3.4779	3.84315	7.72781	6.81158	10.9812
Itgb3	protein_coding	ENSRNOG00000048449	10:92667868-92783410	+	2	-1.67753	0.0841	=	-1.89585	0.04145	-	-0.218323	0.84395	=	0.40908	0.57145	=	-0.310171	0.6807	=	-0.719251	0.30155	=	13.7919	4.31158	3.70608	7.23309	9.60439	5.83382
Jade1	protein_coding	ENSRNOG00000014066	2:128461223-128514291	+	2	-1.10557	0.0009	-	-1.23889	0.00045	-	-0.133316	0.705	=	-0.622835	0.03245	=	-0.634639	0.0299	=	-0.0118043	0.97095	=	37.2108	17.2925	15.7662	36.5068	23.7073	23.5141
Jak2	protein_coding	ENSRNOG00000059968	1:247398597-247458509	+	2	-2.21732	0.0313	-	-0.930786	0.108	=	1.28653	0.16465	=	-0.570713	0.2367	=	-0.465413	0.341	=	0.105301	0.8269	=	10.3585	2.22749	5.43377	9.82396	6.61432	7.11514
Jdp2	protein_coding	ENSRNOG00000008224	6:109466059-109505161	+	2	-0.438885	0.19195	=	-0.551339	0.1126	=	-0.112454	0.74655	=	-0.372203	0.2387	=	-0.795262	0.02605	-	-0.423058	0.23425	=	129.324	95.4025	88.2486	127.701	98.6622	73.5864
Kansl3	protein_coding	ENSRNOG00000015417	9:42899431-42943198	-	2	-1.41528	0.00465	-	-0.525143	0.163	=	0.890141	0.05735	=	-1.5347	0.00075	-	-0.661635	0.06355	=	0.873063	0.043	+	22.6636	8.4974	15.7487	27.0296	9.32932	17.0871
Kbtbd3	protein_coding	ENSRNOG00000022252	8:1459525-1476837	+	2	-3.10355	0.2709	=	-2.18429	0.0124	-	0.919255	1	=	0.346177	1	=	0.803003	0.43635	=	0.456826	0.64885	=	4.95407	0.576369	1.08999	0.922071	1.17213	1.60876
Kcnj9	protein_coding	ENSRNOG00000007645	13:90703035-90710287	-	2	#NAME?	0.0178	-	-4.43866	0.2889	=	Inf	1	=	0.823285	1	=	5.07622	1	=	4.25293	1	=	7.99035	0	0.368465	0.0340411	0.0602334	1.14841
Kcnk5	protein_coding	ENSRNOG00000047005	15:4554602-4597000	+	2	-1.34153	0.0487	-	-0.712355	0.22205	=	0.629173	0.3484	=	-0.408614	0.49555	=	-0.682823	0.3242	=	-0.274209	0.7096	=	8.7552	3.45482	5.3435	7.88393	5.93933	4.91126
Kctd9	protein_coding	ENSRNOG00000012951	15:44411864-44439236	+	2	-0.46866	0.23795	=	-0.956274	0.0397	-	-0.487614	0.29855	=	-0.024339	0.9536	=	-0.10336	0.80665	=	-0.0790206	0.8495	=	23.4441	16.9415	12.0828	17.3092	17.0197	16.1125
Klf11	protein_coding	ENSRNOG00000054259	6:43829944-43841651	+	2	-1.40499	0.0128	-	-1.39459	0.01545	-	0.0103994	0.98705	=	-1.00853	0.0872	=	-0.809237	0.1157	=	0.199298	0.7431	=	13.1376	4.96103	4.99692	12.1659	6.04708	6.94288
Klf9	protein_coding	ENSRNOG00000014215	1:240908482-240933198	+	2	-2.34855	0.0207	-	-0.929777	0.1209	=	1.41878	0.1148	=	-0.697115	0.1674	=	-0.918489	0.065	=	-0.221374	0.69365	=	17.3303	3.40268	9.09737	20.2222	12.4732	10.6988
Klhl2	protein_coding	ENSRNOG00000029441	16:26739388-26852179	+	2	-0.92805	0.0003	-	-0.505779	0.03955	=	0.422271	0.10285	=	-0.426679	0.07375	=	-0.504316	0.0331	=	-0.0776365	0.74585	=	165.459	86.9598	116.529	194.068	144.381	136.817
Kpna3	protein_coding	ENSRNOG00000014945	15:41698280-41770112	-	2	-0.759562	0.0605	=	-0.0735142	0.8453	=	0.686048	0.0865	=	0.528785	0.19075	=	0.7849	0.04595	+	0.256115	0.45715	=	44.7912	26.4571	42.566	28.4128	40.9915	48.9544
Lbh	protein_coding	ENSRNOG00000039902	6:24160225-24181866	+	2	-0.892187	0.0261	-	-0.702535	0.0692	=	0.189652	0.6394	=	-0.645903	0.06715	=	-0.433385	0.20375	=	0.212519	0.53505	=	835.093	449.946	513.158	937.422	599.099	694.182
Llph	protein_coding	ENSRNOG00000004316	7:65005790-65008823	+	2	-4.13436	0.15035	=	-1.86049	0.03895	-	2.27387	0.2469	=	-0.74591	0.46435	=	-0.473128	0.64035	=	0.272782	0.7756	=	106.432	6.06043	29.3093	44.6631	26.6322	32.1754
Lmbr1l	protein_coding	ENSRNOG00000061607	7:140585831-140600818	-	2	-1.45285	0.1019	=	-2.27768	0.0101	-	-0.824839	0.4174	=	-0.766055	0.2577	=	-0.774117	0.24515	=	-0.00806155	0.9924	=	14.4885	5.29267	2.98795	10.9752	6.4537	6.41774
LOC100363943	protein_coding	ENSRNOG00000033056	7:15821036-15821927	-	2	-7.47768	0.24445	=	#NAME?	5e-05	-	#NAME?	1	=	-0.609449	0.5496	=	-0.570068	0.4006	=	0.0393806	0.58395	=	20.3678	0.114271	0	13.9447	9.13999	9.39291
LOC100910951	protein_coding	ENSRNOG00000046980	10:11373345-11386059	+	2	#NAME?	5e-05	-	-4.2493	0.16885	=	Inf	1	=	0.0955799	0.87215	=	-1.59554	0.49155	=	-1.69112	0.54015	=	26.7576	0	1.40696	3.58736	3.83308	1.18706
LOC102557117	protein_coding	ENSRNOG00000047922	5:187311-187688	+	2	#NAME?	5e-05	-	-5.46032	0.12345	=	Inf	0.0621	=	-0.4173	0.83085	=	0.377986	0.85735	=	0.795286	0.73305	=	594.568	0	13.5046	57.2678	42.8836	74.421
LOC499339	protein_coding	ENSRNOG00000012574	1:245476528-245514252	-	2	-0.73577	0.2191	=	-0.0672563	0.9095	=	0.668513	0.263	=	1.11726	0.0138	+	0.903747	0.0449	+	-0.213513	0.583	=	16.9808	10.1969	16.2074	17.4149	37.7789	32.5819
LOC500028	protein_coding	ENSRNOG00000013438	17:49610547-49617065	+	2	-1.49492	0.0006	-	-0.784529	0.03565	-	0.710395	0.09465	=	-0.338399	0.34875	=	-0.148032	0.6679	=	0.190367	0.6073	=	36.1664	12.8318	20.9961	26.1604	20.6907	23.6092
LOC679811	protein_coding	ENSRNOG00000009837	2:182897829-183031214	-	2	-2.77578	0.06435	=	-0.60363	0.45425	=	2.17215	0.0199	+	-0.269942	0.67005	=	0.0431542	0.94125	=	0.313096	0.61635	=	7.51432	1.09723	4.94514	5.61657	4.65812	5.78711
LOC680121	protein_coding	ENSRNOG00000009920	11:13499163-13501263	+	2	-2.49109	0.0045	-	-2.97734	0.11775	=	-0.486247	0.41965	=	0.492241	0.58135	=	-0.91091	0.3739	=	-1.40315	0.09085	=	16.7142	2.97298	2.12235	4.18627	5.88852	2.22646
Lrp6	protein_coding	ENSRNOG00000006338	4:168194926-168323751	-	2	-1.4212	0.0001	-	-0.889925	0.0066	-	0.531273	0.15305	=	-0.430418	0.16415	=	-0.455932	0.14605	=	-0.0255135	0.93785	=	36.031	13.4541	19.4439	29.9589	22.2309	21.8412
Lrrc8d	protein_coding	ENSRNOG00000002121	14:5086053-5101177	-	2	-1.90495	0.0002	-	-0.934419	0.01075	-	0.970527	0.0356	+	-0.884907	0.0202	-	-0.705411	0.05245	=	0.179496	0.64655	=	45.5968	12.1755	23.8587	38.9233	21.0778	23.8704
Lrsam1	protein_coding	ENSRNOG00000022312	3:11972812-12007570	-	2	-4.65875	0.114	=	#NAME?	5e-05	-	#NAME?	1	=	0.146676	1	=	1.00263	0.4919	=	0.855949	0.53655	=	2.94242	0.116488	0	1.08151	1.19725	2.16696
Lsm4	protein_coding	ENSRNOG00000019572	16:20506398-20511818	-	2	-0.84865	0.0144	-	-1.62934	0.00015	-	-0.780692	0.05035	=	-0.061227	0.86085	=	-0.566727	0.11625	=	-0.5055	0.16485	=	205.894	114.334	66.5522	141.009	135.15	95.2019
Lsm8	protein_coding	ENSRNOG00000058677	4:45555076-45560943	+	2	-0.99256	0.0341	-	-0.497306	0.2349	=	0.495254	0.27715	=	-0.244596	0.55	=	-0.227221	0.57775	=	0.0173749	0.96725	=	111.582	56.0797	79.0482	95.2072	80.3599	81.3335
Lta4h	protein_coding	ENSRNOG00000004494	7:34288364-34320235	+	2	-1.3784	0.0234	-	-0.66005	0.12925	=	0.718346	0.20965	=	0.434412	0.4026	=	1.03201	0.04	+	0.597595	0.2008	=	33.9999	13.0779	21.5171	13.2939	17.9648	27.1842
Lzts3	protein_coding	ENSRNOG00000021231	3:123175859-123179644	-	2	-1.72281	0.04155	-	-0.249646	0.77665	=	1.47316	0.1663	=	0.573858	0.4641	=	0.583562	0.45855	=	0.00970456	0.9904	=	5.05191	1.53052	4.24918	4.72751	7.03689	7.08439
Mal	protein_coding	ENSRNOG00000015445	3:120209646-120233655	-	2	-1.04972	0.0731	=	-1.33884	0.01735	-	-0.289117	0.65285	=	-0.174082	0.7334	=	-0.469329	0.38455	=	-0.295247	0.57035	=	22.8169	11.0219	9.02039	17.1566	15.2065	12.3922
Manea	protein_coding	ENSRNOG00000008626	5:40844997-40867023	-	2	-1.38536	0.0107	-	-0.772697	0.06975	=	0.612667	0.2438	=	-1.00976	0.0177	-	-0.660544	0.09415	=	0.349212	0.43885	=	17.4224	6.66919	10.1977	19.0727	9.47207	12.0661
Map2k5	protein_coding	ENSRNOG00000007926	8:68055971-68282590	-	2	-2.15817	0.03415	-	-1.05346	0.14165	=	1.10471	0.272	=	-0.772114	0.32885	=	-0.262938	0.7191	=	0.509177	0.5094	=	19.812	4.43868	9.54565	12.1962	7.14159	10.1642
Mapk12	protein_coding	ENSRNOG00000031233	7:130109662-130120579	-	2	-6.71732	0.24445	=	#NAME?	5e-05	-	#NAME?	1	=	-1.17811	0.44435	=	-3.08159	0.1817	=	-1.90348	1	=	3.06123	0.0290926	0	2.07442	0.916748	0.245045
March8	protein_coding	ENSRNOG00000012297	4:148286853-148398147	+	2	-1.48219	5e-05	-	-1.21819	0.00015	-	0.264001	0.42425	=	-0.993035	0.001	-	-0.684342	0.01575	=	0.308693	0.31325	=	64.2939	23.0137	27.6349	59.7914	30.0404	37.2076
Matk	protein_coding	ENSRNOG00000020431	7:11325253-11330278	-	2	#NAME?	0.04535	-	-0.729247	0.48065	=	Inf	0.1109	=	-0.913314	0.47385	=	-0.117119	0.69015	=	0.796195	0.54425	=	3.65751	0	2.20628	2.72081	1.44465	2.50866
Mau2	protein_coding	ENSRNOG00000020526	16:21132146-21163257	+	2	-1.33557	0.02065	-	-1.05552	0.0343	-	0.280058	0.6428	=	0.169682	0.7007	=	-0.2505	0.6121	=	-0.420182	0.3658	=	6.66388	2.64046	3.20616	5.06573	5.69799	4.25828
Mbp	protein_coding	ENSRNOG00000016516	18:79326737-79437310	+	2	-3.51298	0.0004	-	-2.68058	5e-05	-	0.832404	0.24615	=	-2.21997	0.0001	-	-2.38112	0.00045	-	-0.161146	0.79155	=	99.6061	8.72514	15.5364	80.7241	17.327	15.4958
Mcart1	protein_coding	ENSRNOG00000039278	5:61120418-61130026	-	2	-1.12225	0.0004	-	-1.21296	5e-05	-	-0.0907182	0.776	=	-0.751505	0.00735	-	-1.26981	5e-05	-	-0.51831	0.08975	=	73.9287	33.9612	31.8915	65.6757	39.0103	27.2366
Mccc2	protein_coding	ENSRNOG00000017752	2:30175017-30246010	-	2	-0.306649	0.8166	=	-0.666901	0.6902	=	-0.360253	0.8173	=	1.86884	0.0254	+	1.05271	0.2061	=	-0.81613	0.3793	=	5.5998	4.52753	3.52708	5.06818	18.511	10.5136
Mcfd2	protein_coding	ENSRNOG00000015059	6:10887287-10899200	-	2	-2.05161	5e-05	-	-2.15584	5e-05	-	-0.104237	0.8359	=	-0.430624	0.25	=	-1.04905	0.0245	-	-0.618428	0.1733	=	90.8683	21.9188	20.391	45.0574	33.4299	21.7756
Mecp2	protein_coding	ENSRNOG00000056659	X:156655959-156705233	+	2	-1.95664	0.01245	-	-1.69039	0.00265	-	0.266247	0.7058	=	-1.09263	0.06365	=	-0.617109	0.1805	=	0.475519	0.41165	=	38.6048	9.94569	11.9614	30.365	14.2384	19.7973
Med11	protein_coding	ENSRNOG00000019384	10:57057607-57059403	+	2	-1.19852	0.5575	=	-1.22606	0.33855	=	-0.027534	0.9795	=	-0.105281	0.888	=	-1.98128	0.0206	-	-1.876	0.028	-	20.5321	8.94627	8.77715	18.6121	17.3023	4.7138
Megf9	protein_coding	ENSRNOG00000005932	5:86586995-86696388	-	2	-0.728146	0.01475	=	-0.394561	0.1606	=	0.333586	0.2682	=	-1.00356	5e-05	-	-0.714261	0.00545	=	0.289303	0.29115	=	74.6982	45.0938	56.8245	118.522	59.1149	72.2414
Mgst2	protein_coding	ENSRNOG00000061857	2:140708396-140727281	+	2	#NAME?	5e-05	-	-4.16077	0.13655	=	Inf	0.0597	=	-3.02888	0.17815	=	-1.74991	0.3589	=	1.27897	0.6483	=	203.123	0	11.3565	43.2985	5.30504	12.8735
Micall2	protein_coding	ENSRNOG00000022533	12:16988135-17016791	+	2	-1.80576	0.01785	-	-1.23271	0.03915	-	0.573051	0.4448	=	-0.357831	0.48955	=	-0.588943	0.31585	=	-0.231112	0.6991	=	17.9308	5.12873	7.62984	10.0486	7.84131	6.68062
Minos1	protein_coding	ENSRNOG00000042696	5:157546855-157573183	-	2	-1.00142	0.00135	-	-0.987839	0.0016	-	0.0135765	0.9658	=	-0.400389	0.16875	=	-0.252097	0.38035	=	0.148292	0.61255	=	879.909	439.523	443.679	644.999	488.686	541.589
Mknk2	protein_coding	ENSRNOG00000029028	7:11908106-11919156	+	2	-0.87459	0.0379	-	-0.592396	0.13155	=	0.282194	0.5108	=	-0.539894	0.1492	=	-0.567925	0.12255	=	-0.0280317	0.942	=	21.8356	11.9093	14.4822	25.8071	17.7507	17.4091
Morn4	protein_coding	ENSRNOG00000027156	1:261323082-261333383	-	2	-0.726591	0.0967	=	-1.54051	0.00335	-	-0.813923	0.11465	=	-0.309176	0.46025	=	-0.629266	0.1477	=	-0.32009	0.4622	=	48.5192	29.3216	16.6791	40.2992	32.5256	26.0537
Mpp6	protein_coding	ENSRNOG00000021579	4:79846520-79926703	+	2	-0.570201	0.08045	=	-0.967519	0.004	-	-0.397317	0.24855	=	-0.90015	0.0029	-	-0.872634	0.00455	-	0.0275165	0.93245	=	79.7486	53.7125	40.7822	104.107	55.7837	56.8579
Mrpl17	protein_coding	ENSRNOG00000019497	1:170652293-170653920	-	2	-0.775792	0.01195	-	-0.76973	0.01355	-	0.0060618	0.98495	=	0.250023	0.4204	=	0.124894	0.69155	=	-0.125129	0.6839	=	240.253	140.324	140.915	154.352	183.559	168.309
Mrpl4	protein_coding	ENSRNOG00000020659	8:22021212-22027228	+	2	-1.248	0.0038	-	-1.15225	0.0083	-	0.095749	0.8331	=	0.204157	0.64695	=	0.0614116	0.898	=	-0.142746	0.75405	=	66.2202	27.8807	29.7939	31.242	35.9912	32.6006
Mrps21	protein_coding	ENSRNOG00000024845	2:197974760-197982385	-	2	-2.00022	0.00335	-	-3.23403	0.0013	-	-1.23381	0.15045	=	0.25832	0.72985	=	-0.291397	0.7182	=	-0.549717	0.4357	=	163.526	40.8754	17.38	58.2303	69.6484	47.5805
Mrps35	protein_coding	ENSRNOG00000001842	4:181434811-181465318	+	2	-1.90516	0.0616	=	-1.33191	0.0435	-	0.57325	0.53755	=	0.596449	0.2983	=	0.276184	0.6623	=	-0.320266	0.59765	=	16.8066	4.48712	6.67626	8.14028	12.308	9.85777
Msrb3	protein_coding	ENSRNOG00000042668	7:62850514-62972084	-	2	-1.33781	0.0016	-	-1.38913	0.00095	-	-0.051321	0.9074	=	-0.289435	0.4056	=	-0.953304	0.02035	-	-0.663869	0.0983	=	36.6349	14.4936	13.987	28.6208	23.4182	14.7811
Mtmr10	protein_coding	ENSRNOG00000016090	1:125124742-125175857	+	2	-1.68141	0.00645	-	-2.77784	0.0002	-	-1.09642	0.1115	=	0.0674604	0.8778	=	-0.374172	0.4617	=	-0.441632	0.386	=	15.2188	4.74489	2.21906	8.48977	8.89618	6.55027
Mtmr12	protein_coding	ENSRNOG00000022929	2:62236576-62303919	+	2	-1.12313	0.04905	-	-0.435603	0.36505	=	0.687529	0.2253	=	-0.770726	0.0964	=	-0.693961	0.13805	=	0.0767648	0.883	=	19.5286	8.96552	14.4392	25.401	14.8881	15.7018
Mxd4	protein_coding	ENSRNOG00000015033	14:81819414-81833456	+	2	-0.441152	0.14445	=	-0.362734	0.23105	=	0.0784177	0.79455	=	-0.807646	0.0041	-	-0.832708	0.00305	-	-0.0250619	0.9324	=	51.1999	37.7111	39.8176	75.5779	43.1786	42.435
Mycbp	protein_coding	ENSRNOG00000017166	5:141560191-141567399	+	2	-1.48029	0.007	-	-2.87847	0.0002	-	-1.39818	0.03615	-	-0.176047	0.74715	=	-0.182836	0.7346	=	-0.00678902	0.99095	=	62.7216	22.4805	8.52926	25.437	22.5149	22.4092
Myh14	protein_coding	ENSRNOG00000020014	1:100608965-100671074	-	2	-1.05003	0.0278	-	-1.20704	0.00865	-	-0.157009	0.75965	=	0.160813	0.71825	=	-0.536075	0.3073	=	-0.696888	0.1758	=	11.0958	5.35879	4.80621	6.53222	7.30248	4.50491
Mylip	protein_coding	ENSRNOG00000017579	17:19682039-19703681	-	2	-2.12541	0.0353	-	-1.48868	0.02655	-	0.636734	0.48885	=	-0.679501	0.32555	=	-0.123931	0.8418	=	0.555571	0.40955	=	11.9204	2.73198	4.24769	6.61091	4.12773	6.06673
N4bp1	protein_coding	ENSRNOG00000015121	19:21218464-21266964	+	2	-1.64118	0.02705	-	-0.607137	0.1844	=	1.03405	0.12955	=	-0.101899	0.84215	=	0.0554181	0.9164	=	0.157317	0.7608	=	11.0011	3.52686	7.22217	7.76127	7.23199	8.0652
Nab1	protein_coding	ENSRNOG00000012959	9:53906072-53945473	+	2	-1.78796	0.0125	-	-1.48074	0.04325	-	0.307226	0.70165	=	-1.01632	0.04905	-	-0.928721	0.07405	=	0.0876018	0.87695	=	10.7587	3.1155	3.85489	12.1647	6.01393	6.39042
Ncaph2	protein_coding	ENSRNOG00000009598	7:130326599-130347587	+	2	-1.41113	0.0037	-	-1.24602	0.0103	-	0.165105	0.7545	=	-0.375926	0.29285	=	-0.949534	0.0208	-	-0.573608	0.1626	=	58.4473	21.9772	24.6419	54.5791	42.0592	28.261
Ncl	protein_coding	ENSRNOG00000018273	9:93368931-93377643	-	2	-0.811658	0.0015	-	-0.675581	0.00675	=	0.136077	0.58185	=	0.158284	0.527	=	0.380531	0.13445	=	0.222247	0.3672	=	329.736	187.859	206.441	193.736	216.201	252.209
Ndufa5	protein_coding	ENSRNOG00000005698	4:51590412-51598771	-	2	-2.21178	0.01985	-	-1.65762	0.0921	=	0.554156	0.61955	=	0.271162	0.67735	=	-0.464028	0.5099	=	-0.73519	0.32015	=	92.9534	20.0657	29.4627	57.5707	69.4751	41.7364
Ndufaf3	protein_coding	ENSRNOG00000020068	8:117351628-117353672	-	2	-1.92688	0.04995	-	-3.27456	0.0006	-	-1.34768	0.19205	=	0.540872	0.42425	=	0.659123	0.33945	=	0.118251	0.8449	=	23.327	6.13494	2.41056	7.97059	11.596	12.5865
Ndufaf5	protein_coding	ENSRNOG00000004784	3:133232431-133261973	+	2	-2.69202	0.00855	-	-1.0547	0.0633	=	1.63732	0.0731	=	-0.227683	0.63995	=	-0.182998	0.70875	=	0.0446845	0.93245	=	46.5871	7.20918	22.4269	44.6298	38.1141	39.3131
Ndufb10	protein_coding	ENSRNOG00000014568	10:14090127-14092289	-	2	-1.15376	0.0457	-	-0.771204	0.1385	=	0.382558	0.5261	=	-0.471925	0.33245	=	-0.468682	0.3401	=	0.0032433	0.99565	=	97.0275	43.6092	56.8512	93.2946	67.2656	67.417
Ndufc2	protein_coding	ENSRNOG00000012383	1:162369800-162376023	+	2	-1.21998	0.01895	-	-1.38149	0.0255	-	-0.161503	0.7941	=	-0.151814	0.75855	=	-0.654579	0.20075	=	-0.502765	0.3528	=	178.48	76.6194	68.5049	118.299	106.483	75.151
Ndufs7	protein_coding	ENSRNOG00000024568	7:12318756-12326392	-	2	-0.445293	0.41975	=	-2.75298	0.00525	-	-2.30769	0.01355	-	0.23804	0.6164	=	-0.455571	0.38535	=	-0.693611	0.16435	=	49.8908	36.6415	7.401	43.8512	51.7177	31.9773
Nf2	protein_coding	ENSRNOG00000007948	14:84996904-85088523	-	2	-0.96812	0.00875	-	-0.575243	0.11035	=	0.392878	0.3097	=	-0.828753	0.00645	-	-0.947927	0.00245	-	-0.119174	0.7095	=	28.6838	14.6623	19.2518	44.4365	25.0185	23.0349
Nfia	protein_coding	ENSRNOG00000006966	5:116420689-116751416	+	2	-0.237471	0.7234	=	-3.95759	0.0482	-	-3.72012	0.0557	=	-0.104817	0.86445	=	0.0687415	0.89915	=	0.173558	0.7775	=	12.5254	10.6244	0.806191	11.3246	10.531	11.8773
Nfkbiz	protein_coding	ENSRNOG00000031163	11:47243341-47271487	+	2	#NAME?	5e-05	-	-8.35533	0.21855	=	Inf	1	=	-1.07137	0.49895	=	-2.03595	0.30475	=	-0.96458	1	=	8.05036	0	0.0245816	1.74375	0.829795	0.42521
Nfya	protein_coding	ENSRNOG00000012702	9:14551757-14576967	+	2	-1.66661	0.00475	-	-1.49815	0.00795	-	0.16846	0.7857	=	1.44821	0.00565	+	0.3078	0.59555	=	-1.14041	0.0456	-	22.4252	7.06376	7.93866	8.00553	21.8446	9.90939
Nhlrc2	protein_coding	ENSRNOG00000016948	1:277355618-277415907	+	2	-1.02854	0.2953	=	-2.55343	0.00355	-	-1.52489	0.0898	=	-0.61718	0.3747	=	-0.348014	0.63045	=	0.269166	0.7355	=	3.95348	1.93802	0.673473	4.21616	2.7487	3.31249
Nipa2	protein_coding	ENSRNOG00000012690	1:114348037-114371897	-	2	-1.13805	0.00375	-	-0.315672	0.32875	=	0.822378	0.03005	+	-0.258668	0.42025	=	-0.0124589	0.9667	=	0.246209	0.45455	=	48.8569	22.1993	39.2554	46.2681	38.6736	45.8702
Nkiras2	protein_coding	ENSRNOG00000018095	10:88536625-88540733	+	2	-1.30306	0.00405	-	-1.13097	0.01055	-	0.172096	0.7308	=	-0.429823	0.25905	=	-0.721227	0.0775	=	-0.291404	0.4929	=	61.5794	24.956	28.1178	43.5947	32.3627	26.4437
Nme6	protein_coding	ENSRNOG00000020721	8:117920943-117928195	+	2	-5.59366	0.173	=	-1.93243	0.02055	-	3.66123	0.18235	=	-1.04388	0.335	=	-0.141698	0.9014	=	0.902181	0.39745	=	12.8479	0.266056	3.366	6.16742	2.99133	5.59047
Npc2	protein_coding	ENSRNOG00000012062	6:108467409-108488330	-	2	-0.26924	0.28625	=	-0.936243	0.0013	-	-0.667003	0.01685	=	-0.134333	0.59585	=	-0.845538	0.0029	-	-0.711205	0.0126	=	296.985	246.425	155.202	292.209	266.229	162.615
Nr2f6	protein_coding	ENSRNOG00000016892	16:19769967-19777414	-	2	-1.81301	0.00805	-	-1.06373	0.0532	=	0.749281	0.26335	=	-0.464833	0.42435	=	-0.23097	0.66685	=	0.233864	0.7091	=	26.7201	7.60448	12.7828	20.473	14.8338	17.4442
Nrd1	protein_coding	ENSRNOG00000007111	5:128629941-128694060	+	2	-0.826643	0.0434	-	-0.733169	0.0606	=	0.0934743	0.8301	=	0.220278	0.5558	=	0.0387266	0.9189	=	-0.181552	0.61565	=	27.76	15.6522	16.6999	19.3479	22.5394	19.8742
Nsd1	protein_coding	ENSRNOG00000016680	17:9844132-9952898	-	2	-1.16696	0.00115	-	-0.72056	0.02135	=	0.446403	0.18985	=	-0.418342	0.20265	=	-0.0289238	0.92755	=	0.389418	0.2383	=	19.1979	8.54995	11.6505	13.578	10.1602	13.3085
Nudcd1	protein_coding	ENSRNOG00000024929	7:83301940-83348487	-	2	-2.90603	0.00265	-	-1.79071	0.01035	-	1.11532	0.1944	=	-1.37827	0.12155	=	-0.0831664	0.8938	=	1.29511	0.1393	=	11.6383	1.5527	3.36382	5.20153	2.00092	4.91016
Nudt2	protein_coding	ENSRNOG00000013110	5:57845818-57860658	+	2	-1.44422	0.00875	-	-1.6887	0.0202	-	-0.244482	0.725	=	0.200256	0.7214	=	-0.00174351	0.9984	=	-0.201999	0.715	=	72.8408	26.7684	22.5957	34.9632	40.1693	34.921
Numa1	protein_coding	ENSRNOG00000000417	1:167051208-167091453	+	2	-1.00448	0.0205	-	-0.765245	0.06695	=	0.239235	0.60845	=	0.206954	0.60485	=	0.488888	0.20485	=	0.281934	0.45515	=	13.3876	6.67303	7.87662	8.90354	10.2769	12.4949
Ocel1	protein_coding	ENSRNOG00000032575	16:19767263-19769033	+	2	-3.55743	0.2811	=	-2.38071	0.0138	-	1.17671	0.448	=	-0.719889	0.4394	=	-0.0428458	0.956	=	0.677043	0.448	=	34.4956	2.93003	6.62364	11.468	6.96272	11.1324
Opa3	protein_coding	ENSRNOG00000025890	1:80141629-80160145	+	2	-1.80831	0.0448	-	-1.01597	0.13125	=	0.792337	0.36755	=	-1.0955	0.1171	=	-0.627104	0.3119	=	0.4684	0.51015	=	13.3363	3.80784	6.59471	15.0653	7.05013	9.75437
Osbpl2	protein_coding	ENSRNOG00000057756	3:175493697-175538963	+	2	-1.0449	0.0335	-	-0.488701	0.28895	=	0.556196	0.2881	=	0.648664	0.24365	=	0.876538	0.1325	=	0.227873	0.6598	=	19.0269	9.22196	13.5598	7.88677	12.3642	14.4798
Ostc	protein_coding	ENSRNOG00000023322	2:235816335-235831670	-	2	-0.780609	0.0367	-	-1.05946	0.00795	-	-0.278851	0.5082	=	-0.191759	0.58345	=	-0.638835	0.0784	=	-0.447076	0.22205	=	123.162	71.695	59.0944	121.952	106.774	78.3214
Paf1	protein_coding	ENSRNOG00000019746	1:85362421-85367999	-	2	-0.631809	0.23165	=	-1.19323	0.0404	-	-0.56142	0.3536	=	0.320457	0.46915	=	0.648084	0.1366	=	0.327627	0.43575	=	25.7355	16.6088	11.2547	22.5625	28.1743	35.3573
Parp12	protein_coding	ENSRNOG00000008196	4:66849553-66899914	-	2	-2.59349	0.15925	=	#NAME?	5e-05	-	#NAME?	1	=	-1.09267	0.44495	=	-1.56254	0.35545	=	-0.469871	1	=	3.81889	0.632732	0	1.81577	0.851403	0.614738
Pcdhb14	protein_coding	ENSRNOG00000020059	18:30527704-30530098	+	2	-6.10093	0.19965	=	#NAME?	5e-05	-	#NAME?	1	=	-1.37186	1	=	-1.52696	1	=	-0.155098	1	=	3.21688	0.0468674	0	0.801864	0.309834	0.278253
Pcdhb15	protein_coding	ENSRNOG00000020054	18:30550876-30553237	+	2	#NAME?	5e-05	-	-3.45042	0.0939	=	Inf	1	=	-0.767851	1	=	1.6048	1	=	2.37265	1	=	3.0241	0	0.27664	0.338119	0.198574	1.0284
Pck2	protein_coding	ENSRNOG00000018536	15:34216832-34224193	+	2	-1.68828	0.0403	-	-1.35323	0.1199	=	0.335054	0.7264	=	-0.088132	0.9075	=	-0.981839	0.2868	=	-0.893707	0.3245	=	11.2636	3.49506	4.40876	7.53063	7.08436	3.81301
Pddc1	protein_coding	ENSRNOG00000045795	1:213951758-213957535	-	2	#NAME?	5e-05	-	-1.76553	0.34395	=	Inf	0.09325	=	-1.31152	0.3852	=	-1.01291	0.32405	=	0.298613	0.65825	=	6.213	0	1.82736	5.65283	2.2775	2.80124
Pde8a	protein_coding	ENSRNOG00000019005	1:143036217-143159433	+	2	-1.28904	0.0175	-	-0.915798	0.0554	=	0.37324	0.51385	=	-1.04956	0.02765	-	0.133082	0.72295	=	1.18265	0.01235	+	29.8991	12.2354	15.848	29.2708	14.1412	32.0994
Pdik1l	protein_coding	ENSRNOG00000016536	5:152494962-152506683	-	2	-2.04436	0.00095	-	-2.46977	0.002	-	-0.425412	0.5487	=	0.133823	0.8048	=	0.36539	0.4787	=	0.231568	0.66555	=	19.0522	4.61882	3.4393	5.531	6.0686	7.12521
Pdrg1	protein_coding	ENSRNOG00000008845	3:148487058-148493225	-	2	-1.41616	0.00325	-	-1.7435	0.0013	-	-0.327339	0.54185	=	-0.627442	0.1809	=	-0.191052	0.65845	=	0.43639	0.34345	=	87.2477	32.6924	26.056	52.9655	34.2858	46.396
Peak1	protein_coding	ENSRNOG00000042519	8:60867818-61079526	-	2	-2.22069	0.0059	-	-2.85654	0.0152	-	-0.635848	0.5255	=	-1.13339	0.04655	-	-0.817427	0.09895	=	0.315968	0.6014	=	10.5182	2.25656	1.45224	6.70212	3.05511	3.80314
Pemt	protein_coding	ENSRNOG00000054423	10:46339820-46404642	-	2	-2.62756	0.1563	=	#NAME?	5e-05	-	#NAME?	0.0374	-	0.346845	0.5693	=	-3.59779	0.3111	=	-3.94464	0.38035	=	10.2616	1.6605	0	3.64886	4.64054	0.30138
Pfkfb2	protein_coding	ENSRNOG00000004162	13:47413457-47440682	-	2	-2.28482	0.0125	-	-3.35389	0.0596	=	-1.06907	0.4428	=	-0.839721	0.30465	=	0.522046	0.43635	=	1.36177	0.1074	=	8.4827	1.74075	0.829684	7.3734	4.1199	10.5881
Phax	protein_coding	ENSRNOG00000014459	18:51662293-51678980	+	2	-1.60749	0.0043	-	-1.24215	0.009	-	0.365335	0.50835	=	0.330147	0.44515	=	0.891593	0.03005	+	0.561447	0.1512	=	66.3337	21.7687	28.042	28.4625	35.7814	52.8044
Phip	protein_coding	ENSRNOG00000008652	8:90392142-90483077	-	2	-0.747496	0.1127	=	-0.48657	0.2676	=	0.260925	0.59325	=	-1.17404	0.007	-	-0.800958	0.0327	-	0.373082	0.3814	=	11.9113	7.09482	8.50135	18.2085	8.06963	10.4511
Pi4k2a	protein_coding	ENSRNOG00000014675	1:261337593-261362509	+	2	-1.89036	0.03215	-	-0.702233	0.31705	=	1.18813	0.18145	=	0.879584	0.36015	=	1.50323	0.1104	=	0.623651	0.4036	=	16.1716	4.36212	9.93937	5.61714	10.3347	15.9233
Pigl	protein_coding	ENSRNOG00000003070	10:48773827-48831855	+	2	#NAME?	5e-05	-	-3.66369	0.08705	=	Inf	1	=	-0.0244337	0.9808	=	-2.12076	0.23805	=	-2.09633	0.23915	=	5.49059	0	0.43325	3.25773	3.20302	0.749036
Pik3r2	protein_coding	ENSRNOG00000019228	16:20416431-20424980	+	2	-1.69258	0.0013	-	-0.781597	0.0715	=	0.910985	0.0762	=	-0.764791	0.0705	=	0.0937887	0.79215	=	0.85858	0.0418	+	26.5705	8.22018	15.4566	24.6129	14.4856	26.2661
Pkdcc	protein_coding	ENSRNOG00000004205	6:6427656-6436974	+	2	-2.15897	0.015	-	-1.8127	0.0456	-	0.346268	0.72325	=	0.0614373	0.9356	=	-0.135623	0.85535	=	-0.19706	0.79345	=	14.8349	3.32178	4.22288	7.71824	8.05402	7.02574
Plcg1	protein_coding	ENSRNOG00000051490	3:156727641-156758307	+	2	-0.548993	0.1834	=	-1.02144	0.0225	-	-0.472448	0.32435	=	0.206384	0.6476	=	0.123974	0.77425	=	-0.08241	0.84725	=	13.0403	8.91302	6.42397	8.97452	10.3547	9.77983
Pld3	protein_coding	ENSRNOG00000018390	1:84339260-84353725	-	2	-0.543864	0.47035	=	-1.84065	0.04485	-	-1.29678	0.1264	=	0.103991	0.89325	=	0.202462	0.78885	=	0.0984714	0.89695	=	8.1158	5.56688	2.2659	5.98104	6.42808	6.88215
Plekha3	protein_coding	ENSRNOG00000011830	3:63536165-63557361	+	2	-0.940495	0.07045	=	-2.15413	0.00265	-	-1.21364	0.07715	=	-0.17253	0.72995	=	-1.08775	0.0522	=	-0.915223	0.0967	=	37.03	19.2946	8.31946	23.4399	20.7979	11.0283
Plekha8	protein_coding	ENSRNOG00000009971	4:84770374-84820887	+	2	-1.50975	0.0089	-	-1.68332	0.0265	-	-0.173566	0.8086	=	-0.282103	0.5357	=	-0.986609	0.0568	=	-0.704506	0.1747	=	8.41956	2.95671	2.62156	8.03375	6.60689	4.05434
Pmaip1	protein_coding	ENSRNOG00000018770	18:62174669-62181102	+	2	-4.13268	0.1645	=	-3.48974	0.255	=	0.642944	1	=	-4.72655	0.2546	=	-2.72775	0.00665	-	1.99881	0.33325	=	8.61147	0.490927	0.766588	12.2148	0.461374	1.84397
Ppap2c	protein_coding	ENSRNOG00000000177	7:13062195-13070280	+	2	-0.416954	0.3747	=	-1.405	0.01255	-	-0.988042	0.08655	=	-0.16387	0.71695	=	-1.45093	0.01145	-	-1.28706	0.0248	-	35.194	26.3605	13.2899	34.9978	31.24	12.8017
Pphln1	protein_coding	ENSRNOG00000022778	7:134603120-134695864	+	2	-0.6599	0.0382	=	-0.833266	0.0106	-	-0.173366	0.61035	=	0.204264	0.503	=	0.101337	0.7437	=	-0.102927	0.73755	=	45.7655	28.966	25.6862	30.284	34.8902	32.4877
Ppp1r12b	protein_coding	ENSRNOG00000051440	13:51584298-51784639	-	2	-1.58858	0.02445	-	-2.55101	0.0097	-	-0.96243	0.2896	=	-0.256915	0.69245	=	-0.478273	0.52435	=	-0.221358	0.7564	=	5.0412	1.67619	0.860208	2.70145	2.26078	1.9392
Ppp1r26	protein_coding	ENSRNOG00000027193	3:7035168-7038421	+	2	-1.99456	0.0433	-	-2.15713	0.02815	-	-0.162561	0.88145	=	-0.693465	0.22355	=	-2.1943	0.03085	-	-1.50084	0.10685	=	12.0633	3.0272	2.70461	10.5575	6.52838	2.30679
Ppp6r2	protein_coding	ENSRNOG00000026425	7:130227455-130259609	+	2	-2.77391	0.00545	-	-2.16063	0.04105	-	0.613281	0.58125	=	-0.900583	0.1241	=	-0.921116	0.11805	=	-0.0205331	0.97215	=	14.0901	2.06008	3.15137	12.4788	6.68452	6.59006
Ppp6r3	protein_coding	ENSRNOG00000015540	1:218695737-218810135	-	2	-2.55497	0.00025	-	-1.27111	0.0032	-	1.28386	0.03385	+	-0.349553	0.3722	=	-0.0467805	0.9005	=	0.302772	0.4347	=	29.0463	4.94275	12.0351	17.5239	13.7532	16.9648
Prdm4	protein_coding	ENSRNOG00000004962	7:23960377-23985525	+	2	-0.802454	0.2527	=	-0.750305	0.2805	=	0.0521491	0.9515	=	-1.43112	0.0119	-	-0.954246	0.05255	=	0.476877	0.40905	=	11.3232	6.49239	6.73137	18.2981	6.78569	9.44384
Psmd5	protein_coding	ENSRNOG00000018809	3:13916202-13933658	-	2	-1.15759	0.04855	-	-1.94234	0.00585	-	-0.784756	0.27175	=	0.342816	0.589	=	0.130037	0.82985	=	-0.212779	0.7042	=	24.5362	10.9986	6.38414	11.4412	14.51	12.5203
Ptgr2	protein_coding	ENSRNOG00000038166	6:107999845-108031643	+	2	-0.498917	0.3746	=	-0.383161	0.51145	=	0.115756	0.8014	=	0.951545	0.07015	=	1.24102	0.0182	+	0.289475	0.5785	=	36.9545	26.1504	28.3351	18.5113	35.7999	43.7544
Pycard	protein_coding	ENSRNOG00000019675	1:199437831-199439210	-	2	#NAME?	5e-05	-	-4.97712	0.1234	=	Inf	1	=	0.0538919	0.62485	=	1.61249	0.2278	=	1.5586	0.143	=	8.69345	0	0.276013	3.72545	3.86724	11.3917
Qdpr	protein_coding	ENSRNOG00000003253	14:70164649-70178284	+	2	-1.18866	0.0379	-	-1.22453	0.03095	-	-0.0358635	0.95665	=	0.507802	0.3465	=	-0.611784	0.2895	=	-1.11959	0.04885	-	44.4854	19.5162	19.037	22.4072	31.8603	14.663
Qprt	protein_coding	ENSRNOG00000016980	1:198544261-198559568	-	2	-1.70643	0.01825	-	-1.49346	0.04515	-	0.212974	0.7945	=	0.481243	0.37065	=	0.141774	0.79785	=	-0.339469	0.53115	=	46.5203	14.2546	16.5222	24.7925	34.609	27.3526
R3hcc1	protein_coding	ENSRNOG00000016777	15:51369105-51400606	-	2	-0.176883	0.70775	=	-0.940913	0.11535	=	-0.76403	0.22605	=	0.351932	0.4508	=	-0.720791	0.191	=	-1.07272	0.04805	-	46.5174	41.1499	24.2311	43.9915	56.145	26.6925
R3hcc1l	protein_coding	ENSRNOG00000051256	1:261753363-261831703	+	2	#NAME?	5e-05	-	-3.95733	0.1424	=	Inf	0.05485	=	-0.114392	0.90585	=	-0.330448	0.7645	=	-0.216055	0.8505	=	21.0338	0	1.35407	3.05867	2.82552	2.43253
Rab13	protein_coding	ENSRNOG00000016733	2:189581643-189586338	+	2	-2.15587	0.00465	-	-2.87545	0.00845	-	-0.719576	0.44625	=	0.292731	0.6094	=	-0.622453	0.32855	=	-0.915184	0.15625	=	100.965	22.6564	13.7587	38.9415	47.7016	25.295
Rab21	protein_coding	ENSRNOG00000003923	7:58261991-58286770	-	2	-0.785304	0.0342	-	-0.571208	0.104	=	0.214096	0.5798	=	-0.0191102	0.9532	=	-0.540877	0.12815	=	-0.521766	0.14085	=	77.3046	44.8544	52.0301	74.0661	73.0914	50.9095
Rab26	protein_coding	ENSRNOG00000042086	10:13893289-13898855	-	2	#NAME?	5e-05	-	-2.6564	0.2184	=	Inf	1	=	0.695756	0.4854	=	-1.05278	1	=	-1.74854	0.5473	=	5.97049	0	0.947011	0.985284	1.5959	0.474944
Rab31	protein_coding	ENSRNOG00000042189	9:113370032-113504605	-	2	-0.421302	0.0785	=	-0.442729	0.07885	=	-0.021427	0.93005	=	-0.83524	0.0004	-	-0.823123	0.00075	-	0.0121175	0.95945	=	178.372	133.199	131.236	254.005	142.367	143.568
Rabep1	protein_coding	ENSRNOG00000005015	10:57462446-57579898	+	2	-1.42302	0.0003	-	-1.44369	0.0002	-	-0.0206757	0.9616	=	-0.824775	0.01675	-	-0.450513	0.1563	=	0.374261	0.2844	=	51.2181	19.1008	18.829	42.7203	24.1186	31.262
Rabepk	protein_coding	ENSRNOG00000018591	3:13845360-13865843	-	2	-2.92691	0.27765	=	-2.4264	0.00915	-	0.500505	0.65095	=	0.253552	0.81925	=	-0.762609	0.43545	=	-1.01616	0.3301	=	21.4721	2.82351	3.99444	5.26633	6.27819	3.10413
Rabgap1l	protein_coding	ENSRNOG00000002736	13:78011046-78609045	-	2	-3.38458	0.00965	-	-2.93572	0.0002	-	0.448861	0.6355	=	1.71518	0.0715	=	1.29504	0.24375	=	-0.420139	0.5974	=	39.8008	3.81094	5.20179	3.54457	11.6382	8.69782
Rabl2a	protein_coding	ENSRNOG00000013947	7:130556046-130564719	-	2	-7.64254	0.20935	=	-2.77416	0.00755	-	4.86838	0.20765	=	-0.656064	0.50435	=	-0.261127	0.7436	=	0.394937	0.6754	=	22.1374	0.110788	3.23609	8.80384	5.58698	7.34624
Rbck1	protein_coding	ENSRNOG00000006695	3:147793016-147809919	-	2	-1.48134	0.01885	-	-0.689408	0.1371	=	0.791927	0.18625	=	-0.657468	0.1648	=	-0.479096	0.3015	=	0.178371	0.7266	=	27.0754	9.69724	16.7897	28.9921	18.3807	20.7997
Rbm38	protein_coding	ENSRNOG00000006420	3:171037956-171050475	+	2	-2.09857	0.034	-	-0.944948	0.0956	=	1.15362	0.19115	=	-0.324794	0.59095	=	-0.241378	0.701	=	0.0834161	0.90345	=	26.2289	6.12417	13.6246	17.5302	13.9963	14.8294
Rbmxl1	protein_coding	ENSRNOG00000012138	19:33083411-33084915	+	2	-0.738369	0.0794	=	-0.38457	0.35375	=	0.3538	0.4342	=	0.868353	0.0397	+	1.09281	0.01055	+	0.224453	0.53335	=	52.5772	31.5156	40.2745	32.124	58.6449	68.5169
Rdh14	protein_coding	ENSRNOG00000039551	6:36106925-36112069	+	2	#NAME?	5e-05	-	-2.77941	0.2233	=	Inf	0.10675	=	-0.0520518	0.96095	=	0.0590512	0.95815	=	0.111103	0.92315	=	13.8865	0	2.02259	4.67263	4.50705	4.86786
Rela	protein_coding	ENSRNOG00000030888	1:220992769-221003249	+	2	-0.987137	0.01265	-	-0.90434	0.02555	-	0.0827967	0.8494	=	0.430098	0.27855	=	0.335963	0.4153	=	-0.0941349	0.8088	=	44.4618	22.43	23.7549	21.3467	28.7609	26.9442
Rexo2	protein_coding	ENSRNOG00000018939	8:52802594-52814321	-	2	-0.414196	0.20355	=	-0.760253	0.02635	-	-0.346057	0.31385	=	0.362191	0.2486	=	-0.252419	0.45135	=	-0.61461	0.0611	=	181.58	136.264	107.204	141.099	181.365	118.45
RGD1307929	protein_coding	ENSRNOG00000011887	10:65523192-65552348	+	2	-0.813184	0.0033	-	-0.367961	0.15375	=	0.445223	0.1105	=	-0.620582	0.0135	=	-0.801134	0.0013	-	-0.180553	0.48485	=	47.4759	27.0197	36.788	66.8026	43.449	38.3379
RGD1311892	protein_coding	ENSRNOG00000025948	13:53088438-53108713	-	2	-2.64433	0.19215	=	#NAME?	5e-05	-	#NAME?	1	=	-0.0967116	0.50355	=	-0.683678	0.61645	=	-0.586966	0.4519	=	3.64027	0.582252	0	1.34941	1.26192	0.840113
RGD1561277	protein_coding	ENSRNOG00000023431	10:45193988-45211044	+	2	-2.46244	0.00585	-	-2.37878	0.0071	-	0.083652	1	=	-0.744291	0.44255	=	-0.221115	0.78055	=	0.523177	0.5669	=	5.03345	0.913268	0.967788	3.13324	1.87042	2.68801
RGD1562218	protein_coding	ENSRNOG00000019169	19:57600238-57614558	-	2	-0.941652	0.0285	-	-0.444238	0.2162	=	0.497414	0.238	=	0.180158	0.6224	=	0.0788255	0.8319	=	-0.101332	0.7767	=	22.3315	11.6266	16.4131	17.2125	19.5019	18.1791
RGD1564379	protein_coding	ENSRNOG00000042501	3:3590782-3594475	-	2	-2.22364	0.00445	-	-0.764394	0.0769	=	1.45925	0.0416	+	-1.43753	0.00895	-	-0.35585	0.36045	=	1.08168	0.03815	+	31.623	6.77049	18.6164	34.9198	12.8924	27.2867
RGD1564942	protein_coding	ENSRNOG00000029141	5:133221138-133420644	+	2	-2.54647	0.28945	=	-1.95117	0.03225	-	0.595299	0.64195	=	0.0894173	0.92815	=	0.402695	0.70235	=	0.313277	0.7646	=	11.8289	2.0248	3.05904	4.42543	4.70839	5.85031
RGD1565536	protein_coding	ENSRNOG00000028910	3:110498113-110572815	-	2	-1.85177	0.03715	-	-9.72611	0.231	=	-7.87434	0.231	=	0.74992	0.3442	=	-0.0584538	0.9512	=	-0.808373	0.42345	=	19.4681	5.39366	0.0229864	5.95036	10.0067	5.71409
RGD1566359	protein_coding	ENSRNOG00000047934	17:9457718-9458288	-	2	-1.71479	0.0856	=	-1.58327	0.0167	-	0.131513	0.88105	=	-1.5111	0.0305	-	-0.383024	0.47595	=	1.12808	0.1005	=	91.4757	27.8679	30.5276	103.973	36.4782	79.7293
Rhbdl3	protein_coding	ENSRNOG00000005515	10:67677070-67731670	+	2	#NAME?	5e-05	-	-6.98095	0.206	=	Inf	1	=	-0.239076	1	=	-0.0195631	1	=	0.219512	1	=	3.51427	0	0.0278201	0.619101	0.524557	0.610762
Rheb	protein_coding	ENSRNOG00000050578	4:6827428-6873383	+	2	-0.6934	0.0299	=	-0.950138	0.0045	-	-0.256738	0.45525	=	-0.665949	0.0285	=	-0.454458	0.12905	=	0.211491	0.5037	=	193.858	119.881	100.338	209.687	132.16	153.026
Rhebl1	protein_coding	ENSRNOG00000054385	7:140552732-140556639	-	2	-3.33942	0.22835	=	-3.62308	0.0003	-	-0.283654	0.6443	=	-0.565742	0.555	=	-0.106332	0.89155	=	0.45941	0.61875	=	44.4991	4.39627	3.61157	13.2294	8.93792	12.2894
Ric8a	protein_coding	ENSRNOG00000013256	1:213606598-213612904	+	2	-0.951473	0.03815	-	-0.688993	0.1414	=	0.26248	0.60015	=	0.302457	0.42895	=	0.276937	0.48665	=	-0.0255197	0.94535	=	25.4495	13.1601	15.786	25.165	31.0345	30.4904
Rnase4	protein_coding	ENSRNOG00000025625	15:28018039-28035389	+	2	-2.52574	0.03685	-	-1.37963	0.07335	=	1.14611	0.29505	=	-1.19141	0.04405	-	0.0158695	0.979	=	1.20728	0.07045	=	82.4521	14.3178	31.6878	38.8144	16.9958	39.2437
rnf141	protein_coding	ENSRNOG00000017900	1:175634550-175657485	-	2	-1.35099	0.00855	-	-2.05262	0.0102	-	-0.701632	0.31325	=	-0.418462	0.37455	=	-0.820883	0.0991	=	-0.402421	0.43375	=	87.8326	34.4323	21.1716	53.1339	39.7559	30.0789
Rnf146	protein_coding	ENSRNOG00000011588	1:30863216-30873808	+	2	-1.10354	0.0086	-	-0.695422	0.06035	=	0.408117	0.33335	=	-0.594471	0.11055	=	0.00840743	0.9805	=	0.602878	0.10325	=	52.6224	24.4891	32.4959	50.8602	33.6841	51.1574
Rnpepl1	protein_coding	ENSRNOG00000045775	9:100080143-100089834	+	2	-1.18817	0.0343	-	-0.897851	0.0722	=	0.290321	0.6124	=	-1.16191	0.0143	-	-1.07924	0.00915	-	0.0826688	0.8632	=	15.1643	6.65497	8.13844	27.535	12.3059	13.0317
Rnps1	protein_coding	ENSRNOG00000008703	10:13786458-13796717	+	2	-0.784394	0.0101	-	-0.271833	0.3226	=	0.512562	0.0812	=	-0.220468	0.42305	=	0.181876	0.4987	=	0.402344	0.1413	=	152.992	88.8264	126.718	130.099	111.663	147.579
Rock1	protein_coding	ENSRNOG00000031092	18:1273452-1390190	-	2	-1.39732	0.001	-	-1.12861	0.00495	-	0.268711	0.5384	=	-0.00563991	0.9864	=	0.00129796	0.9978	=	0.00693787	0.98515	=	28.9613	10.9947	13.2456	18.9663	18.8923	18.9834
Romo1	protein_coding	ENSRNOG00000045555	3:152222725-152224326	+	2	-1.96556	0.00125	-	-1.71727	0.00635	-	0.248285	0.70025	=	-0.830009	0.1437	=	-0.471949	0.3695	=	0.35806	0.53675	=	366.765	93.9064	111.542	178.003	100.131	128.338
Rpa3	protein_coding	ENSRNOG00000008309	4:34279319-34282351	-	2	-2.37374	0.0008	-	-4.01906	0.2274	=	-1.64532	0.26055	=	-0.0982807	0.9008	=	-0.089371	0.9115	=	0.00890969	0.99075	=	139.782	26.9701	8.62168	35.685	33.3349	33.5414
Rpl7l1	protein_coding	ENSRNOG00000016269	9:16508798-16513120	+	2	-1.04989	0.03485	-	-0.449302	0.2905	=	0.600592	0.24075	=	-0.0233407	0.95435	=	-0.398843	0.36495	=	-0.375503	0.3941	=	105.476	50.9455	77.2506	96.3684	94.8218	73.0922
Rrp36	protein_coding	ENSRNOG00000017836	9:16619039-16625609	+	2	#NAME?	5e-05	-	-0.836269	0.4263	=	Inf	5e-05	+	0.448314	0.6155	=	0.0356272	0.97435	=	-0.412686	0.6362	=	17.5231	0	9.81453	15.1204	20.6309	15.4984
Rrs1	protein_coding	ENSRNOG00000007240	5:9430727-9432343	-	2	-0.180479	0.78795	=	-0.0545459	0.9384	=	0.125934	0.84525	=	0.968575	0.16015	=	1.37882	0.04195	+	0.410248	0.50405	=	16.0576	14.1693	15.4618	7.49547	14.6679	19.4924
Rtn2	protein_coding	ENSRNOG00000016603	1:80195531-80208448	+	2	-5.69729	0.19	=	#NAME?	5e-05	-	#NAME?	1	=	-1.52594	0.38445	=	-2.61701	0.2314	=	-1.09107	1	=	3.46467	0.0667738	0	3.20526	1.11304	0.522476
Rxrg	protein_coding	ENSRNOG00000004537	13:85818426-85868552	+	2	-1.21386	0.02425	-	-1.37969	0.01015	-	-0.16583	0.7817	=	0.360113	0.51665	=	0.798023	0.12945	=	0.43791	0.35515	=	40.3123	17.3792	15.4921	15.1477	19.4424	26.3375
S100a16	protein_coding	ENSRNOG00000012053	2:189922995-189928848	+	2	-1.20795	0.14185	=	-2.11505	0.01445	-	-0.907095	0.34185	=	-0.731875	0.44665	=	-0.654211	0.5074	=	0.077664	0.94625	=	18.8733	8.16991	4.35667	15.3969	9.2708	9.78354
Saa4	protein_coding	ENSRNOG00000055531	1:102776081-102849430	-	2	-2.1746	0.03835	-	-0.96526	0.0959	=	1.20934	0.1963	=	0.145971	0.7923	=	0.6427	0.21255	=	0.496729	0.3468	=	9.77284	2.16472	5.00551	5.6925	6.29861	8.88741
Samd8	protein_coding	ENSRNOG00000013236	15:2685510-2731462	-	2	-0.787848	0.01255	-	-0.676128	0.026	=	0.11172	0.73505	=	-0.547442	0.0594	=	-0.589779	0.04675	=	-0.0423376	0.89105	=	33.3317	19.306	20.8604	32.3389	22.1273	21.4874
Scaf8	protein_coding	ENSRNOG00000016919	1:44019058-44120615	+	2	-0.962384	0.0206	-	-1.43427	0.0047	-	-0.471884	0.3396	=	-0.326267	0.41705	=	-0.261778	0.51295	=	0.0644884	0.8729	=	24.8641	12.7605	9.20059	16.1794	12.9046	13.4946
Scap	protein_coding	ENSRNOG00000020853	8:118570502-118628651	+	2	-0.745762	0.08355	=	-0.0444141	0.9023	=	0.701348	0.1004	=	-0.578617	0.08275	=	-0.758669	0.0296	-	-0.180052	0.61615	=	20.3169	12.116	19.701	33.5136	22.4409	19.8079
Scnm1	protein_coding	ENSRNOG00000021092	2:196300238-196304169	-	2	#NAME?	5e-05	-	-1.68708	0.0775	=	Inf	0.03345	+	0.616836	0.54905	=	0.497286	0.61695	=	-0.11955	0.9079	=	15.7516	0	4.89173	6.0455	9.27083	8.53356
Scpep1	protein_coding	ENSRNOG00000002358	10:76230372-76263866	-	2	-0.916787	0.0285	-	-0.726871	0.0825	=	0.189917	0.68515	=	0.212512	0.5769	=	0.261878	0.4952	=	0.0493663	0.89535	=	41.1357	21.789	24.8547	29.7878	34.5152	35.7167
Sdr42e1	protein_coding	ENSRNOG00000051819	19:50207979-50220455	-	2	#NAME?	5e-05	-	-1.94348	0.27155	=	Inf	1	=	-0.505172	1	=	-0.608641	1	=	-0.103469	1	=	2.36695	0	0.615382	1.11789	0.787641	0.73313
Serac1	protein_coding	ENSRNOG00000017889	1:46942191-46978261	-	2	#NAME?	5e-05	-	-5.11122	0.13015	=	Inf	1	=	-0.863035	0.3617	=	-0.939348	0.3752	=	-0.0763131	1	=	3.90961	0	0.113111	1.49672	0.822886	0.78049
Setd5	protein_coding	ENSRNOG00000007472	4:145017607-145095245	+	2	-1.321	5e-05	-	-0.887763	0.0016	-	0.433234	0.17065	=	-0.638148	0.02625	=	-0.248688	0.3485	=	0.38946	0.1749	=	33.9388	13.5843	18.3423	33.3167	21.4073	28.0414
Sfswap	protein_coding	ENSRNOG00000000931	12:30740519-30811054	-	2	-2.15492	0.00805	-	-1.43272	0.01465	-	0.722202	0.3309	=	-1.2008	0.0873	=	-0.0457148	0.93365	=	1.15509	0.0855	=	17.6401	3.96099	6.53444	9.7022	4.22079	9.39959
Sgcb	protein_coding	ENSRNOG00000002135	14:37113209-37128737	+	2	-1.02042	0.12855	=	-0.329456	0.5981	=	0.690967	0.3122	=	0.948672	0.1281	=	1.36173	0.02005	+	0.413055	0.5667	=	34.0525	16.7869	27.1003	11.0649	21.3562	28.4359
Sgol1	protein_coding	ENSRNOG00000022499	9:4421068-4436601	+	2	-1.24192	0.03095	-	-0.588329	0.22565	=	0.65359	0.24115	=	-0.164225	0.7321	=	-0.496701	0.32515	=	-0.332476	0.5422	=	10.8706	4.59619	7.23017	9.05712	8.08264	6.41901
Sh2b1	protein_coding	ENSRNOG00000049181	1:197878839-197886759	-	2	-2.24316	0.0017	-	-0.648693	0.1665	=	1.59447	0.01715	+	0.0358219	0.9423	=	-0.178475	0.7241	=	-0.214297	0.6668	=	21.3316	4.50573	13.6066	13.8994	14.2489	12.282
Sh3pxd2a	protein_coding	ENSRNOG00000020353	1:267046360-267245636	-	2	-1.15758	0.0001	-	-1.05593	0.0006	-	0.101649	0.75665	=	-1.62483	5e-05	-	-0.9595	0.00105	-	0.665325	0.03845	=	65.0887	29.1769	31.3068	90.8144	29.4465	46.7
Sh3tc2	protein_coding	ENSRNOG00000019305	18:57286321-57347577	+	2	-1.27449	0.01425	-	-0.867538	0.06315	=	0.406947	0.45575	=	-0.733396	0.08435	=	-0.995167	0.03295	-	-0.261771	0.58615	=	14.6241	6.0452	8.0152	14.0497	8.45068	7.0484
Sh3yl1	protein_coding	ENSRNOG00000005522	6:49852129-49895510	+	2	-3.18149	0.1153	=	#NAME?	5e-05	-	#NAME?	1	=	-1.534	0.40535	=	0.0623934	0.9549	=	1.59639	0.39685	=	7.55545	0.832792	0	5.66507	1.95626	5.91544
Sirt7	protein_coding	ENSRNOG00000036683	10:109796019-109802739	-	2	-1.9224	0.24355	=	-1.38782	0.13245	=	0.534586	0.5587	=	-1.72547	0.04615	-	-0.257308	0.72585	=	1.46816	0.07915	=	8.78388	2.31732	3.3567	7.51305	2.27195	6.28577
Slc25a15	protein_coding	ENSRNOG00000011881	16:74531563-74554529	+	2	-0.735967	0.15775	=	-0.35814	0.59475	=	0.377827	0.6093	=	-1.06256	0.04015	-	-0.634738	0.20005	=	0.427827	0.44105	=	12.1978	7.32374	9.51635	15.4117	7.37884	9.92605
Slc25a25	protein_coding	ENSRNOG00000014338	3:11442396-11452529	-	2	-2.00955	0.0417	-	-1.10426	0.10395	=	0.905293	0.34045	=	-0.0965097	0.87955	=	-0.357014	0.62625	=	-0.260504	0.71305	=	11.1062	2.75822	5.16593	6.50442	6.08354	5.07852
Slc39a9	protein_coding	ENSRNOG00000005052	6:104291070-104329872	+	2	-0.690561	0.06875	=	-0.803384	0.0416	-	-0.112823	0.7364	=	-0.119788	0.70615	=	-0.206913	0.56995	=	-0.0871251	0.8287	=	54.8767	34.0023	31.4446	42.9238	39.5038	37.1887
Slc9a3r2	protein_coding	ENSRNOG00000002997	10:14003319-14013870	-	2	-1.79203	0.00135	-	-0.920956	0.021	-	0.871072	0.08865	=	-1.30353	0.00525	-	-0.426627	0.2669	=	0.876907	0.0581	=	50.2782	14.5186	26.5549	41.4471	16.7916	30.8366
Slu7	protein_coding	ENSRNOG00000003822	10:29029589-29044583	+	2	-0.818426	0.15735	=	-1.48796	0.04625	-	-0.669538	0.3427	=	-0.482269	0.4406	=	0.248614	0.6791	=	0.730883	0.23385	=	24.075	13.652	8.58311	15.0257	10.7561	17.8515
Smad5	protein_coding	ENSRNOG00000022870	17:8311795-8331032	-	2	-0.888868	0.02045	-	-0.223234	0.5268	=	0.665633	0.07675	=	-0.619682	0.09615	=	0.0439546	0.89705	=	0.663637	0.07745	=	50.1765	27.0972	42.9834	45.5419	29.6393	46.9508
Smg7	protein_coding	ENSRNOG00000027962	13:70258918-70299657	-	2	-0.362228	0.27765	=	-0.309625	0.3294	=	0.0526027	0.87415	=	0.806507	0.025	+	0.961994	0.0081	+	0.155487	0.62705	=	23.3816	18.19	18.8655	11.9732	20.9407	23.3237
Smim12	protein_coding	ENSRNOG00000014352	5:145311374-145315185	+	2	-1.81756	0.03515	-	-0.860207	0.2364	=	0.95735	0.2615	=	-0.401069	0.57715	=	-1.98954	0.0249	-	-1.58847	0.08375	=	30.108	8.54167	16.5857	24.7576	18.7489	6.23444
Smim7	protein_coding	ENSRNOG00000042037	16:18975745-18979651	+	2	-0.554186	0.13965	=	-0.44086	0.2292	=	0.113326	0.76825	=	-0.822291	0.02245	-	-0.606387	0.08075	=	0.215904	0.56765	=	86.2994	58.7735	63.5764	113.317	64.0855	74.4309
Smug1	protein_coding	ENSRNOG00000036842	7:144774159-144778656	-	2	-2.4436	0.0006	-	-1.45487	0.09155	=	0.988727	0.21055	=	-0.498738	0.3212	=	-0.911029	0.083	=	-0.412291	0.4999	=	31.7347	5.83362	11.5764	18.9823	13.4342	10.0949
Snap23	protein_coding	ENSRNOG00000050552	3:112346626-112361216	+	2	-5.3504	0.1541	=	-2.67786	0.003	-	2.67254	0.2172	=	1.17618	0.0915	=	1.34786	0.03805	+	0.171682	0.78125	=	77.1259	1.89047	12.0527	23.5508	53.2195	59.9449
Snapc2	protein_coding	ENSRNOG00000001056	12:2537274-2540668	-	2	-2.33576	0.00055	-	-1.49341	0.00735	-	0.84235	0.19495	=	-0.366539	0.44385	=	-0.631828	0.2205	=	-0.265289	0.6184	=	33.8546	6.70633	12.0242	27.0238	20.9607	17.44
Snta1	protein_coding	ENSRNOG00000016062	3:149874029-149905944	-	2	-1.71898	0.04775	-	-1.65739	0.0561	=	0.0615888	0.9513	=	-0.411019	0.6604	=	0.131404	0.8644	=	0.542423	0.57225	=	10.633	3.22992	3.37079	6.58488	4.95244	7.21281
Snx13	protein_coding	ENSRNOG00000004186	6:54488037-54588778	+	2	-0.805953	0.01575	-	-1.59125	5e-05	-	-0.785296	0.0358	-	-0.537249	0.09305	=	-0.898501	0.00875	-	-0.361252	0.3011	=	52.1219	29.8129	17.2984	43.641	30.0723	23.4109
Snx29	protein_coding	ENSRNOG00000002294	10:3840621-4249739	-	2	#NAME?	5e-05	-	-3.70151	0.25915	=	Inf	1	=	-1.89163	0.2919	=	-1.10301	0.29975	=	0.788625	1	=	8.50161	0	0.653483	1.96332	0.529117	0.914012
Socs2	protein_coding	ENSRNOG00000008965	7:36495479-36499784	-	2	-1.33633	0.05045	=	-2.4539	0.0063	-	-1.11757	0.17505	=	-0.0411369	0.9605	=	-1.04651	0.29365	=	-1.00538	0.30205	=	26.736	10.5882	4.87977	13.2748	12.9016	6.42683
Sorbs1	protein_coding	ENSRNOG00000015658	1:259376932-259484569	-	2	-0.895296	0.0005	-	-0.884025	0.0006	-	0.0112702	0.96745	=	-0.546044	0.0254	=	-0.433295	0.08325	=	0.11275	0.65085	=	249.318	134.042	135.094	281.588	192.858	208.535
Sowahc	protein_coding	ENSRNOG00000048831	20:28815038-28819505	+	2	-2.50601	0.00355	-	-0.997727	0.12745	=	1.50828	0.0726	=	-0.167882	0.83165	=	0.239852	0.7315	=	0.407735	0.55075	=	5.67054	0.998251	2.83974	3.42951	3.05277	4.04981
Sp1	protein_coding	ENSRNOG00000014084	7:144014172-144044629	+	2	-1.05349	0.0011	-	-0.839778	0.00625	-	0.21371	0.51285	=	-0.110173	0.72625	=	-0.0533101	0.8594	=	0.0568633	0.8541	=	26.0346	12.5435	14.5463	16.6567	15.4321	16.0525
Sp3	protein_coding	ENSRNOG00000060479	3:59646014-59688692	-	2	-1.30616	0.00225	-	-1.23002	0.0055	-	0.0761398	0.8657	=	0.224595	0.6102	=	0.240347	0.5855	=	0.0157526	0.9704	=	50.8323	20.5564	21.6704	21.0507	24.5966	24.8667
Spata9	protein_coding	ENSRNOG00000012770	2:2729828-2766853	+	2	#NAME?	5e-05	-	-2.68782	0.18785	=	Inf	0.091	=	-0.859949	0.39355	=	-0.656485	0.5254	=	0.203464	0.8296	=	23.4779	0	3.64373	9.04471	4.98338	5.73816
Spred3	protein_coding	ENSRNOG00000051915	1:88103718-88112683	-	2	-3.63481	0.00435	-	-3.50115	0.21565	=	0.133655	0.91685	=	-1.3732	0.1504	=	0.127566	0.8869	=	1.50077	0.07965	=	56.0318	4.51074	4.9486	6.47177	2.49832	7.07008
Sptbn1	protein_coding	ENSRNOG00000005434	14:114518815-114692764	-	2	-1.03398	5e-05	-	-0.477235	0.0445	=	0.556742	0.02425	=	-0.342877	0.15835	=	-0.298748	0.21185	=	0.0441291	0.85665	=	100.981	49.3153	72.5401	97.0346	76.5086	78.885
Srek1	protein_coding	ENSRNOG00000032735	2:33809806-33841499	-	2	-1.24328	0.03045	-	-2.08966	0.0027	-	-0.846381	0.21025	=	-0.210038	0.65215	=	-0.552975	0.25135	=	-0.342938	0.45835	=	24.2833	10.2575	5.70501	23.1724	20.0329	15.7946
Srp68	protein_coding	ENSRNOG00000009351	10:105123326-105237611	-	2	-0.332318	0.5395	=	-0.543177	0.296	=	-0.210858	0.68195	=	0.788373	0.1903	=	1.25175	0.0356	+	0.463381	0.33905	=	19.2373	15.2794	13.2018	9.10477	15.7251	21.6812
Ssbp4	protein_coding	ENSRNOG00000019698	16:20578130-20589290	+	2	-1.23469	0.0209	-	-1.74067	0.00525	-	-0.505981	0.4116	=	-0.375609	0.4429	=	-0.111062	0.80925	=	0.264546	0.5765	=	54.5967	23.2	16.337	34.1976	26.3588	31.6637
St3gal5	protein_coding	ENSRNOG00000010284	4:99937557-99999902	+	2	-1.1777	0.0008	-	-0.828894	0.00995	-	0.34881	0.3163	=	-0.180681	0.52905	=	-0.738386	0.01585	=	-0.557704	0.068	=	82.311	36.3859	46.3378	85.7176	75.6274	51.3799
Steap2	protein_coding	ENSRNOG00000006076	4:25507462-25527087	+	2	-5.30351	0.0707	=	-2.03219	0.0326	-	3.27132	0.1114	=	-1.6648	0.05655	=	-0.00735626	0.9923	=	1.65744	0.05565	=	11.6257	0.294376	2.84229	3.83003	1.20795	3.81055
Stil	protein_coding	ENSRNOG00000057760	5:133819725-133851416	+	2	-1.15077	0.041	-	-2.28505	0.03405	-	-1.13428	0.2125	=	-0.447154	0.472	=	0.109125	0.8387	=	0.556279	0.3353	=	9.32724	4.20085	1.91375	6.47165	4.74688	6.98015
Stox2	protein_coding	ENSRNOG00000009590	16:48120863-48229426	+	2	-0.94138	0.05465	=	-0.864923	0.0515	=	0.0764572	0.86	=	-0.943015	0.00835	-	-0.810135	0.02085	-	0.132881	0.73125	=	27.7324	14.4412	15.2272	37.8337	19.679	21.5777
Strada	protein_coding	ENSRNOG00000008637	10:94355383-94384339	-	2	-1.59351	0.0249	-	-0.431154	0.49815	=	1.16235	0.0962	=	-0.536191	0.3876	=	0.0197391	0.971	=	0.55593	0.3519	=	21.2779	7.05075	15.7811	18.0418	12.4415	18.2904
Strn	protein_coding	ENSRNOG00000004806	6:1237757-1319541	-	2	-0.823026	0.073	=	-1.09974	0.03005	-	-0.276716	0.60955	=	0.175894	0.7257	=	0.0506964	0.9198	=	-0.125198	0.78665	=	22.8649	12.9245	10.6687	12.9547	14.6344	13.418
Stx5	protein_coding	ENSRNOG00000018847	1:224939496-224955657	+	2	-1.99842	0.0044	-	-0.811346	0.10265	=	1.18708	0.07725	=	0.0192136	0.9727	=	-0.000284802	0.9986	=	-0.0194984	0.97065	=	28.8093	7.2102	16.417	16.4791	16.7001	16.4759
Suclg1	protein_coding	ENSRNOG00000005587	4:101180403-101210746	+	2	-1.25443	0.00195	-	-0.989395	0.0066	-	0.265039	0.5156	=	1.18997	0.00695	+	0.80347	0.05875	=	-0.386502	0.2685	=	62.0055	25.9901	31.2315	21.7847	49.7014	38.0207
Supv3l1	protein_coding	ENSRNOG00000000392	20:32057453-32080088	-	2	-2.66795	0.00425	-	-1.39855	0.0402	-	1.2694	0.14205	=	0.794859	0.19415	=	0.871768	0.1315	=	0.0769092	0.8762	=	16.405	2.58133	6.22261	10.3765	18.0022	18.9879
Taf1b	protein_coding	ENSRNOG00000061415	6:43644829-43722113	+	2	#NAME?	5e-05	-	-4.68054	0.06955	=	Inf	1	=	1.69373	0.3209	=	1.59263	0.33135	=	-0.101103	0.9245	=	8.80483	0	0.343352	1.16912	3.78203	3.52606
Tank	protein_coding	ENSRNOG00000008859	3:47439075-47515700	+	2	-1.62691	0.02415	-	-1.79453	0.13765	=	-0.167617	0.87075	=	-0.452939	0.4415	=	-0.327197	0.5801	=	0.125742	0.8435	=	25.2557	8.1773	7.28035	13.645	9.96836	10.8762
Tatdn1	protein_coding	ENSRNOG00000047198	7:98782177-98804499	-	2	-1.04035	0.4836	=	#NAME?	5e-05	-	#NAME?	0.1062	=	-0.0288482	0.49665	=	-0.349967	0.355	=	-0.321119	0.71715	=	8.16484	3.96983	0	6.01608	5.89698	4.72023
Taz	protein_coding	ENSRNOG00000053023	X:156421008-156428593	-	2	-1.08578	0.12635	=	-1.0225	0.14285	=	0.0632756	0.9345	=	-0.869833	0.0912	=	-1.78324	0.0173	-	-0.913407	0.18735	=	18.6849	8.80316	9.19785	31.808	17.4057	9.2412
Tbc1d2b	protein_coding	ENSRNOG00000014543	8:97577564-97647072	-	2	-2.1653	0.0251	-	-0.878041	0.18995	=	1.28726	0.18825	=	-1.04813	0.13805	=	-0.49396	0.429	=	0.554171	0.4438	=	5.70359	1.27154	3.10336	5.31073	2.56824	3.771
Tbc1d8b	protein_coding	ENSRNOG00000054011	X:110894844-110983309	+	2	-1.86129	0.07305	=	-1.59158	0.0236	-	0.269713	0.77435	=	0.715777	0.35205	=	0.833552	0.2054	=	0.117775	0.8734	=	7.63334	2.10092	2.53281	1.82932	3.00441	3.25996
Tbca	protein_coding	ENSRNOG00000048342	2:24449484-24505334	+	2	-0.626497	0.05075	=	-1.04199	0.00245	-	-0.41549	0.2252	=	0.210954	0.5214	=	-0.572067	0.09465	=	-0.783021	0.02385	-	443.99	287.593	215.627	298.402	345.386	200.721
Tc2n	protein_coding	ENSRNOG00000004754	6:125437774-125590049	-	2	-2.4648	0.00785	-	-2.44381	0.00615	-	0.020987	0.98165	=	-1.32809	0.12505	=	-1.15141	0.20525	=	0.176677	0.85675	=	14.2323	2.57808	2.61586	6.3623	2.53408	2.86421
Tcaf1	protein_coding	ENSRNOG00000017911	4:72124233-72143748	-	2	-1.9868	0.04015	-	-0.843184	0.21855	=	1.14361	0.2337	=	0.153565	0.80885	=	0.800085	0.1496	=	0.64652	0.25285	=	7.61441	1.9211	4.24437	4.94057	5.49547	8.60254
Tceal1	protein_coding	ENSRNOG00000002387	X:107370430-107372338	+	2	-1.93005	0.02395	-	-1.47163	0.1033	=	0.458421	0.64365	=	-0.883642	0.3253	=	0.00766534	0.9915	=	0.891307	0.32095	=	23.6975	6.21869	8.54471	12.0905	6.553	12.1549
Tet1	protein_coding	ENSRNOG00000000277	20:27366212-27437427	+	2	-1.91848	0.0288	-	-3.25695	0.20505	=	-1.33847	1	=	-0.521827	0.46095	=	-0.813549	0.22955	=	-0.291721	0.6895	=	4.29924	1.13729	0.449731	2.91138	2.02774	1.65652
Tet2	protein_coding	ENSRNOG00000023579	2:238720834-238803024	-	2	-1.22582	0.0314	-	-1.9049	0.0102	-	-0.679085	0.3257	=	0.232415	0.6841	=	-0.329737	0.58085	=	-0.562152	0.35675	=	6.64848	2.84258	1.77537	3.2091	3.77005	2.55342
Tgfa	protein_coding	ENSRNOG00000016182	4:117962318-118046344	+	2	-0.581566	0.0261	=	-1.17998	0.0002	-	-0.598415	0.03645	=	-1.03413	0.00015	-	-1.00278	0.0001	-	0.0313451	0.9081	=	73.6258	49.1996	32.4953	105.826	51.6759	52.811
Tgfb1i1	protein_coding	ENSRNOG00000019965	1:199664172-199670961	+	2	-0.680577	0.3649	=	-2.59116	0.00325	-	-1.91058	0.0313	-	-0.144253	0.86385	=	0.0252585	0.9713	=	0.169511	0.80475	=	13.1454	8.20165	2.18151	9.12795	8.25941	9.28917
Thap2	protein_coding	ENSRNOG00000003993	7:58354581-58365313	-	2	#NAME?	0.0719	=	-1.1612	0.62895	=	Inf	0.0369	+	-1.70115	0.27775	=	-1.05753	0.4905	=	0.643615	0.77715	=	5.09665	0	2.27892	9.09142	2.79599	4.368
Thap7	protein_coding	ENSRNOG00000037967	11:87399482-87403367	-	2	-1.69857	0.04515	-	-0.950986	0.27865	=	0.74758	0.4829	=	-0.0962741	0.91675	=	-0.523766	0.5685	=	-0.427492	0.71965	=	11.136	3.4309	5.7604	6.35492	5.94468	4.42019
Thbs1	protein_coding	ENSRNOG00000045829	3:109862116-109873466	+	2	-1.91835	0.00015	-	-1.66126	0.0004	-	0.257088	0.6038	=	-1.56283	0.001	-	-0.961125	0.0127	-	0.601702	0.17475	=	39.7622	10.5194	12.5713	32.7977	11.1016	16.8467
Thra	protein_coding	ENSRNOG00000009066	10:86657284-86690815	+	2	-2.29148	0.0012	-	-1.5619	0.00605	-	0.729583	0.27335	=	-1.07273	0.0527	=	-0.969922	0.03165	-	0.102804	0.8487	=	55.7672	11.3913	18.8886	42.8161	20.3556	21.859
Thumpd3	protein_coding	ENSRNOG00000006941	4:144985879-145008831	+	2	-1.10005	0.0312	-	-0.979532	0.03405	-	0.120521	0.81765	=	0.995891	0.07475	=	1.31909	0.0221	+	0.3232	0.4607	=	33.5798	15.665	17.0298	10.5973	21.1342	26.4411
Tm2d1	protein_coding	ENSRNOG00000007527	5:116996651-117038882	-	2	-1.58322	0.0032	-	-1.60014	0.0029	-	-0.0169171	0.977	=	0.0128182	0.97785	=	-0.170788	0.7085	=	-0.183606	0.68965	=	68.8542	22.9792	22.7113	41.981	42.3556	37.2941
Tm2d2	protein_coding	ENSRNOG00000016559	16:71804349-71809925	-	2	-0.800073	0.0219	-	-1.10945	0.00695	-	-0.309373	0.4456	=	-0.401075	0.2477	=	-0.55602	0.12335	=	-0.154944	0.6746	=	102.499	58.8673	47.5055	92.4105	69.9819	62.8554
Tm7sf3	protein_coding	ENSRNOG00000001817	4:180913705-180951564	-	2	-1.31206	0.0116	-	-1.28614	0.0123	-	0.0259146	0.96295	=	-0.127715	0.76595	=	-1.01046	0.05165	=	-0.882745	0.08165	=	33.8461	13.6314	13.8785	28.9264	26.4757	14.3587
Tma16	protein_coding	ENSRNOG00000014188	16:24978526-24997006	+	2	-0.599362	0.40145	=	-2.07248	0.0134	-	-1.47312	0.0831	=	0.621356	0.38055	=	1.00753	0.1376	=	0.386177	0.5236	=	27.9401	18.4418	6.64277	18.3664	28.2534	36.9251
Tmem119	protein_coding	ENSRNOG00000000700	12:48598646-48605704	+	2	-2.46876	0.01655	-	-2.11952	0.0419	-	0.349239	0.75765	=	-0.362919	0.55605	=	-1.96058	0.04025	-	-1.59766	0.0828	=	20.6498	3.73032	4.75201	13.9527	10.8495	3.58482
Tmem132d	protein_coding	ENSRNOG00000008447	12:31934342-32607370	+	2	-3.43664	0.31385	=	#NAME?	0.0183	-	#NAME?	1	=	1.32717	0.44275	=	0.373866	1	=	-0.953304	0.24035	=	5.15892	0.476462	0	0.600316	1.50625	0.777902
Tmem147	protein_coding	ENSRNOG00000021006	1:89177991-89179825	-	2	-1.44153	0.0461	-	-1.53254	0.03345	-	-0.0910122	0.9124	=	-0.569709	0.25645	=	-0.994203	0.07395	=	-0.424494	0.4795	=	63.7837	23.4836	22.0479	57.8617	38.9844	29.0473
Tmem158	protein_coding	ENSRNOG00000004757	8:132344709-132345708	-	2	#NAME?	5e-05	-	-1.65206	0.2904	=	Inf	0.0527	=	-0.289364	0.51985	=	-1.86575	0.36895	=	-1.57639	0.62235	=	6.89386	0	2.19353	2.77073	2.26718	0.760234
Tmem230	protein_coding	ENSRNOG00000021263	3:124870868-124879216	-	2	-1.11964	0.0148	-	-0.754319	0.07885	=	0.365319	0.44985	=	0.00662625	0.9868	=	-0.101591	0.8013	=	-0.108218	0.7868	=	51.3245	23.62	30.4265	41.7138	41.9058	38.8774
Tmem41a	protein_coding	ENSRNOG00000046283	11:82734612-82741428	+	2	-3.08447	0.0011	-	-2.87401	0.2466	=	0.210465	0.69425	=	-0.260247	0.8227	=	-0.0401949	0.97385	=	0.220052	0.8519	=	17.8651	2.10613	2.43692	7.06599	5.89971	6.87184
Tmod2	protein_coding	ENSRNOG00000010447	8:82506933-82533689	-	2	-2.24401	0.01145	-	-1.61235	0.08255	=	0.631651	0.52735	=	0.312175	0.69695	=	0.612746	0.3879	=	0.300571	0.67685	=	18.3392	3.8714	5.99811	10.8745	13.5015	16.6289
Tmtc4	protein_coding	ENSRNOG00000014310	15:109339563-109394927	-	2	-1.03176	0.00025	-	-0.734194	0.0073	=	0.297562	0.28285	=	-1.15876	5e-05	-	-1.05777	5e-05	-	0.100991	0.6997	=	140.524	68.7322	84.4764	212.091	94.9952	101.883
Tmub1	protein_coding	ENSRNOG00000013383	4:7257751-7260317	+	2	-1.71343	0.3259	=	-1.77785	0.0368	-	-0.0644167	0.90515	=	0.127239	0.86545	=	-0.432959	0.628	=	-0.560198	0.52995	=	18.0299	5.49793	5.25785	8.68445	9.48517	6.43292
Tnfaip8	protein_coding	ENSRNOG00000026136	18:44716225-44779914	+	2	#NAME?	5e-05	-	-2.89939	0.21175	=	Inf	1	=	-0.859812	0.32185	=	-1.0408	0.23735	=	-0.180992	0.8608	=	8.98902	0	1.20479	6.21177	3.42283	3.01927
Tnip1	protein_coding	ENSRNOG00000010370	10:40255775-40296470	-	2	-0.875202	0.03415	-	-0.717849	0.07945	=	0.157354	0.72155	=	-1.10066	0.0039	-	-1.21482	0.0015	-	-0.114159	0.7687	=	37.2829	20.3258	22.6681	58.9052	27.4677	25.378
Tnrc6a	protein_coding	ENSRNOG00000024737	1:193076429-193146394	+	2	-1.3711	0.00015	-	-0.915725	0.00485	-	0.455377	0.2021	=	-0.748119	0.0176	=	-0.333678	0.26135	=	0.414441	0.1995	=	28.6658	11.0821	15.1951	26.6272	15.8533	21.129
Tomm20	protein_coding	ENSRNOG00000019980	19:59863420-59873411	-	2	-0.76746	0.00445	-	-1.20535	0.0001	-	-0.437893	0.14285	=	-0.184026	0.4869	=	-0.590161	0.0392	=	-0.406135	0.1474	=	390.933	229.654	169.533	312.56	275.129	207.624
Tp53i13	protein_coding	ENSRNOG00000022615	10:62650718-62655362	+	2	-2.67796	0.0024	-	-1.48978	0.02835	-	1.18819	0.14845	=	0.503893	0.51	=	0.382942	0.615	=	-0.120951	0.85865	=	28.6422	4.47568	10.1986	13.332	18.9053	17.3849
Tpgs2	protein_coding	ENSRNOG00000054118	18:17340494-17396805	-	2	-0.95308	0.06275	=	-1.38216	0.0229	-	-0.42908	0.4944	=	-0.648869	0.1641	=	-0.568635	0.22295	=	0.0802347	0.87715	=	84.7355	43.7683	32.5082	81.7351	52.129	55.1103
Tpm1	protein_coding	ENSRNOG00000018184	8:72814739-72842228	-	2	-0.759335	0.01015	-	-0.705399	0.02125	=	0.0539362	0.8651	=	-0.0355093	0.89585	=	-0.416704	0.15255	=	-0.381195	0.1841	=	203.63	120.298	124.881	201.63	196.728	151.048
Tpst1	protein_coding	ENSRNOG00000000900	12:30045750-30106893	-	2	-0.780774	0.0069	-	-0.925236	0.00235	-	-0.144463	0.63555	=	-0.345901	0.2082	=	-0.485424	0.08725	=	-0.139523	0.629	=	174.488	101.561	91.8843	140.44	110.5	100.314
Tpst2	protein_coding	ENSRNOG00000000664	12:50343085-50383496	-	2	-1.01871	0.0184	-	-0.768834	0.0694	=	0.249874	0.59495	=	-0.688182	0.08815	=	-0.69798	0.0785	=	-0.00979754	0.98145	=	53.9242	26.6147	31.6477	51.8568	32.1842	31.9664
Trak2	protein_coding	ENSRNOG00000010881	9:65698711-65763273	-	2	-0.998624	0.0004	-	-1.15964	0.00025	-	-0.161021	0.5953	=	-0.998352	0.00025	-	-0.837537	0.0035	-	0.160815	0.57115	=	70.3376	35.2024	31.4847	85.5336	42.8157	47.8644
Trappc2l	protein_coding	ENSRNOG00000014581	19:55423349-55427036	+	2	-1.49478	0.01075	-	-1.50924	0.00905	-	-0.0144606	0.9825	=	-0.190124	0.75175	=	-0.448721	0.447	=	-0.258597	0.6913	=	131.649	46.714	46.2481	65.4681	57.3848	47.968
Trim25	protein_coding	ENSRNOG00000002341	10:76343846-76362145	+	2	#NAME?	5e-05	-	-1.49985	0.1871	=	Inf	0.07855	=	0.477417	0.66385	=	-0.410309	0.6822	=	-0.887726	0.40045	=	4.59102	0	1.62334	2.71855	3.7849	2.04561
Trip11	protein_coding	ENSRNOG00000005292	6:125742795-125812517	-	2	-1.18549	0.01075	-	-1.32601	0.015	-	-0.140526	0.79715	=	-0.402073	0.3134	=	-0.905533	0.04755	-	-0.50346	0.2794	=	9.12803	4.01338	3.64089	7.78303	5.88996	4.15486
Triqk	protein_coding	ENSRNOG00000039924	5:26493211-26566370	+	2	#NAME?	5e-05	-	-3.26414	0.1579	=	Inf	1	=	-0.54907	0.67955	=	0.0354401	0.7309	=	0.58451	0.64905	=	4.5683	0	0.475501	2.44242	1.6693	2.50317
Tsc22d1	protein_coding	ENSRNOG00000001030	15:58554373-58658153	+	2	-0.33091	0.2499	=	-0.25082	0.35865	=	0.0800905	0.77595	=	-0.882047	0.00115	-	-0.885881	0.0019	-	-0.0038345	0.9903	=	177.4	141.039	149.09	280.141	152.004	151.6
Twistnb	protein_coding	ENSRNOG00000010750	6:52751105-52768574	+	2	-1.60647	0.0001	-	-1.22683	0.0015	-	0.379634	0.35585	=	-0.484408	0.14675	=	-0.410387	0.2211	=	0.0740212	0.8232	=	43.6205	14.3251	18.6371	34.1848	24.435	25.7214
Txlna	protein_coding	ENSRNOG00000048242	5:147832468-147846095	-	2	-0.718213	0.178	=	-0.508769	0.3492	=	0.209444	0.7035	=	0.514912	0.33215	=	1.04636	0.041	+	0.531447	0.26165	=	17.6304	10.7166	12.391	10.5785	15.1156	21.8478
Tyro3	protein_coding	ENSRNOG00000058586	3:111597101-111616142	+	2	-1.7074	0.02745	-	-0.485192	0.27065	=	1.2222	0.0806	=	0.0912451	0.83565	=	0.294291	0.4992	=	0.203046	0.6419	=	15.1092	4.62661	10.794	11.025	11.7448	13.5198
Uaca	protein_coding	ENSRNOG00000012868	8:65686647-65774989	+	2	-3.09982	5e-05	-	-1.03928	0.01795	-	2.06054	0.0039	+	-0.293783	0.4259	=	-0.945125	0.0266	-	-0.651342	0.13425	=	22.0401	2.57084	10.724	19.8068	16.1576	10.2873
Ubl4a	protein_coding	ENSRNOG00000053061	X:156340924-156343777	+	2	-0.835614	0.0512	=	-1.57917	0.002	-	-0.743557	0.14525	=	-0.443773	0.2636	=	-0.448143	0.25605	=	-0.00436992	0.9922	=	36.7877	20.6138	12.3119	29.6716	21.8148	21.7489
Ubxn1	protein_coding	ENSRNOG00000019666	1:225068008-225071945	+	2	-1.01935	0.00875	-	-0.666359	0.0596	=	0.352991	0.3655	=	-0.137164	0.6876	=	-0.63869	0.0922	=	-0.501527	0.1935	=	116.573	57.5099	73.4519	114.358	103.986	73.4517
Upf3b	protein_coding	ENSRNOG00000039994	X:123713326-123731403	-	2	-2.13978	0.0021	-	-1.46494	0.0121	-	0.674844	0.3113	=	1.01996	0.15185	=	1.0544	0.1062	=	0.0344423	0.9552	=	23.0691	5.2347	8.3568	5.20422	10.5534	10.8084
Usp1	protein_coding	ENSRNOG00000007890	5:117583501-117594870	+	2	-0.0977504	0.77025	=	-0.8554	0.01685	-	-0.757649	0.03815	-	-0.155321	0.6234	=	-0.0574058	0.85765	=	0.0979156	0.7627	=	46.2987	43.2657	25.5899	50.4144	45.2687	48.4477
Usp13	protein_coding	ENSRNOG00000030639	2:119197238-119317500	+	2	-0.988617	0.0472	-	-1.43518	0.0113	-	-0.446564	0.44105	=	0.255287	0.6451	=	-0.554968	0.3717	=	-0.810255	0.16375	=	6.98706	3.5212	2.58382	4.00936	4.78546	2.72906
Utp15	protein_coding	ENSRNOG00000016591	2:28353853-28370261	-	2	-1.35249	0.0214	-	-0.322562	0.4951	=	1.02992	0.06795	=	0.324485	0.4871	=	0.351784	0.4525	=	0.0272995	0.9463	=	20.5578	8.0508	16.439	15.3173	19.1806	19.547
Utp6	protein_coding	ENSRNOG00000014209	10:67257160-67285617	-	2	-1.09174	0.0431	-	-0.46567	0.35855	=	0.626067	0.2887	=	0.856322	0.1498	=	0.656124	0.2496	=	-0.200198	0.69995	=	24.1635	11.3374	17.4976	12.9784	23.4963	20.4519
Uvrag	protein_coding	ENSRNOG00000016206	1:163844817-164101578	-	2	-4.49848	0.2573	=	-1.96267	0.00835	-	2.53581	0.2798	=	0.243156	0.76375	=	0.700195	0.3424	=	0.457039	0.54535	=	16.85	0.745456	4.32291	4.18397	4.95207	6.79781
Vps13c	protein_coding	ENSRNOG00000030213	8:73682886-73842928	+	2	-1.4202	0.0052	-	-1.05378	0.0217	-	0.366424	0.47415	=	-0.71352	0.15255	=	0.0215223	0.96125	=	0.735042	0.14335	=	5.78555	2.16183	2.78693	3.57407	2.17958	3.62779
Vps13d	protein_coding	ENSRNOG00000016443	5:162891450-163119239	-	2	-1.28574	0.03	-	-1.27481	0.0316	-	0.0109292	0.9872	=	-0.753142	0.1627	=	-0.601328	0.25355	=	0.151815	0.7973	=	3.43389	1.40844	1.41915	3.01024	1.78601	1.98419
Vps25	protein_coding	ENSRNOG00000051179	10:89166889-89209393	+	2	-0.882055	0.04565	-	-1.17597	0.03475	-	-0.293914	0.57875	=	-0.397629	0.3205	=	-0.928108	0.03035	-	-0.53048	0.2308	=	123.278	66.8901	54.5613	108.381	82.2726	56.9594
Vps37b	protein_coding	ENSRNOG00000001086	12:37984789-38023368	+	2	-0.374286	0.3143	=	-1.30669	0.00555	-	-0.932399	0.04105	-	-0.211677	0.55045	=	-0.834875	0.0312	-	-0.623198	0.11205	=	36.6982	28.3122	14.8352	36.6906	31.6835	20.5699
Wdr35	protein_coding	ENSRNOG00000028783	6:34094305-34151622	+	2	-2.43747	0.0077	-	-3.41681	0.21805	=	-0.979333	0.51605	=	0.49299	0.46385	=	0.303212	0.6931	=	-0.189778	0.78365	=	6.79833	1.25502	0.636563	2.90369	4.08653	3.58282
Wdr83os	protein_coding	ENSRNOG00000033611	19:26194464-26195837	+	2	-0.605264	0.0681	=	-0.980971	0.00485	-	-0.375708	0.2883	=	0.0943925	0.7756	=	-0.0507949	0.8795	=	-0.145187	0.66635	=	321.644	211.433	162.957	218.404	233.172	210.848
Wipf2	protein_coding	ENSRNOG00000027849	10:86795786-86812325	+	2	-2.04111	0.03155	-	-2.81379	0.00215	-	-0.772683	0.4178	=	-0.26898	0.6964	=	0.0941235	0.8769	=	0.363103	0.6047	=	17.2613	4.19409	2.45492	9.75832	8.09849	10.4162
Wipi1	protein_coding	ENSRNOG00000003827	10:97771263-97896525	-	2	-0.672173	0.20425	=	-0.936191	0.03415	-	-0.264018	0.61635	=	-0.162285	0.6938	=	0.129291	0.7448	=	0.291576	0.44295	=	74.7043	46.8815	39.0413	58.4301	52.2136	63.9082
Wisp1	protein_coding	ENSRNOG00000007078	7:107695202-107726936	+	2	-8.92171	0.23605	=	#NAME?	5e-05	-	#NAME?	1	=	-6.64119	0.09395	=	-10.2797	0.0966	=	-3.6385	1	=	6.84895	0.0141228	0	5.79554	0.0580626	0.0046623
Wnt4	protein_coding	ENSRNOG00000013166	5:155649216-155672579	+	2	#NAME?	0.01725	-	-8.05097	0.25335	=	Inf	1	=	-6.85144	0.1383	=	-1.02025	0.51585	=	5.83118	0.2407	=	2.36907	0	0.00893294	2.75352	0.0238452	1.35757
Xiap	protein_coding	ENSRNOG00000006967	X:128409471-128453000	+	2	-0.681935	0.0948	=	-1.27019	0.01315	-	-0.588253	0.24775	=	-0.418636	0.3164	=	-0.859639	0.04995	-	-0.441003	0.33265	=	37.9455	23.6525	15.7324	32.8455	24.5728	18.1008
Xpc	protein_coding	ENSRNOG00000008274	4:123134456-123161985	-	2	-2.61813	0.0086	-	-1.59214	0.02345	-	1.02599	0.253	=	0.276469	0.54135	=	-0.383385	0.4215	=	-0.659854	0.1504	=	11.7981	1.92166	3.91319	11.808	14.3022	9.05247
Xpnpep3	protein_coding	ENSRNOG00000019196	7:122636170-122688819	+	2	-1.50173	0.0101	-	-1.5648	0.11425	=	-0.06307	0.93945	=	-0.677214	0.1829	=	-1.5396	0.03835	-	-0.862383	0.2303	=	8.5913	3.03384	2.90406	7.40718	4.63224	2.54793
Xrcc2	protein_coding	ENSRNOG00000007493	4:5841997-5904780	+	2	-1.19838	0.0412	-	-1.0569	0.07165	=	0.141483	0.83035	=	-0.48638	0.29305	=	-0.851884	0.08835	=	-0.365504	0.49315	=	14.5618	6.34549	6.99932	13.4996	9.63618	7.47958
Ypel5	protein_coding	ENSRNOG00000026742	6:24064737-24084757	+	2	-1.01505	0.0077	-	-1.28859	0.00345	-	-0.273535	0.5364	=	-0.7185	0.04505	=	-1.16863	0.0034	-	-0.450131	0.256	=	62.0363	30.6963	25.3947	54.8237	33.318	24.388
Zadh2	protein_coding	ENSRNOG00000016239	18:80939874-80949226	+	2	-1.86656	0.04495	-	-2.26546	0.00895	-	-0.398902	0.68575	=	-0.510628	0.49835	=	-1.28709	0.1761	=	-0.776461	0.4363	=	8.81654	2.41773	1.83369	6.93562	4.86823	2.84206
Zbtb8a	protein_coding	ENSRNOG00000008300	5:147554917-147584038	-	2	-1.553	0.363	=	#NAME?	5e-05	-	#NAME?	1	=	0.326968	0.7244	=	-0.187724	0.8324	=	-0.514692	0.5879	=	3.49423	1.19084	0	2.33307	2.92655	2.04841
Zc3h13	protein_coding	ENSRNOG00000011237	15:57340578-57405287	+	2	-0.564832	0.0751	=	-1.14024	0.0035	-	-0.575412	0.1303	=	-0.261251	0.4389	=	-0.699022	0.04325	=	-0.437771	0.2087	=	22.9586	15.5208	10.4159	19.1353	15.9658	11.7872
Zc3hav1	protein_coding	ENSRNOG00000013948	4:66011914-66062089	-	2	-0.556101	0.33095	=	-2.19529	0.0121	-	-1.63919	0.04575	-	-0.0125433	0.9868	=	0.003184	0.99625	=	0.0157273	0.98125	=	5.09545	3.46561	1.11259	4.55001	4.51063	4.56007
Zc4h2	protein_coding	ENSRNOG00000056735	X:64887977-64908682	-	2	-1.1911	0.0878	=	-1.91808	0.0499	-	-0.726979	0.4485	=	0.219233	0.7257	=	0.103495	0.8686	=	-0.115738	0.8564	=	17.5693	7.69482	4.64896	8.74725	10.1828	9.39781
Zdhhc8	protein_coding	ENSRNOG00000021891	11:86903121-86915715	+	2	-0.525624	0.23215	=	-0.672804	0.1598	=	-0.14718	0.75985	=	-1.12723	0.00695	-	-0.813943	0.03925	-	0.313284	0.48145	=	17.5563	12.1956	11.0128	27.0453	12.3812	15.3841
Zdhhc9	protein_coding	ENSRNOG00000004581	X:135005122-135041027	-	2	-1.34734	0.04565	-	-2.07029	0.0394	-	-0.722941	0.42895	=	-0.409594	0.52105	=	-0.630891	0.3898	=	-0.221297	0.74885	=	12.4682	4.9002	2.96884	8.1507	6.13614	5.26354
Zeb2	protein_coding	ENSRNOG00000004677	3:29862472-29996865	-	2	-0.927849	0.00035	-	-0.677949	0.00575	=	0.2499	0.3255	=	-0.78707	0.0009	-	-0.605566	0.0149	=	0.181504	0.4573	=	171.107	89.9411	106.951	208.086	120.59	136.757
Zer1	protein_coding	ENSRNOG00000025832	3:8662578-8690305	-	2	-1.07237	0.13035	=	-2.16686	0.01785	-	-1.09449	0.1985	=	-0.420777	0.527	=	-0.247702	0.72265	=	0.173075	0.82735	=	5.67534	2.69884	1.26387	4.15567	3.10438	3.50006
Zfp106	protein_coding	ENSRNOG00000052583	3:112283111-112320762	-	2	-1.40691	0.00105	-	-0.696573	0.0679	=	0.710334	0.0884	=	-0.331648	0.32265	=	-0.247412	0.46665	=	0.0842359	0.8093	=	59.6608	22.4992	36.8128	44.9974	35.7562	37.9061
Zfp157	protein_coding	ENSRNOG00000001323	12:18464780-18487178	-	2	-2.28275	0.0175	-	-1.27811	0.0652	=	1.00465	0.26955	=	-0.401423	0.4623	=	-0.275235	0.6124	=	0.126188	0.82715	=	11.6519	2.39454	4.80452	11.3365	8.58302	9.36756
Zfp292	protein_coding	ENSRNOG00000031031	5:50282083-50362344	-	2	-2.15006	0.0001	-	-2.95371	0.0006	-	-0.803653	0.2286	=	-0.709901	0.13075	=	-1.17492	0.02225	-	-0.465019	0.3929	=	12.0298	2.71035	1.55275	6.12005	3.74157	2.71062
Zfp335	protein_coding	ENSRNOG00000017290	3:161357277-161376119	-	2	-2.52318	0.0056	-	-2.89795	0.21655	=	-0.374768	0.59515	=	-0.989044	0.3099	=	-0.00694428	0.9933	=	0.9821	0.3131	=	7.34193	1.27719	0.985008	3.75166	1.89013	3.73364
Zfp365	protein_coding	ENSRNOG00000000638	20:22060223-22086108	+	2	-1.99532	0.0074	-	-1.86911	0.01295	-	0.126213	0.87495	=	-0.684774	0.25195	=	-0.415091	0.44545	=	0.269682	0.65765	=	11.5091	2.88664	3.15055	7.4166	4.61389	5.56224
Zfp40	protein_coding	ENSRNOG00000011675	1:62555187-62558033	-	2	#NAME?	5e-05	-	-7.14159	0.2329	=	Inf	1	=	-1.15266	0.2523	=	0.586952	0.5662	=	1.73962	0.18665	=	4.63017	0	0.0327918	1.75323	0.788593	2.63348
Zfp41	protein_coding	ENSRNOG00000007489	7:116653663-116661942	+	2	-0.604385	0.37845	=	-2.23292	0.0023	-	-1.62854	0.0927	=	-0.208983	0.77185	=	-0.457331	0.44815	=	-0.248348	0.7542	=	18.4178	12.1144	3.91798	15.5336	13.4388	11.3136
Zfp518b	protein_coding	ENSRNOG00000028534	14:76866134-76869764	+	2	-2.83191	0.1228	=	-2.6023	0.005	-	0.229607	0.53145	=	-0.800436	0.35535	=	-0.208191	0.77165	=	0.592245	0.5437	=	9.32105	1.30911	1.53495	5.09008	2.9226	4.40608
Zfp521	protein_coding	ENSRNOG00000016874	18:5032028-5314585	-	2	-4.10932	0.23035	=	-2.36893	0.31875	=	1.74038	0.66015	=	-3.46486	0.0003	-	-2.11781	0.0427	-	1.34705	0.19395	=	7.2574	0.420487	1.40495	7.6659	0.694281	1.76619
Zfp608	protein_coding	ENSRNOG00000023197	18:49829649-49937522	-	2	-1.1886	0.0181	-	-1.18841	0.01835	-	0.00018569	0.9981	=	-1.98445	0.0029	-	-1.46025	0.00755	-	0.524208	0.39625	=	10.1901	4.47069	4.47127	13.6856	3.45846	4.97376
Zfp612	protein_coding	ENSRNOG00000016971	19:41559486-41567013	-	2	-2.04485	0.0308	-	-2.07831	0.03635	-	-0.0334632	0.97465	=	-0.453491	0.624	=	-1.0408	0.24525	=	-0.587308	0.5983	=	19.1332	4.6369	4.53058	6.48689	4.73721	3.15301
Zfp78	protein_coding	ENSRNOG00000015322	1:71183170-71190423	-	2	-7.8425	0.2674	=	#NAME?	0.0175	-	#NAME?	1	=	-1.98865	0.3378	=	-3.32942	0.2514	=	-1.34077	1	=	10.7305	0.046751	0	3.9551	0.996581	0.393461
Zfp821	protein_coding	ENSRNOG00000000262	19:41941076-41960083	-	2	-0.207317	0.73775	=	-2.14979	0.01175	-	-1.94247	0.0186	-	0.360451	0.5813	=	-0.348798	0.6182	=	-0.709249	0.34035	=	11.5954	10.0434	2.61298	10.4088	13.3631	8.17338
Zfp827	protein_coding	ENSRNOG00000011697	19:32401660-32528965	-	2	-4.2127	0.11135	=	#NAME?	5e-05	-	#NAME?	1	=	-1.49986	0.41265	=	-0.484456	0.6759	=	1.0154	0.4788	=	5.75392	0.310324	0	3.15232	1.11463	2.25318
Zswim6	protein_coding	ENSRNOG00000014528	2:38979864-39007976	-	2	-1.33194	0.04675	-	-1.03883	0.1264	=	0.293112	0.69285	=	-0.826607	0.2441	=	-0.0372431	0.9557	=	0.789364	0.26415	=	13.0415	5.18052	6.34759	9.65	5.44119	9.40407
Zxdc	protein_coding	ENSRNOG00000025818	4:122282278-122312879	+	2	#NAME?	5e-05	-	-0.921683	0.51435	=	Inf	1	=	0.600923	0.3685	=	-0.436797	0.6282	=	-1.03772	0.40165	=	2.31827	0	1.2238	1.26395	1.91702	0.933774
AABR07027753.4	pseudogene	ENSRNOG00000058263	17:43817377-43817720	+	3	Inf	0.03425	+	Inf	5e-05	+	3.79219	0.09135	=	0.45419	0.8327	=	3.06612	0.2339	=	2.61193	0.26875	=	0	7.07888	98.0682	7.14552	9.78946	59.8452
AABR07043829.2	lincRNA	ENSRNOG00000051461	19:42964585-42972101	+	3	0.751558	0.2583	=	2.10069	0.00635	+	1.34913	0.0088	+	0.202584	0.7262	=	0.372332	0.53	=	0.169747	0.7563	=	5.15504	8.67909	22.1108	7.1943	8.2789	9.31261
AABR07054405.1	protein_coding	ENSRNOG00000057817	3:152552821-152619722	+	3	-3.83675	0.13815	=	1.24671	0.3342	=	5.08347	0.0146	+	0.616571	0.4461	=	0.918137	0.23885	=	0.301566	0.69725	=	1.39272	0.0974731	3.30492	2.57578	3.94926	4.86739
AABR07055834.1	protein_coding	ENSRNOG00000021900	7:10771127-10773887	-	3	Inf	1	=	Inf	5e-05	+	3.82873	0.07845	=	1.00901	0.57465	=	0.29572	1	=	-0.713286	0.62445	=	0	0.308551	4.38418	0.953244	1.91843	1.1701
Aamp	protein_coding	ENSRNOG00000014399	9:81560841-81634534	-	3	1.10918	0.13205	=	0.800094	0.1771	=	-0.309086	0.49455	=	1.2381	0.00865	+	1.67964	0.0004	+	0.441547	0.31375	=	64.4114	138.95	112.154	44.4801	104.923	142.492
Abcb1a	protein_coding	ENSRNOG00000008012	4:22133520-22425515	-	3	0.0319163	0.9259	=	0.756604	0.0286	+	0.724688	0.03565	=	0.776801	0.0201	+	0.849897	0.01105	+	0.0730961	0.80155	=	24.6062	25.1566	41.5724	22.8712	39.1859	41.2225
Abcf2	protein_coding	ENSRNOG00000010609	4:7122889-7135669	+	3	1.23607	0.04775	+	1.62252	0.0241	+	0.386446	0.45615	=	0.263355	0.6903	=	0.224268	0.71165	=	-0.0390868	0.9523	=	13.327	31.3926	41.0354	31.8282	38.2023	37.1812
Abcf3	protein_coding	ENSRNOG00000001710	11:84026206-84037938	-	3	-0.320074	0.65035	=	1.71902	0.0038	+	2.03909	0.0094	+	0.358554	0.6111	=	0.914576	0.17635	=	0.556022	0.34695	=	7.99006	6.40027	26.3043	6.04491	7.75043	11.3948
Abl1	protein_coding	ENSRNOG00000047356	3:10041819-10145076	-	3	0.887549	0.2087	=	2.21011	0.0018	+	1.32256	0.0264	+	0.250038	0.57715	=	0.254324	0.5684	=	0.00428676	0.99215	=	1.97707	3.65765	9.14811	7.00646	8.33235	8.35715
AC097890.1	pseudogene	ENSRNOG00000015772	18:51218276-51220217	+	3	0.631477	0.34955	=	1.47301	0.02605	+	0.841531	0.13445	=	1.37157	0.0436	+	1.73731	0.01405	+	0.365738	0.46215	=	6.84334	10.6014	18.9971	7.48355	19.3638	24.951
AC123253.2	pseudogene	ENSRNOG00000052774	12:7740741-7746261	-	3	Inf	1	=	Inf	5e-05	+	1.55571	0.385	=	1.03624	1	=	1.16797	1	=	0.131737	1	=	0	0.536811	1.5781	0.347394	0.71246	0.780579
Acbd3	protein_coding	ENSRNOG00000003185	13:99004941-99035519	+	3	0.224472	0.72485	=	1.38332	0.02865	+	1.15884	0.0222	+	0.673164	0.132	=	0.491225	0.28625	=	-0.181939	0.65435	=	11.9925	14.0114	31.2845	19.086	30.434	26.8281
Acot13	protein_coding	ENSRNOG00000018415	17:42241158-42253649	+	3	Inf	1	=	Inf	5e-05	+	5.25622	0.1756	=	0.582729	0.5597	=	0.662561	0.51215	=	0.0798327	0.9419	=	0	0.439174	16.7848	7.89821	11.829	12.502
Actb	protein_coding	ENSRNOG00000034254	12:13715842-13718841	+	3	0.956433	0.00045	+	1.12452	5e-05	+	0.168089	0.55155	=	1.22776	5e-05	+	1.44415	5e-05	+	0.216388	0.45755	=	1452.37	2818.34	3166.6	1361.76	3189.29	3705.38
Actl6a	protein_coding	ENSRNOG00000011553	2:119112512-119139451	+	3	1.23697	0.2431	=	1.89606	0.03835	+	0.659091	0.4239	=	1.32574	0.11845	=	1.45391	0.09775	=	0.128171	0.8107	=	4.02205	9.48011	14.9699	6.3284	15.8628	17.3366
Acvr1	protein_coding	ENSRNOG00000005033	3:44432470-44522930	-	3	0.223621	0.72175	=	1.01219	0.07905	=	0.788573	0.17905	=	0.526049	0.4397	=	1.38184	0.04095	+	0.855788	0.13545	=	5.921	6.91372	11.9425	4.41459	6.35692	11.5044
Adamts7	protein_coding	ENSRNOG00000028036	8:97535776-97575655	+	3	0.158892	0.7792	=	0.9956	0.0494	+	0.836708	0.10425	=	0.707047	0.1542	=	1.02031	0.0403	+	0.313261	0.4545	=	4.812	5.37226	9.59469	5.56795	9.08945	11.2938
Adgrg6	protein_coding	ENSRNOG00000011411	1:8593074-8751198	-	3	0.624704	0.0457	=	1.00934	0.0013	+	0.384638	0.173	=	0.570408	0.0454	=	0.688531	0.0174	=	0.118123	0.6585	=	16.9067	26.0684	34.0331	22.3863	33.2424	36.0787
Adpgk	protein_coding	ENSRNOG00000026178	8:64088912-64116832	+	3	0.888762	0.1931	=	1.61096	0.0227	+	0.722202	0.17295	=	1.55601	0.00325	+	0.995791	0.05275	=	-0.560223	0.16815	=	6.32163	11.705	19.3098	11.3136	33.2667	22.5614
Aff4	protein_coding	ENSRNOG00000006965	10:38692210-38774449	+	3	0.709667	0.0334	=	0.792119	0.0161	+	0.0824521	0.7808	=	0.545338	0.06505	=	0.675309	0.02035	=	0.129972	0.646	=	9.29274	15.1976	16.0915	12.9265	18.8645	20.6429
Agrn	protein_coding	ENSRNOG00000020205	5:173589818-173622645	-	3	1.62962	0.0102	+	2.41735	0.0001	+	0.787725	0.02615	+	0.594436	0.16305	=	1.34614	0.00235	+	0.751703	0.0349	+	3.10757	9.61582	16.6003	6.30149	9.51451	16.0203
Ahcyl1	protein_coding	ENSRNOG00000018569	2:210438892-210473761	-	3	0.584221	0.1261	=	0.596972	0.1505	=	0.0127506	0.97165	=	0.456277	0.20205	=	0.950608	0.0078	+	0.494331	0.14645	=	43.0488	64.54	65.113	41.6486	57.1417	80.4937
Ahsa1	protein_coding	ENSRNOG00000048981	6:111296416-111304224	+	3	0.849579	0.149	=	1.43615	0.022	+	0.586569	0.1776	=	1.57262	0.0004	+	0.987472	0.01925	+	-0.585153	0.0731	=	19.607	35.3314	53.0561	34.2513	101.879	67.9104
Akirin2	protein_coding	ENSRNOG00000008288	5:50002183-50016539	+	3	0.686938	0.1189	=	0.818774	0.0505	=	0.131836	0.72565	=	1.17192	0.00155	+	0.67294	0.0603	=	-0.498977	0.10145	=	31.5391	50.7737	55.6321	51.1991	115.357	81.6277
Aldh6a1	protein_coding	ENSRNOG00000011419	6:108123815-108167185	-	3	0.227081	0.814	=	2.36855	0.294	=	2.14147	0.02225	+	1.1442	0.0935	=	1.35164	0.0428	+	0.207435	0.72075	=	2.09966	2.45758	10.8431	3.34679	7.39722	8.54108
Amer1	protein_coding	ENSRNOG00000007984	X:64686622-64702441	-	3	1.11172	0.10865	=	1.37194	0.0483	+	0.260214	0.63005	=	0.000594566	0.99805	=	0.853531	0.13285	=	0.852936	0.13265	=	4.16641	9.00375	10.7834	5.36314	5.36535	9.69075
Anapc1	protein_coding	ENSRNOG00000016965	3:121147546-121226125	-	3	1.0757	0.0352	+	1.74432	0.0016	+	0.668624	0.0582	=	0.0240193	0.9531	=	0.788165	0.03685	+	0.764146	0.0408	+	3.41468	7.19726	11.4404	6.64601	6.75759	11.4768
Anapc2	protein_coding	ENSRNOG00000011295	3:2490517-2502248	+	3	0.773722	0.12765	=	1.08319	0.0343	+	0.309469	0.4366	=	0.892052	0.0831	=	1.20941	0.0245	+	0.317358	0.4206	=	12.347	21.1094	26.1598	12.1304	22.5118	28.0508
Anln	protein_coding	ENSRNOG00000014343	8:23337620-23390773	-	3	1.22129	0.0423	+	1.99044	0.003	+	0.769145	0.0471	+	0.714678	0.13395	=	1.28857	0.00745	+	0.573892	0.1499	=	7.9238	18.4747	31.4857	10.3599	17.0019	25.3078
Ano10	protein_coding	ENSRNOG00000000219	8:130813213-130930990	-	3	1.73537	0.0724	=	2.29927	0.02755	+	0.563897	0.29155	=	0.304119	0.64745	=	0.89427	0.12155	=	0.590151	0.3259	=	4.11319	13.6955	20.2455	8.20061	10.125	15.2422
Anp32e	protein_coding	ENSRNOG00000021168	2:198040535-198057003	+	3	0.336999	0.18805	=	0.421823	0.0926	=	0.0848244	0.73995	=	1.02913	5e-05	+	0.665524	0.0089	=	-0.363611	0.13345	=	108.007	136.426	144.688	96.2866	196.502	152.725
Apex1	protein_coding	ENSRNOG00000009663	15:27849978-27852082	+	3	0.724107	0.05565	=	0.955476	0.01215	+	0.231369	0.48685	=	0.944151	0.0086	+	1.13747	0.00155	+	0.193317	0.52725	=	58.8011	97.1323	114.028	63.1392	121.483	138.903
Arhgef1	protein_coding	ENSRNOG00000020130	1:81779379-81797236	+	3	1.0007	0.08505	=	0.961586	0.0991	=	-0.0391173	0.9412	=	0.442316	0.47315	=	1.63032	0.00845	+	1.18801	0.0235	+	6.57995	13.1663	12.8141	6.10741	8.29865	18.9075
Arhgef10	protein_coding	ENSRNOG00000012561	16:79725642-79793619	-	3	1.4521	0.01365	+	0.975275	0.0989	=	-0.476821	0.3387	=	0.516339	0.3472	=	1.27371	0.0147	+	0.757374	0.1123	=	4.20016	11.4918	8.25757	5.7049	8.15984	13.7935
Arhgef26	protein_coding	ENSRNOG00000014549	2:27107317-27236672	+	3	0.586875	0.08265	=	1.01654	0.0029	+	0.42966	0.14315	=	0.0462674	0.87735	=	0.285209	0.34015	=	0.238942	0.40965	=	19.6862	29.5685	39.8263	29.7224	30.6911	36.2194
Armcx3	protein_coding	ENSRNOG00000025730	X:105573908-105580562	+	3	0.396189	0.2532	=	0.850332	0.01255	+	0.454143	0.14615	=	0.65417	0.0565	=	0.792862	0.02215	+	0.138691	0.654	=	43.2653	56.9383	78.0037	43.6737	68.7297	75.6649
Arsa	protein_coding	ENSRNOG00000012953	7:130446667-130451283	-	3	1.32556	0.11925	=	2.01805	0.01555	+	0.692489	0.34325	=	-0.279587	0.7169	=	0.377695	0.58165	=	0.657282	0.32735	=	1.58886	3.98215	6.43543	3.91433	3.22473	5.08575
Asun	protein_coding	ENSRNOG00000001808	4:180855799-180887050	-	3	0.22877	0.60735	=	1.15823	0.00775	+	0.92946	0.0159	+	1.14623	0.02735	+	1.55328	0.0046	+	0.407052	0.29455	=	16.5356	19.377	36.9048	10.5869	23.4324	31.0707
Aurka	protein_coding	ENSRNOG00000004479	3:170364180-170378210	-	3	1.78293	0.0107	+	1.56043	0.02465	+	-0.222504	0.64435	=	1.16948	0.09675	=	1.61767	0.03055	+	0.448192	0.337	=	6.04096	20.7884	17.8173	7.29806	16.4156	22.3963
Bcat1	protein_coding	ENSRNOG00000015514	4:179259307-179339795	-	3	0.69144	0.0183	=	1.48045	5e-05	+	0.789005	0.0024	+	1.23302	5e-05	+	1.50404	5e-05	+	0.271015	0.28525	=	59.3273	95.8073	165.544	57.6008	135.396	163.377
Bhlhb9	protein_coding	ENSRNOG00000003191	X:106390758-106393459	+	3	2.79542	0.24155	=	1.44614	0.36315	=	-1.34928	0.13495	=	0.430994	0.56605	=	1.61406	0.0156	+	1.18306	0.0855	=	1.11319	7.72814	3.03321	4.38157	5.90707	13.4125
Bicd2	protein_coding	ENSRNOG00000016031	17:15673649-15718035	-	3	0.83292	0.0402	+	2.08609	5e-05	+	1.25317	5e-05	+	0.545978	0.07725	=	0.977176	0.00165	+	0.431198	0.13165	=	12.7079	22.6364	53.957	24.2318	35.3787	47.703
Bmp2k	protein_coding	ENSRNOG00000002040	14:14129724-14192048	-	3	0.344612	0.4325	=	0.980748	0.0185	+	0.636135	0.10295	=	0.384347	0.3541	=	0.412587	0.3239	=	0.0282394	0.94585	=	14.0688	17.8647	27.7646	15.2801	19.9446	20.3389
Bnip2	protein_coding	ENSRNOG00000056024	8:76400340-76435473	+	3	0.879967	0.09115	=	1.58892	0.00555	+	0.708951	0.0958	=	0.187563	0.60895	=	0.110247	0.76515	=	-0.0773166	0.8294	=	28.1496	51.8046	84.6805	75.6852	86.1932	81.6955
Bzw1	protein_coding	ENSRNOG00000013977	9:65279674-65291651	+	3	0.817447	0.003	+	1.14989	0.0001	+	0.332443	0.1817	=	0.90279	0.00065	+	0.790189	0.00225	+	-0.112602	0.64105	=	123.021	216.797	272.979	166.367	311.053	287.699
Camlg	protein_coding	ENSRNOG00000021911	17:9523794-9534653	-	3	0.493972	0.5028	=	1.39527	0.0463	+	0.901295	0.1156	=	0.265879	0.66665	=	0.410852	0.51	=	0.144974	0.7986	=	13.106	18.4574	34.4737	18.1751	21.8532	24.1633
Canx	protein_coding	ENSRNOG00000003343	10:35800941-35833861	-	3	0.664701	0.0065	=	0.739264	0.00305	=	0.0745635	0.75385	=	1.16622	5e-05	+	1.0005	0.0002	+	-0.165712	0.49075	=	97.5059	154.57	162.769	85.1922	191.19	170.444
Cars	protein_coding	ENSRNOG00000020651	1:216759365-216801656	-	3	1.38335	0.02055	+	1.79721	0.00325	+	0.413862	0.3344	=	0.414616	0.3919	=	0.890233	0.05135	=	0.475617	0.26905	=	6.68729	17.4453	23.2415	10.4635	13.9473	19.3939
Casc3	protein_coding	ENSRNOG00000009716	10:86724426-86745927	+	3	0.666518	0.11385	=	0.0430176	0.92465	=	-0.623501	0.13175	=	1.06471	0.0166	+	1.23507	0.006	+	0.17036	0.6076	=	14.1092	22.3946	14.5362	12.9605	27.1101	30.5081
Cat	protein_coding	ENSRNOG00000008364	3:93379873-93412058	-	3	0.531118	0.1414	=	0.175215	0.6297	=	-0.355903	0.304	=	0.918645	0.021	+	1.10001	0.0072	+	0.181367	0.5716	=	30.6521	44.2938	34.6103	21.3816	40.4184	45.8328
Cbx1	protein_coding	ENSRNOG00000008689	10:84669913-84675741	+	3	0.334758	0.45135	=	0.76185	0.07285	=	0.427092	0.30085	=	1.27252	0.00125	+	0.620878	0.09925	=	-0.651638	0.04425	=	120.205	151.598	203.827	165.681	400.256	254.786
Ccdc80	protein_coding	ENSRNOG00000002052	11:60645660-60679249	-	3	0.13935	0.79525	=	1.36918	0.0115	+	1.22983	0.0081	+	0.778337	0.0914	=	0.740216	0.1078	=	-0.0381212	0.9232	=	7.29186	8.03132	18.8366	8.62854	14.7993	14.4133
Ccs	protein_coding	ENSRNOG00000047816	1:220075246-220096404	-	3	0.501342	0.27455	=	0.181765	0.6892	=	-0.319577	0.42525	=	0.87034	0.04565	+	0.881609	0.0448	+	0.011269	0.9774	=	56.2206	79.5819	63.7694	43.4701	79.4673	80.0905
Cdc42bpb	protein_coding	ENSRNOG00000009675	6:135746753-135830086	-	3	1.0866	0.01365	+	0.948553	0.02825	+	-0.138051	0.6914	=	0.264708	0.4727	=	0.632263	0.076	=	0.367555	0.28465	=	8.86511	18.8271	17.1091	12.683	15.2373	19.6586
Cdh2	protein_coding	ENSRNOG00000015602	18:8146970-8360684	-	3	1.17965	5e-05	+	1.39177	5e-05	+	0.212119	0.383	=	1.06859	5e-05	+	1.21378	5e-05	+	0.145182	0.54735	=	39.263	88.9391	103.026	44.1151	92.5265	102.322
Cdkn1a	protein_coding	ENSRNOG00000000521	20:6351457-6358864	+	3	0.989489	0.00255	+	1.48462	5e-05	+	0.495136	0.07045	=	0.792215	0.02155	+	1.05458	0.0018	+	0.262362	0.4057	=	52.9378	105.107	148.143	82.6868	143.191	171.75
Cdkn3	protein_coding	ENSRNOG00000009785	15:23553127-23564535	+	3	0.845303	0.13675	=	1.40276	0.0159	+	0.557456	0.255	=	0.00287756	0.99565	=	0.516739	0.3448	=	0.513862	0.35255	=	26.4924	47.5973	70.0477	40.1633	40.2435	57.4623
Cebpz	protein_coding	ENSRNOG00000005087	6:1516157-1534488	-	3	1.04003	0.0202	+	0.97604	0.02915	+	-0.0639911	0.86495	=	0.980707	0.0187	+	1.1571	0.0061	+	0.176397	0.5951	=	9.91589	20.3898	19.5051	12.1657	24.0083	27.1307
Celsr2	protein_coding	ENSRNOG00000020058	2:211183310-211207465	-	3	0.716231	0.0375	=	1.51843	5e-05	+	0.802202	0.0075	+	0.535237	0.0908	=	0.778173	0.0135	+	0.242937	0.40975	=	7.74777	12.7287	22.1958	9.37908	13.592	16.0847
Cep41	protein_coding	ENSRNOG00000010950	4:57966782-58006839	-	3	1.41356	0.2785	=	1.88675	0.03515	+	0.473197	0.5823	=	-0.142019	0.86715	=	1.04233	0.23985	=	1.18435	0.1078	=	2.06332	5.49654	7.6302	3.52068	3.19062	7.25103
Chd1	protein_coding	ENSRNOG00000014434	1:57692835-57755485	+	3	0.270954	0.5308	=	1.4185	0.0007	+	1.14755	0.00245	+	0.995057	0.0079	+	1.14727	0.00275	+	0.152215	0.6195	=	10.0216	12.0921	26.7885	12.1727	24.2621	26.9619
Chd8	protein_coding	ENSRNOG00000025011	15:28612931-28672569	-	3	0.348587	0.38045	=	1.24005	0.00185	+	0.891463	0.01385	+	0.313824	0.4337	=	0.151148	0.69825	=	-0.162676	0.67435	=	5.923	7.54183	13.9905	6.84732	8.51121	7.60363
Chordc1	protein_coding	ENSRNOG00000026643	8:17421556-17446165	+	3	0.649025	0.10455	=	0.760152	0.05895	=	0.111127	0.76325	=	0.942362	0.0481	+	1.16874	0.0154	+	0.226381	0.52775	=	17.4137	27.3066	29.4931	12.1588	23.3653	27.335
Cited1	protein_coding	ENSRNOG00000003189	X:72128993-72133692	-	3	Inf	1	=	Inf	5e-05	+	3.23411	0.1227	=	-0.966906	0.57525	=	0.738926	0.63035	=	1.70583	0.6028	=	0	1.13544	10.6838	7.2015	3.6843	12.0188
Ckap4	protein_coding	ENSRNOG00000008016	7:24939497-24947595	+	3	0.445468	0.2032	=	0.660925	0.05395	=	0.215457	0.49845	=	0.948107	0.00645	+	0.82607	0.0151	+	-0.122037	0.68085	=	34.6415	47.1732	54.7715	33.507	64.6464	59.4029
Ckap5	protein_coding	ENSRNOG00000016067	3:80468153-80526593	+	3	0.0296323	0.93345	=	0.110118	0.75305	=	0.0804855	0.82795	=	0.496741	0.17895	=	0.858637	0.01925	+	0.361896	0.27995	=	15.051	15.3633	16.2448	11.1739	15.7666	20.2618
Clic1	protein_coding	ENSRNOG00000029682	20:5040336-5052585	+	3	0.634072	0.05825	=	0.460864	0.16875	=	-0.173208	0.57645	=	0.402502	0.2294	=	0.80345	0.01735	+	0.400948	0.18355	=	239.72	372.031	329.943	246.604	325.961	430.391
Clic4	protein_coding	ENSRNOG00000018109	5:153568744-153625869	-	3	1.46024	0.00015	+	1.82519	5e-05	+	0.364945	0.1873	=	0.950843	0.001	+	1.16844	5e-05	+	0.217595	0.4038	=	65.2959	179.665	231.378	134.323	259.646	301.915
Clip2	protein_coding	ENSRNOG00000021611	12:25173004-25237009	+	3	0.316394	0.41335	=	1.05201	0.00605	+	0.735613	0.02975	=	0.738131	0.0518	=	1.26523	0.0014	+	0.527095	0.0998	=	12.6344	15.7326	26.1964	12.2548	20.4412	29.4563
Clk3	protein_coding	ENSRNOG00000030126	8:62528224-62542622	-	3	1.79326	0.05655	=	2.29739	0.02205	+	0.504128	0.33375	=	-0.261532	0.68885	=	0.764929	0.17995	=	1.02646	0.07545	=	5.34111	18.5122	26.2552	14.3914	12.0053	24.4551
Clptm1	protein_coding	ENSRNOG00000018255	1:80549042-80580662	-	3	0.13278	0.70065	=	0.634221	0.0584	=	0.501441	0.11895	=	0.747531	0.0505	=	1.26488	0.00085	+	0.517347	0.10535	=	40.6879	44.6104	63.1517	27.4057	46.0118	65.8577
Cnpy4	protein_coding	ENSRNOG00000027175	12:19328956-19335119	+	3	0.636669	0.1677	=	1.18554	0.01065	+	0.548871	0.1585	=	1.14092	0.0082	+	0.910108	0.0333	+	-0.230815	0.50075	=	25.1953	39.172	57.3063	31.8553	70.248	59.8621
Col16a1	protein_coding	ENSRNOG00000031475	5:148257641-148311645	+	3	0.81892	0.07755	=	1.50131	0.00165	+	0.682386	0.0654	=	0.501007	0.34375	=	1.34687	0.0134	+	0.845862	0.04655	+	6.81142	12.0159	19.283	5.92207	8.38092	15.0633
Col18a1	protein_coding	ENSRNOG00000001229	20:12225201-12332858	+	3	0.438339	0.07335	=	0.771722	0.00175	+	0.333383	0.16075	=	0.138574	0.57775	=	0.328025	0.18515	=	0.189451	0.43435	=	69.679	94.418	118.963	85.6941	94.3334	107.571
Col4a1	protein_coding	ENSRNOG00000016281	16:83522161-83632153	+	3	1.07405	5e-05	+	1.31864	5e-05	+	0.244587	0.30395	=	1.05298	5e-05	+	1.29642	5e-05	+	0.243448	0.29655	=	58.6866	123.555	146.382	57.5468	119.398	141.346
Col4a2	protein_coding	ENSRNOG00000023972	16:83387363-83438561	-	3	1.79679	5e-05	+	2.17908	5e-05	+	0.382284	0.1247	=	0.679563	0.0127	=	0.990022	0.00045	+	0.310459	0.2259	=	18.2768	63.5021	82.7689	36.4566	58.3909	72.4107
Col5a1	protein_coding	ENSRNOG00000008749	3:6430200-6578882	+	3	1.25786	5e-05	+	1.8968	5e-05	+	0.638939	0.0101	=	0.822117	0.0012	+	1.30844	5e-05	+	0.486327	0.0472	=	30.3944	72.6856	113.185	40.8141	72.1593	101.086
Col5a2	protein_coding	ENSRNOG00000003736	9:52092510-52238564	-	3	0.822662	0.00195	+	1.28526	5e-05	+	0.462595	0.06325	=	0.807909	0.00355	+	1.28044	5e-05	+	0.472532	0.06015	=	47.5984	84.1857	116.009	45.0658	78.8955	109.471
Col5a3	protein_coding	ENSRNOG00000020525	8:21786323-21831668	-	3	0.801904	0.00145	+	1.33742	5e-05	+	0.535518	0.0255	=	0.891431	0.00025	+	1.43823	5e-05	+	0.546801	0.02035	=	68.943	120.195	174.218	60.2224	111.713	163.196
Cops6	protein_coding	ENSRNOG00000001346	12:19303386-19306226	+	3	0.336374	0.38285	=	0.776068	0.03195	+	0.439694	0.20715	=	-0.0983518	0.78215	=	0.29248	0.391	=	0.390832	0.26595	=	67.7781	85.5752	116.067	82.807	77.35	101.417
Cpd	protein_coding	ENSRNOG00000003873	10:63325198-63389817	+	3	1.20788	0.01115	+	1.01423	0.03235	+	-0.193645	0.59905	=	0.99483	0.01795	+	1.18419	0.0059	+	0.18936	0.58365	=	10.4863	24.2232	21.1806	12.1164	24.1461	27.5328
Cpsf7	protein_coding	ENSRNOG00000020668	1:226573104-226596131	+	3	0.963117	0.05405	=	1.48729	0.0055	+	0.524176	0.16605	=	0.00738767	0.98465	=	0.441748	0.2447	=	0.43436	0.2521	=	9.46211	18.4465	26.5282	19.4477	19.5475	26.4148
Cr1l	protein_coding	ENSRNOG00000008193	13:113824891-113872097	-	3	0.57988	0.34395	=	1.6923	0.00535	+	1.11242	0.0338	+	1.50923	0.03385	+	1.79484	0.0167	+	0.285602	0.5073	=	11.8572	17.7232	38.3189	8.48591	24.1559	29.4441
Crim1	protein_coding	ENSRNOG00000004208	6:788547-960703	+	3	1.40578	0.1029	=	2.67461	0.0033	+	1.26884	0.06335	=	0.102723	0.8678	=	0.495076	0.4076	=	0.392353	0.51725	=	1.1931	3.16123	7.61753	4.88355	5.24395	6.88285
Crlf1	protein_coding	ENSRNOG00000020030	16:20675041-20686317	-	3	0.279871	0.2633	=	0.331324	0.1851	=	0.0514535	0.8304	=	0.800614	0.00145	+	0.631464	0.01235	=	-0.16915	0.4829	=	220.015	267.117	276.816	206.863	360.323	320.459
Csk	protein_coding	ENSRNOG00000019374	8:62405714-62424303	-	3	0.784899	0.1124	=	1.59183	0.00175	+	0.806928	0.05075	=	0.582377	0.21635	=	0.760342	0.10105	=	0.177965	0.6776	=	13.8197	23.8109	41.6568	17.8754	26.765	30.2789
Csnk1a1	protein_coding	ENSRNOG00000017106	18:56887353-56918345	+	3	-0.16779	0.6272	=	0.595798	0.12615	=	0.763587	0.01975	+	0.73777	0.01795	=	0.872392	0.0064	+	0.134622	0.65815	=	130.502	116.174	197.229	109.801	183.104	201.013
Ctgf	protein_coding	ENSRNOG00000015036	1:21851659-21854773	-	3	-0.0787028	0.7848	=	0.428537	0.1154	=	0.507239	0.07195	=	1.03539	0.00045	+	0.762254	0.0092	+	-0.273137	0.3038	=	100.499	95.1638	135.259	64.3614	131.92	109.166
Ctnnb1	protein_coding	ENSRNOG00000054172	8:129617811-129627372	+	3	0.230943	0.45195	=	0.288603	0.3469	=	0.0576594	0.84465	=	0.678129	0.03825	=	0.804962	0.0144	+	0.126832	0.66395	=	57.1242	67.0411	69.7748	42.063	67.3035	73.4883
Ctsa	protein_coding	ENSRNOG00000015857	3:161296303-161322289	+	3	0.067816	0.9008	=	1.05333	0.03075	+	0.985509	0.0427	+	0.607778	0.234	=	0.731078	0.14985	=	0.1233	0.7981	=	14.0578	14.7344	29.1743	13.4209	20.4522	22.277
Ctsz	protein_coding	ENSRNOG00000050697	3:172527106-172537877	-	3	4.11819	0.21845	=	6.41106	0.2174	=	2.29286	0.0133	+	0.609751	0.57515	=	0.331662	0.75155	=	-0.27809	0.80395	=	0.221099	3.83961	18.8151	4.82757	7.36686	6.07532
Cxxc1	protein_coding	ENSRNOG00000014614	18:70192492-70197867	+	3	0.85533	0.0631	=	1.33416	0.0049	+	0.47883	0.18495	=	0.836588	0.0356	+	0.540998	0.16765	=	-0.295589	0.405	=	14.7306	26.6501	37.14	20.7611	37.0756	30.207
Cyfip1	protein_coding	ENSRNOG00000011945	1:114258718-114347137	+	3	0.221834	0.5554	=	0.685273	0.05555	=	0.463439	0.20135	=	0.115937	0.75755	=	0.773541	0.0342	+	0.657603	0.0617	=	15.3347	17.8836	24.6583	16.3578	17.7266	27.963
Cyfip2	protein_coding	ENSRNOG00000006557	10:31278745-31419235	-	3	0.239765	0.4419	=	0.415471	0.17345	=	0.175706	0.5504	=	0.437289	0.16635	=	0.750418	0.01655	+	0.313128	0.2877	=	22.563	26.6424	30.0931	18.3864	24.8963	30.9311
Dag1	protein_coding	ENSRNOG00000019400	8:116980496-116993193	-	3	0.757508	0.00345	+	1.09064	5e-05	+	0.33313	0.1632	=	0.751505	0.0026	+	1.06225	5e-05	+	0.310748	0.19015	=	55.7868	94.3114	118.808	55.9948	94.2699	116.928
Dars	protein_coding	ENSRNOG00000003743	13:45074041-45127840	-	3	1.37849	0.00465	+	1.14794	0.01515	+	-0.230549	0.5071	=	0.371762	0.31915	=	0.591945	0.09495	=	0.220183	0.53255	=	17.9069	46.5574	39.6814	31.2802	40.4745	47.148
Dcaf7	protein_coding	ENSRNOG00000042245	10:94231584-94254046	+	3	0.199302	0.58425	=	1.12349	0.00145	+	0.924192	0.00755	+	0.661757	0.0604	=	0.453695	0.21055	=	-0.208062	0.52975	=	12.0975	13.8896	26.3572	12.2671	19.4066	16.8003
Dck	protein_coding	ENSRNOG00000003296	14:20935368-20953095	-	3	0.430418	0.4642	=	0.433278	0.46545	=	0.00285988	0.9953	=	1.06024	0.03295	+	0.298789	0.59485	=	-0.761454	0.12955	=	20.2124	27.2387	27.2928	24.3503	50.7773	29.9536
Ddhd1	protein_coding	ENSRNOG00000009481	15:19965186-20032191	-	3	0.205346	0.7072	=	1.17786	0.0244	+	0.972511	0.0333	+	0.951746	0.0257	+	0.932103	0.0281	+	-0.0196428	0.95635	=	8.56862	9.8793	19.3857	11.9003	23.0176	22.7063
Ddr1	protein_coding	ENSRNOG00000057125	20:3552928-3575780	+	3	0.509058	0.09005	=	0.944037	0.0011	+	0.434979	0.1222	=	0.276204	0.40925	=	0.369732	0.238	=	0.0935271	0.77505	=	57.4359	81.7382	110.501	80.124	97.0305	103.529
Ddx23	protein_coding	ENSRNOG00000060154	7:140325430-140342727	-	3	0.731014	0.0509	=	1.33195	0.0006	+	0.600941	0.05995	=	1.17665	0.0014	+	1.25613	0.00085	+	0.0794866	0.786	=	22.957	38.1041	57.7927	24.1171	54.5168	57.6047
Ddx27	protein_coding	ENSRNOG00000008081	3:163767172-163786445	+	3	0.923906	0.06655	=	1.60586	0.0031	+	0.681954	0.0899	=	1.18353	0.01025	+	1.35578	0.00385	+	0.172242	0.65055	=	10.6601	20.2248	32.4469	12.5089	28.4117	32.0145
Ddx39a	protein_coding	ENSRNOG00000004373	19:24846937-24854953	+	3	1.11184	0.0596	=	1.37126	0.0227	+	0.259413	0.5773	=	1.15141	0.0132	+	1.33362	0.0046	+	0.182215	0.6145	=	13.3933	28.9457	34.6478	22.3479	49.6414	56.3243
Ddx3x	protein_coding	ENSRNOG00000023383	X:10400365-10413995	-	3	0.747903	0.00785	=	1.03123	0.0002	+	0.283327	0.30375	=	1.49979	5e-05	+	1.51508	5e-05	+	0.0152858	0.95585	=	105.707	177.519	216.04	82.5106	233.342	235.827
Ddx47	protein_coding	ENSRNOG00000007838	4:168775110-168787730	+	3	0.316365	0.5064	=	0.843029	0.0642	=	0.526663	0.2285	=	1.19811	0.0183	+	1.37971	0.00755	+	0.181607	0.6412	=	19.8223	24.6826	35.5575	14.908	34.2047	38.7932
Degs1	protein_coding	ENSRNOG00000003223	13:100666074-100672731	-	3	0.307341	0.5588	=	0.619759	0.2576	=	0.312417	0.54375	=	1.05689	0.0657	=	1.30285	0.0262	+	0.245955	0.5809	=	21.6815	26.8292	33.3161	16.4365	34.1951	40.5513
Dek	protein_coding	ENSRNOG00000016152	17:17965880-17987834	+	3	0.765964	0.01265	+	0.858083	0.00505	+	0.0921188	0.7264	=	0.82858	0.00405	+	0.944251	0.00105	+	0.115672	0.66035	=	64.2197	109.206	116.406	66.009	117.228	127.014
Dhcr7	protein_coding	ENSRNOG00000020776	1:217018915-217034904	+	3	1.96627	0.0431	+	2.43346	0.0186	+	0.467195	0.32635	=	0.921199	0.13285	=	1.24251	0.03855	+	0.321306	0.5268	=	3.55591	13.8949	19.2086	8.17148	15.4742	19.3345
Dhx15	protein_coding	ENSRNOG00000003844	14:61136745-61174880	+	3	1.14214	0.0052	+	1.14492	0.0049	+	0.00277877	0.99335	=	0.117555	0.7578	=	0.74022	0.04015	=	0.622665	0.07055	=	17.9775	39.6779	39.7544	25.0436	27.1697	41.8336
Dhx38	protein_coding	ENSRNOG00000014619	19:42110326-42127542	+	3	0.408733	0.3583	=	0.966019	0.0191	+	0.557285	0.16205	=	0.971527	0.0344	+	1.23597	0.00875	+	0.264444	0.47355	=	9.14263	12.137	17.8596	7.8364	15.3665	18.4578
Dnajc11	protein_coding	ENSRNOG00000008802	5:169109906-169154061	+	3	0.716106	0.0883	=	0.960137	0.0221	+	0.244031	0.5056	=	0.334716	0.4403	=	0.741837	0.0809	=	0.407121	0.27815	=	21.8672	35.9222	42.5425	22.5891	28.4877	37.7758
Dnajc8	protein_coding	ENSRNOG00000013255	5:150725653-150743730	+	3	-0.0409341	0.90065	=	-0.534003	0.09945	=	-0.493069	0.1433	=	0.815497	0.0092	+	0.821278	0.0087	+	0.00578128	0.98355	=	123.278	119.83	85.1403	83.3367	146.665	147.253
Dnttip1	protein_coding	ENSRNOG00000014933	3:161193768-161236121	+	3	-0.18764	0.76685	=	1.23557	0.02285	+	1.42321	0.0205	+	1.03999	0.0866	=	0.593301	0.3544	=	-0.446694	0.43235	=	20.3257	17.8468	47.8616	14.9039	30.6458	22.4855
Dnttip2	protein_coding	ENSRNOG00000025025	2:225854628-225866357	+	3	0.872566	0.06025	=	0.797841	0.0792	=	-0.074725	0.85575	=	0.513553	0.35555	=	1.23246	0.01785	+	0.718906	0.11855	=	14.3886	26.3444	25.0146	11.4715	16.3763	26.9542
Dohh	protein_coding	ENSRNOG00000004259	7:11191130-11195866	-	3	0.909659	0.1311	=	1.70935	0.0069	+	0.799692	0.0903	=	0.765059	0.0988	=	0.562951	0.23515	=	-0.202108	0.63035	=	16.2534	30.5336	53.1507	25.0039	42.4926	36.938
Dpp3	protein_coding	ENSRNOG00000031485	1:220166126-220188541	-	3	0.573046	0.222	=	0.697078	0.12255	=	0.124033	0.7585	=	1.20798	0.0107	+	0.774566	0.0943	=	-0.433419	0.2627	=	14.4541	21.5027	23.4332	14.6085	33.7478	24.9904
Drg2	protein_coding	ENSRNOG00000055309	10:46818524-46830739	+	3	-0.870538	0.39575	=	0.399395	0.65935	=	1.26993	0.1283	=	2.01287	0.025	+	1.66313	0.05305	=	-0.349732	0.6361	=	11.1313	6.0882	14.6817	3.61315	14.5821	11.443
Dync1li1	protein_coding	ENSRNOG00000010434	8:122743188-122776806	+	3	2.22088	0.0299	+	2.85318	0.01075	+	0.632301	0.1654	=	1.38533	0.05125	=	1.88209	0.01245	+	0.496762	0.30455	=	5.12454	23.8894	37.0294	8.88402	23.2079	32.7473
E2f5	protein_coding	ENSRNOG00000010760	2:88351360-88366115	-	3	1.95922	0.03295	+	2.95124	0.00355	+	0.992022	0.0894	=	0.851213	0.22425	=	1.15258	0.09475	=	0.301368	0.56575	=	6.23405	24.2413	48.2152	18.1303	32.7073	40.3056
Eda2r	protein_coding	ENSRNOG00000013018	X:66561285-66602506	-	3	2.57	0.00915	+	1.75048	0.0484	+	-0.819522	0.23065	=	0.43823	0.49845	=	0.937717	0.1008	=	0.499487	0.4098	=	3.99979	23.7512	13.4581	14.9517	20.2586	28.6398
Edem3	protein_coding	ENSRNOG00000028358	13:69135127-69199511	+	3	1.57453	0.0492	+	1.85162	0.02755	+	0.277091	0.54285	=	0.690743	0.11325	=	0.706378	0.09475	=	0.0156347	0.96895	=	4.50325	13.4124	16.2525	11.9643	19.3118	19.5222
Edf1	protein_coding	ENSRNOG00000016272	3:2781168-2785474	+	3	1.1121	0.0057	+	1.44452	0.00065	+	0.332421	0.2833	=	0.303548	0.3363	=	0.0482456	0.87415	=	-0.255303	0.41695	=	107.047	231.393	291.353	232.003	286.332	239.892
Efr3a	protein_coding	ENSRNOG00000025528	7:106535433-106616805	+	3	0.573689	0.08225	=	0.743263	0.0276	=	0.169574	0.57125	=	0.739795	0.0265	=	1.00915	0.00315	+	0.269355	0.35995	=	17.1208	25.4814	28.6595	17.0396	28.4551	34.2961
Egflam	protein_coding	ENSRNOG00000012058	2:56502806-56679955	-	3	1.99583	0.0014	+	2.14783	0.00065	+	0.152001	0.6924	=	1.78936	0.0038	+	2.06873	0.0009	+	0.279371	0.4497	=	4.31214	17.1988	19.1097	4.26811	14.7532	17.9055
Egr2	protein_coding	ENSRNOG00000000640	20:22454462-22459025	-	3	1.83017	0.29165	=	3.71206	0.14615	=	1.88189	0.0344	+	1.69816	0.0468	+	1.61813	0.05465	=	-0.0800304	0.91115	=	0.610775	2.17179	8.00429	1.0925	3.54503	3.35373
Ehmt2	protein_coding	ENSRNOG00000030630	20:4576056-4592980	+	3	0.0916492	0.7982	=	0.936691	0.00495	+	0.845041	0.01095	+	0.0794363	0.82205	=	0.0597259	0.86465	=	-0.0197104	0.9535	=	24.141	25.7244	46.2091	26.38	27.8732	27.495
Eif3b	protein_coding	ENSRNOG00000001253	12:16285732-16310190	-	3	2.13968	5e-05	+	2.35242	5e-05	+	0.212743	0.4272	=	1.33752	5e-05	+	1.64163	5e-05	+	0.30411	0.24215	=	17.7701	78.3063	90.7483	33.2293	83.9761	103.682
Eif3c	protein_coding	ENSRNOG00000018761	1:197964406-197982601	-	3	1.08387	0.00115	+	1.10344	0.001	+	0.0195695	0.94165	=	0.597595	0.05835	=	1.49769	5e-05	+	0.900094	0.0017	+	32.0049	67.8414	68.7679	36.0303	54.5208	101.746
Eif3j	protein_coding	ENSRNOG00000016459	3:113976686-113998922	+	3	0.45029	0.1536	=	1.35845	5e-05	+	0.908162	0.0016	+	0.188588	0.51985	=	0.395732	0.17375	=	0.207145	0.46725	=	61.1497	83.5498	156.794	87.2067	99.3849	114.73
Eif4a1	protein_coding	ENSRNOG00000030628	10:56271256-56276764	-	3	0.169563	0.47645	=	0.571185	0.01535	=	0.401622	0.09185	=	0.988339	5e-05	+	1.16945	5e-05	+	0.181112	0.4616	=	549.043	617.519	815.737	413.592	820.525	930.276
Eif4a3	protein_coding	ENSRNOG00000045791	10:108415201-108425206	-	3	1.01441	0.01885	+	0.483174	0.27565	=	-0.531233	0.16305	=	1.47425	0.00055	+	1.49028	0.00055	+	0.0160362	0.96045	=	34.6813	70.0587	48.478	30.6021	85.0246	85.9749
Eif4enif1	protein_coding	ENSRNOG00000018475	14:83412967-83455456	+	3	-0.0676103	0.87285	=	0.734004	0.0584	=	0.801614	0.03815	+	0.43027	0.322	=	0.622164	0.1421	=	0.191894	0.6247	=	15.4863	14.7773	25.7576	12.3833	16.6864	19.0602
Eif4g1	protein_coding	ENSRNOG00000001738	11:83908108-83926524	-	3	0.473192	0.289	=	0.906611	0.0337	+	0.43342	0.26025	=	0.0550672	0.88255	=	0.343941	0.34185	=	0.288874	0.433	=	9.65869	13.408	18.1065	14.5008	15.065	18.4047
Elf1	protein_coding	ENSRNOG00000011762	15:61826710-61868343	+	3	0.369385	0.5834	=	0.598006	0.38535	=	0.228621	0.7501	=	-1.02216	0.1255	=	0.289787	0.61335	=	1.31195	0.0406	+	12.8943	16.6569	19.5171	15.3978	7.58156	18.8232
Elp2	protein_coding	ENSRNOG00000015301	18:16544507-16581116	+	3	0.821282	0.25705	=	1.10705	0.1022	=	0.285768	0.6481	=	1.22662	0.0336	+	1.2132	0.0347	+	-0.0134187	0.9789	=	5.03136	8.89028	10.8378	7.27499	17.0248	16.8672
Epb41l2	protein_coding	ENSRNOG00000012346	1:20893994-20962526	-	3	1.47049	0.0002	+	1.68371	5e-05	+	0.213227	0.4925	=	1.46708	0.0003	+	1.5933	0.0001	+	0.126214	0.6434	=	21.9702	60.8828	70.5802	30.2234	83.5562	91.1954
Epb41l3	protein_coding	ENSRNOG00000016724	9:117538008-117666410	+	3	0.973468	0.0023	+	1.59462	5e-05	+	0.621148	0.0235	=	1.25322	5e-05	+	1.57617	5e-05	+	0.322949	0.2384	=	35.4559	69.6197	107.082	41.584	99.1251	123.994
Ercc3	protein_coding	ENSRNOG00000013180	18:25037624-25068389	+	3	1.17224	0.03965	+	0.935943	0.1106	=	-0.2363	0.63205	=	0.83846	0.0708	=	0.963205	0.03635	+	0.124745	0.7478	=	7.98023	17.9844	15.2673	13.5595	24.2462	26.436
Ermp1	protein_coding	ENSRNOG00000010915	1:247787581-247821728	-	3	2.00701	0.0356	+	2.34831	0.01875	+	0.341293	0.5007	=	0.381325	0.5414	=	1.19031	0.04645	+	0.808989	0.11615	=	1.53487	6.16941	7.81598	4.57817	5.96324	10.4475
Esyt1	protein_coding	ENSRNOG00000060753	7:2924602-2941122	-	3	0.709695	0.24975	=	0.964267	0.085	=	0.254573	0.6179	=	0.915707	0.1127	=	1.64194	0.0087	+	0.726235	0.08535	=	6.49641	10.6246	12.675	6.99587	13.1977	21.8331
Ext1	protein_coding	ENSRNOG00000024886	7:92605727-92882068	-	3	0.639486	0.0486	=	0.894086	0.00615	+	0.2546	0.36845	=	0.525156	0.06885	=	0.660085	0.02005	=	0.134929	0.6154	=	33.1229	51.5979	61.5566	43.1887	62.1524	68.2457
Fam120b	protein_coding	ENSRNOG00000058790	1:57345576-57392113	+	3	0.418176	0.6312	=	1.50328	0.0434	+	1.0851	0.16535	=	0.536806	0.4966	=	0.176852	0.8284	=	-0.359953	0.63515	=	2.70229	3.6109	7.66061	3.85648	5.59482	4.35942
Fam21c	protein_coding	ENSRNOG00000011653	4:148139536-148197361	+	3	1.29337	0.0081	+	0.634814	0.1731	=	-0.658552	0.0793	=	0.317403	0.3585	=	0.383245	0.27055	=	0.0658424	0.84465	=	9.16419	22.4614	14.2296	19.3586	24.1225	25.2489
Fam63a	protein_coding	ENSRNOG00000021131	2:196462553-196470130	+	3	0.556376	0.57605	=	-1.6107	0.1527	=	-2.16707	0.02175	-	0.54527	0.48	=	1.01104	0.1453	=	0.465773	0.5323	=	5.89252	8.66536	1.92945	5.82581	8.50156	11.7411
Fam64a	protein_coding	ENSRNOG00000008040	10:58613673-58618514	+	3	2.19625	0.01605	+	3.06009	0.0025	+	0.863832	0.09225	=	1.33602	0.0183	+	1.27011	0.0225	+	-0.0659167	0.88465	=	5.55915	25.4769	46.3645	14.1657	35.762	34.1648
Fam98b	protein_coding	ENSRNOG00000005366	3:108944140-108977721	+	3	2.15368	0.42665	=	4.79691	0.08255	=	2.64323	0.2431	=	0.631744	0.3208	=	2.31456	0.2552	=	1.68281	0.0436	+	0.305661	1.36008	8.49681	1.90248	2.94778	9.46396
Fanci	protein_coding	ENSRNOG00000016689	1:141120165-141172483	+	3	3.06857	0.25805	=	4.32622	0.2344	=	1.25765	0.0322	+	0.842204	0.21955	=	1.69122	0.01305	+	0.849021	0.15105	=	0.704627	5.91141	14.1345	2.97045	5.32538	9.59248
Farp1	protein_coding	ENSRNOG00000011203	15:106434176-106625837	+	3	0.774335	0.0675	=	1.12313	0.00855	+	0.348796	0.33605	=	-0.509086	0.202	=	0.147097	0.6925	=	0.656183	0.09895	=	9.1973	15.7311	20.0335	15.0828	10.5982	16.7018
Fbln2	protein_coding	ENSRNOG00000007338	4:122835435-122895121	+	3	0.596701	0.07945	=	1.09598	0.0009	+	0.49928	0.1081	=	1.0493	0.0075	+	1.45704	0.0004	+	0.407745	0.2027	=	17.5518	26.5428	37.5184	11.5205	23.842	31.629
Fbxo18	protein_coding	ENSRNOG00000018549	17:70399048-70437144	+	3	0.663459	0.09795	=	1.08657	0.0062	+	0.423112	0.2176	=	0.996991	0.0037	+	0.688786	0.04045	=	-0.308205	0.30675	=	15.1003	23.917	32.0683	21.4085	42.7279	34.509
Fbxo8	protein_coding	ENSRNOG00000010502	16:37131344-37177033	-	3	0.256116	0.7499	=	2.13978	0.00475	+	1.88366	0.015	+	0.449337	0.404	=	0.12076	0.833	=	-0.328577	0.53585	=	7.36922	8.80076	32.4757	17.7329	24.2128	19.2811
Fdps	protein_coding	ENSRNOG00000043377	2:188392857-188413219	-	3	-0.198946	0.49395	=	0.0431308	0.8721	=	0.242076	0.4146	=	0.772165	0.0062	+	0.564586	0.0412	=	-0.207579	0.43395	=	212.409	185.048	218.855	153.09	261.452	226.415
Fkbp4	protein_coding	ENSRNOG00000006444	4:161748992-161757447	-	3	0.343526	0.3211	=	0.417104	0.213	=	0.0735774	0.8177	=	0.954932	0.0083	+	0.812269	0.02535	+	-0.142663	0.65345	=	30.6803	38.9288	40.9656	24.8751	48.2201	43.6799
Fndc1	protein_coding	ENSRNOG00000030210	1:47605261-47687504	+	3	Inf	1	=	Inf	0.0183	+	2.49455	0.359	=	1.16048	1	=	3.09835	1	=	1.93786	1	=	0	0.398612	2.24638	0.0825397	0.184503	0.706901
Fosl1	protein_coding	ENSRNOG00000020552	1:220826559-220835066	+	3	1.89708	0.0003	+	1.69292	0.0012	+	-0.204159	0.56455	=	0.660034	0.08	=	0.875286	0.01935	+	0.215252	0.5247	=	17.2236	64.151	55.686	38.686	61.1285	70.9645
Frmd8	protein_coding	ENSRNOG00000020881	1:221213307-221233921	-	3	0.696993	0.02815	=	1.24299	5e-05	+	0.545995	0.04335	=	0.890415	0.0022	+	1.02834	0.0003	+	0.137924	0.60445	=	38.8463	62.9747	91.9447	44.2207	81.9724	90.1959
Fto	protein_coding	ENSRNOG00000011728	19:16772743-17115113	-	3	0.860522	0.06435	=	0.42345	0.3915	=	-0.437072	0.32145	=	1.37764	0.0099	+	1.47571	0.00675	+	0.0980744	0.795	=	10.2329	18.5798	13.7237	8.54067	22.1923	23.7534
Fuca1	protein_coding	ENSRNOG00000009325	5:154269117-154286544	+	3	0.675919	0.1505	=	1.26574	0.00595	+	0.589818	0.1435	=	1.38878	0.00285	+	1.4485	0.0019	+	0.0597143	0.8661	=	22.9849	36.721	55.2673	21.1174	55.2976	57.6344
Fxr2	protein_coding	ENSRNOG00000011876	10:56237754-56257890	+	3	0.453562	0.23135	=	0.875232	0.0211	+	0.42167	0.22715	=	0.474987	0.22965	=	0.944559	0.0194	+	0.469573	0.17465	=	23.6639	32.4058	43.4068	20.6907	28.7581	39.8213
Fyn	protein_coding	ENSRNOG00000000596	20:44436402-44630317	+	3	0.43716	0.1379	=	0.848354	0.0046	+	0.411194	0.1279	=	0.325956	0.23585	=	0.383199	0.1664	=	0.0572429	0.83285	=	55.8958	75.6794	100.637	68.7346	86.1585	89.6458
Gabpa	protein_coding	ENSRNOG00000053205	11:24263280-24322815	+	3	0.966964	0.1719	=	1.28406	0.0809	=	0.317096	0.5588	=	1.10022	0.0276	+	0.956836	0.0858	=	-0.143382	0.7723	=	6.24033	12.1981	15.1967	9.66407	20.7185	18.7584
Gars	protein_coding	ENSRNOG00000011052	4:85235171-85276044	+	3	0.930106	0.0182	+	1.50698	0.0002	+	0.576871	0.0864	=	0.778477	0.0377	+	1.18979	0.00185	+	0.411309	0.1996	=	20.895	39.8137	59.3865	26.8896	46.1242	61.3402
Gata2	protein_coding	ENSRNOG00000012347	4:120133712-120142488	+	3	Inf	5e-05	+	Inf	5e-05	+	-0.353042	0.7022	=	1.07618	0.2046	=	2.24446	0.0132	+	1.16828	0.0726	=	0	3.92088	3.06978	1.63005	3.43687	7.72416
Gbp2	protein_coding	ENSRNOG00000031743	2:248276708-248293784	+	3	0.607898	0.0137	=	0.56924	0.0213	=	-0.0386585	0.86645	=	0.692295	0.0038	=	0.793262	0.0009	+	0.100967	0.67325	=	201.796	307.544	299.413	184.917	298.798	320.458
Gfra2	protein_coding	ENSRNOG00000014010	15:52557606-52648972	+	3	0.562488	0.11505	=	0.517461	0.15525	=	-0.0450272	0.8901	=	0.844974	0.0272	+	1.21425	0.0016	+	0.369281	0.22675	=	28.3181	41.8205	40.5354	23.5356	42.2755	54.6076
Gga2	protein_coding	ENSRNOG00000018599	1:191951580-191984858	-	3	0.258566	0.68905	=	1.33081	0.02165	+	1.07224	0.0727	=	0.457973	0.42865	=	0.495916	0.3971	=	0.0379433	0.94445	=	7.21655	8.63308	18.1528	6.72248	9.23407	9.48015
Gldn	protein_coding	ENSRNOG00000024082	8:58870515-58914603	+	3	1.14689	5e-05	+	1.59769	5e-05	+	0.450805	0.0792	=	1.53958	5e-05	+	2.12635	5e-05	+	0.586777	0.02095	=	57.1914	126.642	173.095	39.0617	113.556	170.548
Glrx3	protein_coding	ENSRNOG00000016227	1:209768695-209799903	+	3	0.393682	0.23645	=	0.397009	0.2246	=	0.00332705	0.9915	=	0.963824	0.0054	+	1.02824	0.00295	+	0.0644142	0.82705	=	92.5955	121.647	121.927	73.7139	143.777	150.342
Gmps	protein_coding	ENSRNOG00000051151	2:154555870-154590662	+	3	0.828183	0.1218	=	1.12597	0.03645	+	0.297786	0.5412	=	0.892837	0.0495	+	1.08748	0.0192	+	0.194643	0.603	=	61.6053	109.377	134.452	62.282	115.647	132.351
Gnai3	protein_coding	ENSRNOG00000019465	2:210896655-210934749	-	3	0.833557	0.0024	+	1.02616	0.0003	+	0.192604	0.45315	=	0.765565	0.006	+	0.853931	0.0025	+	0.0883658	0.7254	=	49.4033	88.0403	100.615	54.311	92.3306	98.1627
Gnl3l	protein_coding	ENSRNOG00000002509	X:20034873-20070593	-	3	-0.373717	0.27055	=	0.0371701	0.9111	=	0.410887	0.2146	=	0.763073	0.03145	+	0.940407	0.00785	+	0.177334	0.5744	=	24.4935	18.9039	25.1327	14.8874	25.2654	28.57
Gns	protein_coding	ENSRNOG00000046159	7:65616176-65653052	+	3	0.563643	0.445	=	1.65503	0.026	+	1.09138	0.05965	=	0.428687	0.5008	=	1.0718	0.06665	=	0.643109	0.2044	=	4.1	6.05979	12.9121	5.92589	7.9763	12.4565
Gpkow	protein_coding	ENSRNOG00000022939	X:15636562-15651332	-	3	0.149072	0.71435	=	1.00687	0.00725	+	0.857803	0.02505	+	0.741469	0.03135	=	0.737576	0.03175	=	-0.00389356	0.99005	=	15.0339	16.6704	30.2114	20.1086	33.6191	33.5285
Gpm6b	protein_coding	ENSRNOG00000004613	X:29607074-29648403	-	3	1.52698	5e-05	+	1.88279	5e-05	+	0.355811	0.23115	=	1.5985	5e-05	+	1.33753	5e-05	+	-0.26097	0.30605	=	121.766	350.908	449.058	180.521	546.671	456.211
Gramd1c	protein_coding	ENSRNOG00000053406	11:61609369-61661057	+	3	Inf	1	=	Inf	0.0378	+	3.82856	0.392	=	0.182509	1	=	0.518059	0.74855	=	0.33555	0.88355	=	0	0.324898	4.61593	0.956232	1.08518	1.36935
Gria2	protein_coding	ENSRNOG00000054204	2:179584307-179704629	-	3	0.318494	0.37755	=	0.769884	0.0265	+	0.45139	0.17535	=	-0.288209	0.42495	=	0.290144	0.3906	=	0.578353	0.09345	=	11.6174	14.4872	19.8092	13.2828	10.8776	16.2417
Gtf2e1	protein_coding	ENSRNOG00000026008	11:66078819-66110848	+	3	1.68598	0.05115	=	2.58126	0.00675	+	0.895277	0.1185	=	0.434909	0.46885	=	0.246088	0.7111	=	-0.188821	0.759	=	2.23045	7.1767	13.3484	7.06511	9.55079	8.37913
Gtf2i	protein_coding	ENSRNOG00000001479	12:25411206-25488156	+	3	0.305733	0.37105	=	1.017	0.0024	+	0.711265	0.02405	=	0.328032	0.33255	=	0.916799	0.00605	+	0.588767	0.06165	=	22.4723	27.7768	45.4773	22.9148	28.765	43.2614
Gtf3c1	protein_coding	ENSRNOG00000016218	1:197032473-197265840	-	3	1.19689	0.0312	+	1.17221	0.03365	+	-0.024685	0.9531	=	0.364453	0.4673	=	0.834173	0.075	=	0.46972	0.2786	=	4.14579	9.50405	9.34281	5.40861	6.96301	9.64266
Hapln4	protein_coding	ENSRNOG00000049949	16:21081376-21089508	-	3	Inf	1	=	Inf	5e-05	+	1.66885	0.29355	=	0.509697	0.62125	=	1.34082	0.13115	=	0.831121	0.36945	=	0	1.23553	3.9285	1.52081	2.16526	3.85214
Hccs	protein_coding	ENSRNOG00000025910	X:26294065-26303461	+	3	1.34528	0.1629	=	1.69911	0.0612	=	0.353837	0.5884	=	-0.461527	0.5455	=	0.912861	0.1854	=	1.37439	0.03665	+	3.32269	8.44225	10.7888	6.39839	4.64662	12.0467
Hcfc1	protein_coding	ENSRNOG00000051948	X:156812063-156837227	+	3	0.357491	0.35525	=	1.07611	0.0032	+	0.718618	0.04035	=	0.559108	0.1158	=	0.612412	0.08825	=	0.0533034	0.8653	=	6.63123	8.4959	13.9809	7.99492	11.7794	12.2227
Hmmr	protein_coding	ENSRNOG00000059894	10:25861489-25890639	-	3	0.318959	0.4969	=	-0.561419	0.29455	=	-0.880378	0.079	=	0.734	0.1533	=	1.33943	0.00905	+	0.605432	0.1487	=	18.2694	22.7898	12.38	12.1185	20.1559	30.6659
Hnrnpa3	protein_coding	ENSRNOG00000052968	3:62481322-62487227	+	3	0.107174	0.692	=	0.113497	0.6711	=	0.00632305	0.9799	=	1.12523	0.00015	+	1.11018	0.00035	+	-0.0150577	0.95525	=	243.501	262.279	263.431	131.6	287.069	284.088
Hnrnpab	protein_coding	ENSRNOG00000003645	10:34938666-34961608	-	3	0.637563	0.175	=	0.976309	0.0291	+	0.338746	0.4126	=	0.932282	0.04185	+	1.51984	0.00155	+	0.587554	0.09665	=	28.2765	43.9898	55.632	27.3676	52.2254	78.479
Hnrnpl	protein_coding	ENSRNOG00000020235	1:86996092-87006776	+	3	0.433784	0.16985	=	0.67749	0.01345	=	0.243705	0.41065	=	1.04342	0.0006	+	1.44537	5e-05	+	0.401945	0.13495	=	93.4212	126.191	149.414	59.8889	123.438	163.097
Hnrnpm	protein_coding	ENSRNOG00000007921	7:18516511-18554227	-	3	0.223107	0.45	=	0.166831	0.5695	=	-0.0562759	0.84555	=	0.692061	0.03585	=	1.12511	0.00105	+	0.433046	0.13135	=	80.1967	93.6092	90.028	49.3099	79.6645	107.553
Hnrnpr	protein_coding	ENSRNOG00000011910	5:154668178-154699966	+	3	0.403103	0.25135	=	0.535657	0.1092	=	0.132554	0.6821	=	0.897152	0.0141	+	1.12769	0.00295	+	0.230539	0.45655	=	29.9518	39.6067	43.4182	23.9331	44.5727	52.2959
Hnrpd	protein_coding	ENSRNOG00000002292	14:11256267-11274578	+	3	0.578362	0.07695	=	1.01327	0.0015	+	0.434912	0.14525	=	1.04895	0.0015	+	1.56658	5e-05	+	0.517625	0.0559	=	69.3135	103.496	139.908	70.5794	146.031	209.057
Hsp90b1	protein_coding	ENSRNOG00000026963	7:27226568-27240533	-	3	1.16457	5e-05	+	1.22498	5e-05	+	0.0604042	0.81285	=	1.75245	5e-05	+	1.5114	5e-05	+	-0.241053	0.3333	=	86.8843	194.766	203.094	72.6201	244.68	207.03
Hspa13	protein_coding	ENSRNOG00000060979	11:14144129-14160892	-	3	0.751914	0.19215	=	1.57838	0.0148	+	0.826461	0.05325	=	0.609496	0.16225	=	0.219774	0.6063	=	-0.389722	0.241	=	11.7152	19.7287	34.9855	17.552	26.7795	20.4402
Hspa2	protein_coding	ENSRNOG00000006472	6:99433549-99436289	+	3	-0.348581	0.5268	=	0.883943	0.06295	=	1.23252	0.0182	+	0.596042	0.27335	=	0.669582	0.19065	=	0.0735399	0.88215	=	15.9233	12.5055	29.3851	10.8307	16.3713	17.2275
Hspa5	protein_coding	ENSRNOG00000018294	3:13838303-13842762	+	3	1.17464	0.00015	+	1.05894	0.0006	+	-0.115698	0.65615	=	1.25645	0.0001	+	1.58263	5e-05	+	0.326182	0.19755	=	63.3572	143.02	131.998	51.4248	122.857	154.025
Htra1	protein_coding	ENSRNOG00000020533	1:201499027-201548513	+	3	1.83636	5e-05	+	1.84396	5e-05	+	0.00760422	0.9758	=	2.57859	5e-05	+	2.11449	5e-05	+	-0.464107	0.0657	=	33.9589	121.27	121.911	30.9783	185.051	134.147
Id1	protein_coding	ENSRNOG00000021750	3:148215539-148216718	+	3	1.74067	0.00425	+	2.25135	0.0004	+	0.510678	0.1535	=	0.641471	0.13835	=	0.841124	0.05015	=	0.199653	0.59975	=	27.6134	92.2813	131.475	59.0495	92.1124	105.784
Idh1	protein_coding	ENSRNOG00000015020	9:71882104-71900044	-	3	0.648062	0.2141	=	1.26633	0.01085	+	0.618272	0.16755	=	0.965915	0.06655	=	0.514975	0.3195	=	-0.45094	0.3159	=	12.7398	19.964	30.6454	14.9003	29.1048	21.2921
Il1rap	protein_coding	ENSRNOG00000001928	11:77463953-77593207	-	3	0.362313	0.48245	=	1.22388	0.02045	+	0.861567	0.0439	+	1.27708	0.0166	+	1.42076	0.00875	+	0.143683	0.70605	=	16.412	21.0973	38.334	15.4165	37.3616	41.2742
Inppl1	protein_coding	ENSRNOG00000019730	1:166899893-166911694	-	3	0.942616	0.04805	+	1.00406	0.03495	+	0.0614441	0.8736	=	-0.297744	0.4583	=	0.187419	0.6111	=	0.485163	0.2248	=	12.0084	23.0803	24.0846	20.5449	16.7138	23.395
Ints3	protein_coding	ENSRNOG00000015153	2:189766734-189818224	-	3	0.559145	0.181	=	1.4517	0.0011	+	0.892558	0.0112	+	0.00821222	0.98475	=	0.894018	0.023	+	0.885806	0.02335	+	9.77646	14.4046	26.7416	10.7322	10.7935	19.9442
Irf1	protein_coding	ENSRNOG00000008144	10:39109521-39116531	+	3	Inf	0.11445	=	Inf	5e-05	+	0.799136	0.49035	=	0.144661	0.56065	=	1.46751	0.0794	=	1.32285	0.1499	=	0	2.37539	4.13332	1.99906	2.2099	5.52829
Itga6	protein_coding	ENSRNOG00000001518	3:58443100-58515124	+	3	0.513025	0.08475	=	0.756115	0.0096	+	0.24309	0.38555	=	0.635019	0.02965	=	0.839185	0.0043	+	0.204167	0.4541	=	24.5905	35.0916	41.5317	23.6133	36.6704	42.2451
Itga7	protein_coding	ENSRNOG00000007905	7:3355115-3386522	+	3	2.62917	0.29075	=	2.55021	0.2935	=	-0.0789593	0.8595	=	1.26112	0.07535	=	1.73456	0.02235	+	0.473435	0.3036	=	2.10832	13.0436	12.3489	4.1415	9.92644	13.782
Iws1	protein_coding	ENSRNOG00000014630	18:24849544-24880317	+	3	0.476555	0.3262	=	0.629691	0.17245	=	0.153136	0.7402	=	0.914427	0.0737	=	1.11108	0.03345	+	0.196648	0.6134	=	12.1848	16.9541	18.8527	11.5564	21.7818	24.9627
Kdm5c	protein_coding	ENSRNOG00000057706	X:22302484-22348627	+	3	0.176676	0.69855	=	0.697428	0.09985	=	0.520752	0.19675	=	0.755853	0.064	=	1.15204	0.0061	+	0.396189	0.243	=	30.3548	34.3094	49.2238	22.4157	37.8518	49.814
Kif5b	protein_coding	ENSRNOG00000017466	17:54181418-54212096	+	3	0.414606	0.17635	=	1.01122	0.001	+	0.596615	0.03595	=	0.747254	0.0074	=	0.778651	0.0044	+	0.0313971	0.90015	=	39.6977	52.9144	80.0153	50.8052	85.2813	87.1576
Kif5c	protein_coding	ENSRNOG00000004680	3:35014537-35257407	+	3	2.09078	0.02225	+	1.6151	0.0572	=	-0.475685	0.31605	=	0.950374	0.05705	=	1.08293	0.02715	+	0.132553	0.7538	=	4.33082	18.4484	13.2667	9.15779	17.6963	19.3992
Lamb2	protein_coding	ENSRNOG00000047768	8:117268336-117280517	+	3	0.240612	0.57045	=	1.38768	0.00045	+	1.14706	0.00285	+	0.557073	0.16995	=	0.771267	0.0576	=	0.214194	0.55095	=	8.91484	10.5328	23.3263	9.32786	13.7239	15.9205
Lamc1	protein_coding	ENSRNOG00000002680	13:70656726-70783515	-	3	0.872533	0.00035	+	1.23124	5e-05	+	0.358705	0.1238	=	0.856452	0.00035	+	1.05316	5e-05	+	0.196707	0.411	=	56.1009	102.714	131.707	50.9652	92.2766	105.756
Large	protein_coding	ENSRNOG00000013742	19:12481539-12942963	-	3	1.13435	0.053	=	1.38395	0.0218	+	0.249608	0.56445	=	0.0646707	0.8844	=	0.343899	0.4108	=	0.279228	0.496	=	6.14423	13.4878	16.0354	13.7726	14.404	17.4799
Larp1	protein_coding	ENSRNOG00000031544	10:43446525-43498066	+	3	0.583969	0.12655	=	0.920291	0.01485	+	0.336322	0.32115	=	0.747863	0.04615	=	1.02717	0.0076	+	0.279311	0.39285	=	20.4326	30.6278	38.6687	19.3745	32.5357	39.4858
Lars	protein_coding	ENSRNOG00000018304	18:36524006-36579403	-	3	-0.634964	0.13245	=	0.2489	0.49305	=	0.883864	0.03395	+	0.690851	0.126	=	0.896109	0.05355	=	0.205258	0.61075	=	17.1556	11.0474	20.386	9.3316	15.0634	17.3665
Las1l	protein_coding	ENSRNOG00000021748	X:65081590-65102380	-	3	0.362351	0.6569	=	1.66876	0.07345	=	1.30641	0.2065	=	0.674878	0.33315	=	2.60512	0.0137	+	1.93024	0.05565	=	6.71373	8.63063	21.3457	8.32419	13.2892	50.6478
Ldlr	protein_coding	ENSRNOG00000009946	8:22750335-22774903	+	3	0.118538	0.75315	=	0.344687	0.3336	=	0.226149	0.51	=	0.866172	0.0312	+	0.909449	0.023	+	0.0432765	0.89645	=	16.1831	17.5689	20.5505	11.0403	20.1245	20.7373
Lif	protein_coding	ENSRNOG00000007002	14:84482673-84500642	+	3	1.53773	0.00865	+	2.11622	0.00035	+	0.578481	0.1119	=	1.67909	0.024	+	2.18242	0.0056	+	0.503331	0.212	=	10.671	30.9821	46.2648	7.18647	23.0129	32.6205
Lmnb2	protein_coding	ENSRNOG00000025742	7:11660933-11675472	+	3	0.0932556	0.9113	=	1.35355	0.04855	+	1.2603	0.0742	=	0.517454	0.35715	=	0.788478	0.18615	=	0.271024	0.59185	=	8.06673	8.60539	20.6138	11.3372	16.2283	19.5821
LOC100359539	protein_coding	ENSRNOG00000008450	19:25391699-25394229	+	3	1.18406	0.0029	+	1.45163	0.0003	+	0.267569	0.41405	=	1.12205	0.0026	+	0.95006	0.0083	+	-0.171991	0.5835	=	19.4187	44.1224	53.1136	28.4078	61.8314	54.8826
LOC100359916	protein_coding	ENSRNOG00000019113	17:6665658-6676654	+	3	1.01868	5e-05	+	1.62193	5e-05	+	0.603252	0.01355	=	1.55506	5e-05	+	1.92242	5e-05	+	0.367351	0.12685	=	139.468	282.571	429.264	109.544	321.892	415.235
LOC100910717	protein_coding	ENSRNOG00000052664	1:255479260-255532143	+	3	-0.0437583	0.93955	=	1.28173	0.0144	+	1.32548	0.0144	+	1.31533	0.02095	+	1.47686	0.011	+	0.16153	0.70205	=	5.09732	4.94503	12.3931	3.20074	7.96534	8.90901
LOC100912292	protein_coding	ENSRNOG00000043300	5:58018038-58019836	-	3	Inf	1	=	Inf	5e-05	+	4.79838	0.23985	=	0.357667	0.8614	=	1.14894	0.70165	=	0.791273	0.7418	=	0	0.465139	12.9431	1.46299	1.87461	3.24419
LOC685067	protein_coding	ENSRNOG00000029191	2:248219427-248239899	+	3	0.712854	0.31465	=	0.0801014	0.9175	=	-0.632752	0.3807	=	1.95764	0.0465	+	2.20597	0.03025	+	0.248333	0.6477	=	7.42983	12.1778	7.85402	4.39118	17.0565	20.2603
LOC688906	protein_coding	ENSRNOG00000005263	7:137804018-137856485	-	3	0.781107	0.0384	+	0.923577	0.0128	+	0.14247	0.67765	=	0.205582	0.5546	=	0.67117	0.0519	=	0.465588	0.16895	=	7.44413	12.7924	14.1201	10.034	11.5707	15.9777
Lpcat2	protein_coding	ENSRNOG00000016643	19:15469302-15540773	-	3	Inf	1	=	Inf	5e-05	+	2.41313	0.1791	=	0.892937	0.36375	=	1.21512	0.246	=	0.322178	0.76425	=	0	0.398185	2.12084	1.10799	2.05749	2.57231
Lrp10	protein_coding	ENSRNOG00000011592	15:33108670-33114829	+	3	1.82658	0.0024	+	3.16465	5e-05	+	1.33807	0.00025	+	1.26148	0.0029	+	0.851624	0.03485	+	-0.409858	0.2067	=	6.74893	23.9381	60.5186	19.1971	46.0234	34.6417
Lrp5	protein_coding	ENSRNOG00000015911	1:218816840-218920094	-	3	1.23053	0.06025	=	1.4236	0.03115	+	0.193068	0.7236	=	0.43602	0.4495	=	0.766646	0.1679	=	0.330625	0.52595	=	2.17148	5.09544	5.82507	3.70211	5.00846	6.29843
Lrrc47	protein_coding	ENSRNOG00000024796	5:171297849-171307682	+	3	1.44752	0.11135	=	2.56789	0.0129	+	1.12036	0.05865	=	0.0980848	0.88265	=	0.877775	0.1199	=	0.77969	0.1737	=	3.17656	8.66373	18.8351	7.77923	8.32651	14.2946
Lrrtm3	protein_coding	ENSRNOG00000026466	20:25990303-26163656	+	3	1.7861	0.0054	+	1.69262	0.00775	+	-0.0934796	0.81655	=	0.749566	0.0773	=	0.803684	0.0641	=	0.0541184	0.88475	=	5.16716	17.8205	16.7025	10.2447	17.2242	17.8826
Maged2	protein_coding	ENSRNOG00000002449	5:33097653-33507467	-	3	0.029335	0.9565	=	1.59503	0.00075	+	1.5657	0.00505	+	1.13442	0.05255	=	1.59153	0.00875	+	0.45711	0.30175	=	16.0895	16.42	48.6065	10.462	22.9673	31.5293
Mak16	protein_coding	ENSRNOG00000010783	16:64729253-64745207	+	3	0.328038	0.60705	=	1.29455	0.01885	+	0.966511	0.0964	=	0.51479	0.2893	=	0.199406	0.69785	=	-0.315384	0.4902	=	15.2667	19.1644	37.4493	22.9873	32.844	26.3947
Maoa	protein_coding	ENSRNOG00000002848	X:6554697-6620722	-	3	2.23286	0.0264	+	2.02655	0.03755	+	-0.206307	0.6644	=	1.01423	0.04055	+	1.03314	0.0355	+	0.0189094	0.9659	=	4.35994	20.4945	17.7637	12.3031	24.85	25.1779
Map7d1	protein_coding	ENSRNOG00000010237	5:144250418-144274981	-	3	0.804628	0.01745	+	0.651489	0.0522	=	-0.153139	0.6161	=	0.946011	0.00815	+	1.24074	0.00105	+	0.294733	0.31925	=	25.1959	44.0095	39.5774	23.0041	44.3183	54.3635
Mapk1	protein_coding	ENSRNOG00000001849	11:88211598-88273254	-	3	0.537487	0.2988	=	0.647797	0.1908	=	0.11031	0.79975	=	0.85944	0.1272	=	1.28331	0.0252	+	0.423874	0.38995	=	23.6897	34.3843	37.1165	14.2963	25.9383	34.7968
Mapt	protein_coding	ENSRNOG00000005133	10:92289001-92386509	+	3	4.35867	1	=	4.0959	1	=	-0.262771	1	=	1.29218	0.2064	=	2.22132	0.0062	+	0.929136	0.3482	=	0.0519104	1.06499	0.887651	0.611065	1.49649	2.84952
Marcks	protein_coding	ENSRNOG00000000579	20:42966139-42971838	+	3	0.284058	0.2359	=	0.497951	0.0377	=	0.213893	0.3604	=	0.712739	0.00375	=	1.17675	5e-05	+	0.464014	0.05435	=	210.158	255.892	296.787	129.22	211.78	292.123
Mcm2	protein_coding	ENSRNOG00000016316	4:120825698-120840111	-	3	0.979319	0.0592	=	1.95106	0.00045	+	0.971742	0.02395	+	2.14979	0.0042	+	2.60969	0.0008	+	0.459899	0.2234	=	7.94868	15.6711	30.7343	4.15204	18.4252	25.3428
Mcm3	protein_coding	ENSRNOG00000012543	9:26914056-26932201	-	3	0.992006	0.0325	+	0.825282	0.07525	=	-0.166725	0.66945	=	1.24645	0.01455	+	1.55703	0.00335	+	0.310586	0.42645	=	12.7937	25.4459	22.6688	9.61263	22.8066	28.285
Mcm4	protein_coding	ENSRNOG00000001833	11:89511190-89524892	+	3	1.00722	0.04795	+	1.12083	0.0259	+	0.113616	0.79175	=	1.11834	0.0121	+	1.08218	0.01555	+	-0.0361571	0.92475	=	8.32164	16.7267	18.0973	9.55492	20.7435	20.2301
Mcm5	protein_coding	ENSRNOG00000014336	19:14523553-14561278	+	3	0.634648	0.15155	=	1.04059	0.01925	+	0.405946	0.2771	=	1.15749	0.00895	+	1.04598	0.0188	+	-0.111511	0.7442	=	17.2443	26.7727	35.4727	14.7288	32.8554	30.4115
Mcm6	protein_coding	ENSRNOG00000003703	13:45042881-45068077	-	3	1.24383	0.0315	+	2.1874	0.0008	+	0.943572	0.02975	+	1.43708	0.0072	+	1.46417	0.00615	+	0.0270905	0.93785	=	7.1232	16.8696	32.4451	10.2307	27.7018	28.2269
Mcmbp	protein_coding	ENSRNOG00000020394	1:200118227-200163106	-	3	0.34945	0.5816	=	0.638877	0.2886	=	0.289428	0.59995	=	1.03422	0.1314	=	1.53519	0.028	+	0.50097	0.32435	=	10.9814	13.9912	17.0994	5.77535	11.828	16.7385
Mdm1	protein_coding	ENSRNOG00000007286	7:61165639-61200879	+	3	1.46859	0.10135	=	2.99162	0.0015	+	1.52303	0.03385	+	1.44658	0.01485	+	0.768616	0.18115	=	-0.677966	0.14235	=	1.80835	5.00462	14.383	6.82009	18.589	11.6189
Med6	protein_coding	ENSRNOG00000006976	6:105302557-105316024	-	3	Inf	1	=	Inf	5e-05	+	3.61528	0.09625	=	1.0929	0.3254	=	1.10203	0.1943	=	0.00912475	0.99205	=	0	1.12034	13.7296	5.39477	11.5072	11.5802
Med9	protein_coding	ENSRNOG00000053961	10:46314374-46329373	+	3	2.54643	0.0049	+	3.1541	0.0012	+	0.607674	0.3071	=	-0.378131	0.4312	=	0.16097	0.75055	=	0.539101	0.30455	=	2.96045	17.2945	26.3534	24.0648	18.5162	26.9053
Metap1	protein_coding	ENSRNOG00000012947	2:243744619-243777673	-	3	0.985271	0.0955	=	0.929579	0.1106	=	-0.0556916	0.90645	=	0.841503	0.1005	=	1.15783	0.0244	+	0.316327	0.4248	=	9.92289	19.6442	18.9003	11.6475	20.8713	25.9881
Mitd1	protein_coding	ENSRNOG00000018467	9:44472364-44571331	-	3	Inf	0.00035	+	Inf	0.121	=	-0.222389	0.75365	=	1.94567	0.23305	=	2.22137	0.1975	=	0.275698	0.7484	=	0	7.91332	6.78286	3.92532	15.121	18.3052
Mllt11	protein_coding	ENSRNOG00000021110	2:196392937-196402106	-	3	0.584919	0.31935	=	1.9864	0.00085	+	1.40148	0.00625	+	1.22343	0.0358	+	1.4389	0.01485	+	0.21547	0.6348	=	15.6523	23.4778	62.0219	16.2275	37.8913	43.9948
Mrpl2	protein_coding	ENSRNOG00000018057	9:16643618-16647458	-	3	Inf	1	=	Inf	5e-05	+	3.72921	0.08445	=	1.14438	0.2506	=	0.189232	0.53485	=	-0.955144	0.33345	=	0	0.606103	8.03806	3.23856	7.15885	3.69246
Mycn	protein_coding	ENSRNOG00000051372	6:38222554-38228379	-	3	Inf	5e-05	+	Inf	5e-05	+	1.37098	0.0413	+	1.89752	0.0352	+	1.60775	0.06415	=	-0.289773	0.71695	=	0	4.3873	11.3476	1.68971	6.2954	5.14983
Myef2	protein_coding	ENSRNOG00000005258	3:117335211-117389561	-	3	0.231126	0.54035	=	0.744518	0.0796	=	0.513392	0.1408	=	1.02474	0.00525	+	1.49157	0.0001	+	0.466825	0.1271	=	75.2861	88.3671	126.135	46.6975	95.0104	131.311
Naa50	protein_coding	ENSRNOG00000039017	11:61432903-61530837	-	3	0.447593	0.27315	=	1.32191	0.00175	+	0.874322	0.0244	+	0.188024	0.611	=	0.35277	0.3353	=	0.164745	0.63465	=	32.1287	43.816	80.321	49.4309	56.3118	63.1237
Nap1l4	protein_coding	ENSRNOG00000020615	1:216715362-216750844	-	3	1.52698	0.0011	+	1.36609	0.00265	+	-0.160891	0.60475	=	1.08821	0.0058	+	1.20629	0.00245	+	0.118073	0.69125	=	40.6943	117.274	104.898	55.924	118.9	129.041
Nars	protein_coding	ENSRNOG00000017852	18:59986359-60002569	-	3	0.622065	0.0518	=	0.122765	0.71265	=	-0.499301	0.11385	=	0.922075	0.00675	+	1.04189	0.0032	+	0.119813	0.6751	=	44.6055	68.6513	48.5673	34.3689	65.1236	70.7629
Nasp	protein_coding	ENSRNOG00000016454	5:135446961-135472116	-	3	0.125322	0.70595	=	0.566399	0.06995	=	0.441077	0.15215	=	0.365674	0.29195	=	0.852051	0.01235	+	0.486376	0.10955	=	44.1084	48.1113	65.3167	36.0937	46.5062	65.1515
Nck2	protein_coding	ENSRNOG00000017155	9:50247691-50373284	+	3	0.65352	0.07075	=	1.39396	5e-05	+	0.740442	0.01895	=	0.0529585	0.8537	=	0.0357544	0.9015	=	-0.0172042	0.95355	=	30.616	48.1589	80.4586	62.0872	64.4086	63.6451
Ncor1	protein_coding	ENSRNOG00000055246	10:48629120-48772890	-	3	0.487658	0.17325	=	0.775828	0.0257	+	0.28817	0.3648	=	0.510628	0.0916	=	0.504764	0.0931	=	-0.00586397	0.98345	=	10.0832	14.1384	17.2642	13.0935	18.654	18.5783
Ndufv1	protein_coding	ENSRNOG00000018117	1:219254278-219259448	-	3	0.904117	0.0783	=	1.34529	0.0084	+	0.441175	0.3209	=	0.480714	0.26425	=	0.205887	0.6389	=	-0.274827	0.4998	=	17.2274	32.2393	43.7716	28.6848	40.0278	33.0849
Nek2	protein_coding	ENSRNOG00000004487	13:110511667-110522769	+	3	0.0638906	0.93745	=	0.20912	0.7975	=	0.145229	0.85745	=	2.17187	0.01615	+	2.15474	0.01705	+	-0.0171343	0.9806	=	12.4303	12.9932	14.3692	4.38133	19.7426	19.5095
Nek9	protein_coding	ENSRNOG00000058572	6:109124329-109162267	-	3	1.0726	0.03655	+	1.29607	0.0147	+	0.223479	0.5476	=	0.0201771	0.9639	=	0.509751	0.1988	=	0.489573	0.21415	=	11.647	24.4962	28.6004	19.2725	19.5439	27.4403
Nfatc3	protein_coding	ENSRNOG00000054264	19:38039563-38120578	+	3	0.967124	0.1056	=	1.54261	0.0198	+	0.575489	0.1531	=	0.0733541	0.8469	=	0.607266	0.10505	=	0.533912	0.14875	=	7.40027	14.4671	21.5586	13.6935	14.4077	20.8602
Nid1	protein_coding	ENSRNOG00000002461	17:90553393-90627101	-	3	0.383439	0.11155	=	0.745542	0.002	=	0.362103	0.1275	=	0.641454	0.0083	=	0.981526	0.0001	+	0.340072	0.151	=	81.6647	106.527	136.919	70.254	109.589	138.72
Nlgn2	protein_coding	ENSRNOG00000015430	10:56431572-56444847	-	3	1.15787	0.0944	=	2.00721	0.0023	+	0.849342	0.15515	=	0.242754	0.68455	=	0.0668742	0.92075	=	-0.17588	0.77265	=	2.60068	5.80282	10.4548	5.56991	6.5906	5.83418
Nnmt	protein_coding	ENSRNOG00000005930	8:52925174-52937972	-	3	Inf	0.0978	=	Inf	0.0482	+	0.486482	0.51755	=	0.5048	0.49535	=	1.57167	0.27895	=	1.06687	0.29575	=	0	3.35741	4.70381	3.20888	4.55316	9.53834
Nolc1	protein_coding	ENSRNOG00000018704	1:265829107-265839818	+	3	0.977576	0.023	+	1.11896	0.0087	+	0.141387	0.68675	=	1.09183	0.0225	+	1.29608	0.00795	+	0.204248	0.5648	=	12.6614	24.9322	27.4993	10.5671	22.5232	25.9486
Nomo1	protein_coding	ENSRNOG00000021118	1:102017262-102068870	+	3	0.132471	0.7139	=	0.996057	0.00685	+	0.863586	0.0087	+	0.900536	0.0096	+	0.992485	0.0043	+	0.0919491	0.7541	=	19.1668	21.0101	38.229	20.065	37.4566	39.9216
Nop2	protein_coding	ENSRNOG00000018453	4:157647081-157658390	+	3	-0.140074	0.8345	=	1.51799	0.0153	+	1.65806	0.0062	+	0.528938	0.32545	=	1.50505	0.004	+	0.976111	0.0374	+	11.2243	10.1857	32.1454	11.4735	16.5547	32.5657
Nrbp1	protein_coding	ENSRNOG00000050570	6:26486828-26497328	-	3	0.426118	0.34965	=	0.958659	0.02755	+	0.532541	0.17295	=	0.986849	0.05435	=	1.48772	0.006	+	0.500873	0.1803	=	24.5565	32.9944	47.7255	15.1671	30.0589	42.5354
Nsfl1c	protein_coding	ENSRNOG00000008604	3:146980922-147005439	+	3	1.30784	0.0127	+	1.32535	0.01155	+	0.0175154	0.96515	=	1.34147	0.0033	+	1.42368	0.0017	+	0.0822097	0.8133	=	23.6644	58.586	59.3016	29.3742	74.4371	78.802
Nucb2	protein_coding	ENSRNOG00000020456	1:185104655-185143272	-	3	0.28608	0.67225	=	1.35262	0.0458	+	1.06653	0.05685	=	0.763398	0.19525	=	0.533478	0.34775	=	-0.229921	0.681	=	3.86156	4.70849	9.86144	4.5976	7.80435	6.65463
Nucks1	protein_coding	ENSRNOG00000047287	13:48679773-48705575	+	3	0.359694	0.2155	=	0.53152	0.06855	=	0.171826	0.50365	=	0.704092	0.01905	=	0.885587	0.00095	+	0.181495	0.53815	=	166.867	214.117	241.199	164.919	268.673	304.691
Nudc	protein_coding	ENSRNOG00000051720	5:151754715-151768123	-	3	0.530455	0.5904	=	2.34725	0.0101	+	1.81679	0.0513	=	1.38193	0.0508	=	1.62176	0.02525	+	0.23984	0.62855	=	4.57765	6.61189	23.2935	12.6218	32.8944	38.8437
Nup93	protein_coding	ENSRNOG00000018564	19:11159773-11263980	-	3	1.33348	0.041	+	1.80161	0.00955	+	0.468127	0.31835	=	0.277798	0.665	=	0.926106	0.10305	=	0.648308	0.2729	=	4.95812	12.495	17.2844	7.14601	8.66341	13.5784
Nxf1	protein_coding	ENSRNOG00000019069	1:224957516-224970727	+	3	1.45435	0.0438	+	1.35401	0.05465	=	-0.100345	0.82525	=	1.10859	0.0414	+	1.36863	0.0154	+	0.260035	0.57415	=	7.25239	19.874	18.5387	8.50982	18.3502	21.9744
Olfml2b	protein_coding	ENSRNOG00000003018	13:88995315-89032487	+	3	0.859929	0.03115	+	0.976084	0.01665	+	0.116155	0.7334	=	0.654124	0.06355	=	0.886244	0.0126	+	0.23212	0.4531	=	18.2905	33.1963	35.9795	22.9999	36.1941	42.5121
Osbp	protein_coding	ENSRNOG00000021057	1:228395557-228425361	+	3	0.895814	0.07955	=	1.21323	0.0177	+	0.317413	0.42775	=	0.619355	0.14605	=	0.670295	0.1196	=	0.05094	0.89315	=	6.56763	12.2201	15.2274	9.99042	15.3472	15.8987
Osbpl1a	protein_coding	ENSRNOG00000054058	18:4097011-4294136	-	3	1.10996	0.00135	+	0.645074	0.05995	=	-0.464882	0.1337	=	0.673542	0.02565	=	0.889832	0.00395	+	0.21629	0.4281	=	27.1346	58.5671	42.4336	38.1782	60.8936	70.7427
Osgin2	protein_coding	ENSRNOG00000009358	5:29663684-29682005	-	3	1.74013	0.06605	=	2.80937	0.0474	+	1.06923	0.1341	=	0.338252	0.654	=	0.349433	0.64065	=	0.0111806	0.98665	=	2.38856	7.97937	16.7433	9.35927	11.8322	11.9243
P4ha1	protein_coding	ENSRNOG00000050655	20:28920615-28971966	+	3	0.156999	0.7235	=	0.903882	0.03645	+	0.746883	0.0675	=	1.6705	0.00085	+	1.57096	0.0016	+	-0.0995362	0.7635	=	21.7057	24.2011	40.6133	17.4267	55.4737	51.7754
P4ha2	protein_coding	ENSRNOG00000033663	10:39435226-39464188	+	3	1.43325	0.0211	+	1.54421	0.0145	+	0.110964	0.7779	=	1.5196	0.003	+	1.49667	0.00325	+	-0.0229314	0.949	=	10.1482	27.4058	29.5968	14.1742	40.6392	39.9983
Pak2	protein_coding	ENSRNOG00000001747	11:71959227-72021224	+	3	0.330837	0.29705	=	0.82982	0.00775	+	0.498983	0.08895	=	0.171054	0.6382	=	0.78111	0.02605	+	0.610057	0.066	=	18.1173	22.7869	32.2029	13.627	15.3424	23.4174
Pask	protein_coding	ENSRNOG00000016888	9:100450585-100479868	-	3	1.51366	0.07265	=	1.92167	0.0348	+	0.408012	0.6008	=	0.249414	0.77885	=	1.29346	0.1697	=	1.04404	0.12965	=	1.00994	2.88372	3.82629	1.93027	2.29456	4.73137
Pbxip1	protein_coding	ENSRNOG00000020673	2:188766534-188776439	+	3	1.59617	0.0767	=	2.38493	0.00705	+	0.788758	0.23335	=	0.184145	0.7729	=	0.659558	0.272	=	0.475413	0.43865	=	2.20005	6.6516	11.4912	6.50922	7.3954	10.282
Pcdhac1	protein_coding	ENSRNOG00000020119	18:29987205-30215897	+	3	1.20092	0.0005	+	1.11539	0.00125	+	-0.0855302	0.76185	=	0.183183	0.53165	=	0.316992	0.27035	=	0.133809	0.63305	=	14.9837	34.4456	32.4629	28.404	32.2495	35.3837
Pdcd11	protein_coding	ENSRNOG00000020304	1:266866930-266908042	+	3	1.0274	0.12885	=	1.58037	0.03085	+	0.552962	0.2363	=	0.301466	0.58885	=	0.904412	0.0768	=	0.602946	0.195	=	2.46189	5.01821	7.3622	4.51468	5.56387	8.45049
Pde1c	protein_coding	ENSRNOG00000012337	4:86359819-86630543	-	3	1.94877	0.3279	=	1.58133	0.3542	=	-0.367439	0.54115	=	0.185272	0.8156	=	1.62188	0.02715	+	1.43661	0.0391	+	2.81723	10.8758	8.43043	4.59239	5.22169	14.1343
Pdia4	protein_coding	ENSRNOG00000006228	4:77470635-77489535	-	3	1.65179	0.00025	+	2.16189	5e-05	+	0.510106	0.0716	=	2.65182	5e-05	+	2.33685	5e-05	+	-0.314969	0.21425	=	23.666	74.3638	105.906	24.1935	152.047	122.225
Pdpn	protein_coding	ENSRNOG00000014961	5:161947136-161981441	-	3	1.27201	0.00145	+	1.23892	0.0021	+	-0.0330921	0.9168	=	0.622771	0.0556	=	0.695157	0.03475	=	0.0723858	0.8086	=	28.6387	69.1622	67.5938	52.3361	80.5886	84.7352
Per1	protein_coding	ENSRNOG00000007387	10:55687049-55695994	+	3	0.580542	0.45405	=	1.75587	0.00895	+	1.17533	0.09195	=	-0.321642	0.67315	=	0.439855	0.53475	=	0.761496	0.2656	=	2.87487	4.29911	9.7093	3.65801	2.92699	4.96198
Pfas	protein_coding	ENSRNOG00000005193	10:55571117-55589978	-	3	0.931891	0.2096	=	1.53703	0.0413	+	0.605135	0.3092	=	0.462536	0.42515	=	0.0335539	0.95465	=	-0.428983	0.4415	=	1.99632	3.80854	5.79325	3.77266	5.19859	3.86144
Pign	protein_coding	ENSRNOG00000014866	13:25513891-25652473	-	3	0.453314	0.42235	=	1.05877	0.03535	+	0.605451	0.2353	=	-0.0801983	0.8565	=	0.378038	0.3904	=	0.458236	0.301	=	6.58642	9.01801	13.7205	10.6578	10.0815	13.8506
Pir	protein_coding	ENSRNOG00000003674	X:31852322-31968152	-	3	6.25581	0.38165	=	4.44601	0.4377	=	-1.8098	0.5156	=	1.68068	0.11675	=	2.12738	0.019	+	0.446695	0.62875	=	0.103907	7.94021	2.26479	1.97741	6.33916	8.63974
Pja2	protein_coding	ENSRNOG00000015528	9:111998202-112027240	-	3	-0.61416	0.1362	=	0.0967017	0.81495	=	0.710861	0.07005	=	1.14779	0.0098	+	1.37373	0.0011	+	0.22595	0.5829	=	39.0725	25.5265	41.7812	20.2913	44.9602	52.583
Pkn3	protein_coding	ENSRNOG00000025892	3:8628032-8659117	+	3	0.632243	0.0503	=	0.820564	0.01245	+	0.188321	0.5054	=	0.823172	0.00565	+	0.850699	0.00405	+	0.0275266	0.9162	=	194.239	301.065	343.045	237.116	419.528	427.61
Pkp1	protein_coding	ENSRNOG00000010076	13:52705173-52752997	-	3	0.408668	0.29385	=	1.37243	0.0006	+	0.963758	0.00465	+	0.190119	0.61115	=	0.519691	0.1473	=	0.329572	0.3444	=	14.1864	18.8319	36.7294	15.1474	17.281	21.7161
Plxna1	protein_coding	ENSRNOG00000017003	4:121217628-121257885	-	3	0.373819	0.446	=	1.57776	0.0014	+	1.20395	0.0068	+	0.0702176	0.85765	=	0.418425	0.30275	=	0.348208	0.3686	=	3.96023	5.13158	11.8216	5.85683	6.14894	7.82746
Poglut1	protein_coding	ENSRNOG00000003014	11:64761145-64788208	+	3	0.436002	0.29805	=	0.637393	0.14175	=	0.20139	0.60115	=	0.755827	0.0328	+	0.428919	0.23325	=	-0.326909	0.32465	=	15.2217	20.5927	23.6776	20.5684	34.7318	27.6896
Pole	protein_coding	ENSRNOG00000037449	12:52403528-52452040	-	3	0.354603	0.69665	=	1.9281	0.0553	=	1.57349	0.02025	+	0.185107	0.7756	=	0.801713	0.1559	=	0.616605	0.2792	=	1.342	1.71593	5.10702	2.58111	2.93447	4.49931
Polr3e	protein_coding	ENSRNOG00000016960	1:190852984-190881108	+	3	1.69037	0.06705	=	1.96922	0.03515	+	0.278845	0.6546	=	0.588637	0.3823	=	1.01839	0.143	=	0.429749	0.4116	=	2.45813	7.93338	9.62496	5.70585	8.5806	11.5581
Ppat	protein_coding	ENSRNOG00000002128	14:33563885-33614919	+	3	0.651284	0.345	=	0.924677	0.1218	=	0.273392	0.6254	=	0.675654	0.13055	=	0.998319	0.01935	+	0.322665	0.4116	=	10.1632	15.962	19.2925	13.7496	21.9625	27.4672
Ppp2r1b	protein_coding	ENSRNOG00000010922	8:55279372-55301320	+	3	0.63901	0.1815	=	1.32806	0.0065	+	0.689054	0.08365	=	1.12608	0.01265	+	1.25222	0.0062	+	0.126144	0.7345	=	9.06341	14.1141	22.7551	8.10621	17.693	19.3096
Ppp5c	protein_coding	ENSRNOG00000016907	1:78944039-78968329	-	3	0.829314	0.06695	=	1.26366	0.0082	+	0.434349	0.22675	=	1.09023	0.0107	+	1.10244	0.0103	+	0.0122043	0.97265	=	19.383	34.4404	46.5394	21.4089	45.5814	45.9686
Prc1	protein_coding	ENSRNOG00000013057	1:142087207-142108746	+	3	1.01372	0.0059	+	1.65003	5e-05	+	0.63631	0.03245	=	0.870599	0.0052	+	0.966049	0.0017	+	0.0954499	0.73425	=	22.4534	45.3358	70.4676	37.9396	69.3697	74.1145
Prex1	protein_coding	ENSRNOG00000006952	3:163329974-163477715	-	3	0.556505	0.1643	=	1.96082	5e-05	+	1.40431	5e-05	+	0.359578	0.2473	=	1.17608	0.00015	+	0.816499	0.00425	+	10.4993	15.4414	40.8721	21.8313	28.0106	49.3303
Prkacb	protein_coding	ENSRNOG00000004978	2:252605306-252691886	-	3	0.83976	0.37935	=	1.49474	0.09985	=	0.654985	0.37295	=	1.45344	0.03455	+	1.31984	0.05005	=	-0.133591	0.7877	=	8.7921	15.7357	24.7774	13.5067	36.9893	33.7179
Prkar1a	protein_coding	ENSRNOG00000049876	10:97940704-97957336	+	3	1.77958	5e-05	+	1.75774	5e-05	+	-0.0218417	0.92735	=	1.80877	5e-05	+	1.8267	5e-05	+	0.0179267	0.93955	=	106.659	366.189	360.687	132.644	464.711	470.521
Prkcb	protein_coding	ENSRNOG00000012061	1:192233909-192574831	+	3	1.13072	0.03015	+	1.43346	0.0081	+	0.302744	0.4479	=	1.0339	0.0338	+	1.66058	0.0012	+	0.626679	0.08335	=	15.4124	33.7482	41.628	17.3594	35.5441	54.8804
Prkcq	protein_coding	ENSRNOG00000019057	17:70971914-71105286	-	3	0.541206	0.1512	=	0.960558	0.0118	+	0.419352	0.2035	=	0.286653	0.39475	=	0.267565	0.4235	=	-0.0190884	0.953	=	19.5274	28.4161	38.0016	25.6981	31.3467	30.9346
Prkd3	protein_coding	ENSRNOG00000005289	6:1548414-1622196	-	3	0.614528	0.10725	=	1.16386	0.01355	+	0.549332	0.20095	=	0.173162	0.60805	=	0.131431	0.699	=	-0.0417307	0.8995	=	16.3024	24.9599	36.5265	26.5696	29.9579	29.1038
Prmt1	protein_coding	ENSRNOG00000026109	1:100971272-100980340	-	3	1.04217	0.01325	+	2.05908	5e-05	+	1.01691	0.0031	+	0.713006	0.0476	=	0.92862	0.0085	+	0.215615	0.5047	=	45.8234	94.365	190.955	76.89	126.039	146.357
Prmt3	protein_coding	ENSRNOG00000014829	1:105113594-105200470	+	3	1.32866	0.06585	=	1.51241	0.03835	+	0.183759	0.70385	=	1.05792	0.0771	=	1.24209	0.0416	+	0.184165	0.6985	=	6.46169	16.2297	18.4344	7.86908	16.3829	18.6136
Prpf4b	protein_coding	ENSRNOG00000016705	17:30683639-30714495	-	3	0.548459	0.2467	=	0.935139	0.04345	+	0.38668	0.3315	=	0.553005	0.21445	=	0.950405	0.0337	+	0.3974	0.31815	=	12.4637	18.2284	23.8314	12.7054	18.6406	24.5521
Psip1	protein_coding	ENSRNOG00000011498	5:101555693-101588598	-	3	1.25893	0.00975	+	0.698312	0.1435	=	-0.560621	0.1257	=	1.72595	0.0007	+	1.97441	0.0001	+	0.248463	0.4572	=	19.3159	46.2264	31.342	14.6146	48.3445	57.4304
Psma4	protein_coding	ENSRNOG00000013493	8:59532439-59539917	+	3	-0.348261	0.44125	=	0.166169	0.6883	=	0.51443	0.22955	=	0.881125	0.06285	=	0.93248	0.04375	+	0.0513546	0.8942	=	57.0129	44.7853	63.9727	36.2088	66.6897	69.1064
Psmc2	protein_coding	ENSRNOG00000012026	4:9867100-9881484	-	3	0.305114	0.40605	=	1.35441	0.00035	+	1.04929	0.00185	+	1.74052	0.0001	+	1.79048	5e-05	+	0.0499541	0.86125	=	53.5367	66.1455	136.889	36.4199	121.699	125.987
Psmd12	protein_coding	ENSRNOG00000003117	10:95706684-95725812	+	3	0.05251	0.90395	=	0.767838	0.05355	=	0.715328	0.07535	=	1.12934	0.02655	+	1.637	0.00195	+	0.507654	0.2031	=	29.5679	30.6639	50.3457	13.514	29.5632	42.0311
Psmd2	protein_coding	ENSRNOG00000001719	11:83934086-83944763	-	3	1.03986	0.0003	+	1.40262	5e-05	+	0.362752	0.15575	=	1.36363	5e-05	+	1.59105	5e-05	+	0.227424	0.36295	=	44.1768	90.829	116.795	46.4875	119.627	140.053
Psmd6	protein_coding	ENSRNOG00000006751	15:12407523-12416105	+	3	1.60534	0.0087	+	2.14449	0.0008	+	0.539145	0.15145	=	0.825695	0.04795	+	1.1821	0.0062	+	0.356406	0.29885	=	17.9273	54.547	79.2628	36.5392	64.7616	82.9099
Pspc1	protein_coding	ENSRNOG00000020782	15:36950256-37030281	-	3	1.0652	0.1441	=	1.49442	0.04575	+	0.429221	0.44985	=	0.342839	0.6185	=	0.743179	0.2721	=	0.400339	0.47475	=	9.68837	20.2725	27.2971	14.1387	17.9314	23.6662
Ptpn1	protein_coding	ENSRNOG00000010574	3:164665531-164711848	+	3	2.19592	0.01195	+	1.80364	0.03275	+	-0.392277	0.4977	=	-0.355288	0.6404	=	1.2148	0.07735	=	1.57009	0.01935	+	3.61304	16.5543	12.6132	9.38077	7.33308	21.7736
Ptpn13	protein_coding	ENSRNOG00000002061	14:7688550-7863664	-	3	0.779617	0.13685	=	1.86762	0.001	+	1.088	0.009	+	0.743842	0.0805	=	0.910597	0.03205	+	0.166756	0.6412	=	3.78847	6.50356	13.8252	6.28668	10.5279	11.8179
Ptrf	protein_coding	ENSRNOG00000019778	10:88860732-88874528	-	3	0.885758	0.00215	+	1.59927	5e-05	+	0.713513	0.0056	=	1.44698	5e-05	+	1.5144	5e-05	+	0.0674271	0.784	=	45.963	84.9274	139.263	47.7983	130.315	136.551
Pxdn	protein_coding	ENSRNOG00000060614	6:48866600-48980340	+	3	0.611851	0.1471	=	0.335004	0.4321	=	-0.276847	0.4681	=	0.710196	0.0835	=	0.970517	0.0171	+	0.260321	0.4575	=	13.8307	21.1364	17.4458	11.9185	19.499	23.3548
Pxn	protein_coding	ENSRNOG00000001149	12:46797953-46845080	-	3	0.805756	0.0219	+	0.717964	0.02305	=	-0.0877915	0.789	=	0.541133	0.08745	=	0.864754	0.00645	+	0.323621	0.25825	=	29.4162	51.4214	48.3856	30.0394	43.7108	54.7027
Rad51	protein_coding	ENSRNOG00000037302	3:110918242-110942917	+	3	0.857355	0.0373	+	0.346914	0.43335	=	-0.510441	0.20165	=	1.51914	0.0015	+	1.66065	0.0009	+	0.141514	0.66525	=	21.3	38.5895	27.0901	16.5335	47.3885	52.2724
Ranbp10	protein_coding	ENSRNOG00000018000	19:37734598-37819789	-	3	-0.660435	0.25895	=	0.376417	0.5652	=	1.03685	0.1784	=	0.565719	0.3962	=	1.39558	0.028	+	0.829856	0.13295	=	6.80335	4.30439	8.83152	2.99476	4.43263	7.87903
Rangap1	protein_coding	ENSRNOG00000031789	7:122940375-122967178	-	3	-0.0980281	0.8038	=	0.969729	0.00795	+	1.06776	0.0043	+	0.650546	0.08385	=	0.715284	0.05365	=	0.0647374	0.8491	=	33.8317	31.6093	66.2585	25.6953	40.3356	42.1868
Rbbp4	protein_coding	ENSRNOG00000021492	5:147499881-147535240	-	3	1.36245	0.00015	+	0.780177	0.0226	+	-0.582273	0.0505	=	1.04816	0.0018	+	1.39448	5e-05	+	0.346315	0.2101	=	50.0618	128.72	85.9733	49.0578	101.446	128.97
Rbm15	protein_coding	ENSRNOG00000047499	2:210081769-210088949	-	3	-0.00547439	0.99285	=	1.08669	0.02005	+	1.09217	0.0191	+	0.153711	0.76245	=	0.341316	0.48085	=	0.187605	0.70395	=	11.0532	11.0113	23.4755	10.6411	11.8374	13.4813
Rcor1	protein_coding	ENSRNOG00000049783	6:135549136-135552144	+	3	-0.0118656	0.98115	=	0.793196	0.0851	=	0.805062	0.08345	=	0.785981	0.12395	=	1.13257	0.02705	+	0.346588	0.43735	=	13.305	13.196	23.0564	8.66175	14.9351	18.9908
Reln	protein_coding	ENSRNOG00000021441	4:9347527-9773670	+	3	2.27734	5e-05	+	2.4652	5e-05	+	0.187859	0.485	=	2.01005	5e-05	+	2.43583	5e-05	+	0.425779	0.1253	=	4.047	19.6192	22.3477	4.1314	16.6412	22.354
Rfc1	protein_coding	ENSRNOG00000002855	14:44548286-44702203	+	3	1.72582	0.07135	=	2.05283	0.0455	+	0.327014	0.58205	=	0.510276	0.4033	=	0.973637	0.08525	=	0.463361	0.3551	=	2.24945	7.44044	9.3334	5.9291	8.44495	11.6435
RGD1304567	protein_coding	ENSRNOG00000025034	5:171242896-171247346	+	3	0.501563	0.5913	=	1.94915	0.0467	+	1.44759	0.0358	+	-1.16987	0.21135	=	0.505052	0.48215	=	1.67492	0.06785	=	11.5441	16.3435	44.577	15.8437	7.04192	22.485
RGD1560010	protein_coding	ENSRNOG00000010071	2:178389798-178393113	+	3	0.049082	0.9284	=	1.05708	0.0321	+	1.008	0.0429	+	0.572377	0.20795	=	0.184821	0.7207	=	-0.387555	0.40355	=	14.1719	14.6623	29.4878	18.0759	26.8784	20.5465
RGD1560341	protein_coding	ENSRNOG00000021881	7:34762230-34789479	-	3	0.612261	0.0501	=	0.905557	0.004	+	0.293295	0.2921	=	1.63073	5e-05	+	1.83507	5e-05	+	0.204342	0.43315	=	99.1817	151.614	185.794	65.9194	204.133	235.194
RGD1565297	protein_coding	ENSRNOG00000001884	11:86890584-86898818	+	3	1.05833	0.00015	+	0.953715	0.0006	+	-0.10461	0.68575	=	0.615746	0.01765	=	0.628799	0.01485	=	0.0130533	0.9613	=	183.413	381.96	355.244	248.752	381.175	384.64
Rilpl1	protein_coding	ENSRNOG00000001055	12:37490583-37528784	+	3	0.229423	0.6948	=	1.50673	0.0128	+	1.2773	0.01195	+	0.854374	0.22855	=	1.0693	0.12245	=	0.214928	0.6999	=	11.5205	13.5062	32.7371	8.25491	14.9247	17.3222
Rnh1	protein_coding	ENSRNOG00000016416	1:214151337-214163808	-	3	0.271074	0.448	=	0.441119	0.2071	=	0.170044	0.62095	=	0.961493	0.01015	+	1.20719	0.00135	+	0.245699	0.422	=	51.6485	62.3246	70.1209	42.1418	82.0637	97.3002
Rnmt	protein_coding	ENSRNOG00000016698	18:64084794-64108246	+	3	3.10134	0.00325	+	2.85189	0.00585	+	-0.249456	0.58375	=	0.115619	0.83955	=	1.22507	0.0173	+	1.10945	0.03305	+	1.76148	15.1173	12.7169	8.28341	8.97458	19.3639
Rrm2	protein_coding	ENSRNOG00000054286	6:43884677-43889515	+	3	1.83982	0.0026	+	1.57657	0.0087	+	-0.263247	0.48745	=	0.641095	0.1058	=	0.954961	0.01825	+	0.313866	0.3547	=	20.8003	74.4578	62.039	55.3226	86.2763	107.244
Rtf1	protein_coding	ENSRNOG00000005183	3:111478381-111537941	+	3	0.0180011	0.974	=	1.7504	0.00075	+	1.7324	0.00135	+	0.99066	0.0207	+	1.05579	0.0138	+	0.0651337	0.8564	=	6.15032	6.22754	20.6928	9.27516	18.4306	19.2818
Rtn3	protein_coding	ENSRNOG00000021202	1:222672500-222734241	-	3	0.877712	0.00075	+	0.968349	0.00035	+	0.0906378	0.71715	=	0.620615	0.01085	=	0.775154	0.0019	+	0.154539	0.5171	=	110.832	203.649	216.854	134.912	207.431	230.885
Rtn4	protein_coding	ENSRNOG00000004621	14:114126942-114174458	+	3	1.49004	0.00415	+	1.9134	0.0003	+	0.42336	0.30185	=	1.76095	5e-05	+	1.94592	5e-05	+	0.184974	0.57855	=	111.022	311.858	418.216	113.19	383.624	436.103
Sart3	protein_coding	ENSRNOG00000000702	12:48628277-48656096	+	3	0.130725	0.83135	=	1.54647	0.01325	+	1.41574	0.007	+	0.627206	0.22785	=	0.693647	0.16185	=	0.0664414	0.8838	=	6.78006	7.42311	19.8046	7.84163	12.112	12.6828
Sbds	protein_coding	ENSRNOG00000000888	12:29921442-29930600	+	3	0.510791	0.1792	=	0.515779	0.1769	=	0.00498726	0.98945	=	0.786741	0.01565	+	0.357963	0.28165	=	-0.428778	0.17035	=	52.8387	75.2862	75.5469	73.5257	126.845	94.2316
Scaf1	protein_coding	ENSRNOG00000056946	1:100997744-101008266	-	3	0.319115	0.3345	=	0.0634339	0.8498	=	-0.255681	0.4204	=	0.215528	0.5012	=	0.913003	0.00315	+	0.697476	0.02385	=	27.4002	34.1835	28.6318	24.5261	28.4779	46.1817
Scn7a	protein_coding	ENSRNOG00000029342	3:52777213-52849907	-	3	0.963152	0.01585	+	1.43728	0.0005	+	0.474127	0.1265	=	1.19167	0.001	+	1.32314	0.00045	+	0.131471	0.6675	=	10.2148	19.9144	27.6626	10.8154	24.7043	27.0613
Sdcbp	protein_coding	ENSRNOG00000009683	5:19471663-19498485	+	3	0.28556	0.2776	=	0.219838	0.40235	=	-0.0657221	0.79895	=	0.983931	0.0001	+	1.05119	5e-05	+	0.0672587	0.776	=	156.383	190.613	182.125	119.61	236.57	247.86
Sec63	protein_coding	ENSRNOG00000000314	20:47494269-47563222	+	3	0.0799413	0.84035	=	0.797576	0.024	+	0.717635	0.0621	=	0.38456	0.2792	=	0.39793	0.27595	=	0.0133699	0.9703	=	27.178	28.7265	47.2402	26.7776	34.9572	35.2827
Senp3	protein_coding	ENSRNOG00000013746	10:56277614-56286391	-	3	0.805152	0.06305	=	1.1786	0.00765	+	0.373445	0.2884	=	0.535684	0.1609	=	0.597156	0.1078	=	0.0614729	0.85235	=	21.2995	37.2173	48.2129	29.7956	43.1925	45.0727
Sept11	protein_coding	ENSRNOG00000002182	14:16369543-16452998	-	3	-0.0421023	0.88365	=	0.0284388	0.92885	=	0.0705412	0.8028	=	0.936175	0.0001	+	0.266177	0.30685	=	-0.669997	0.0097	=	117.704	114.319	120.047	105.76	202.366	127.189
Sertad1	protein_coding	ENSRNOG00000024363	1:84293101-84296367	+	3	0.0268962	0.96575	=	1.46413	0.01055	+	1.43723	0.01555	+	1.05546	0.1377	=	1.57499	0.0301	+	0.519524	0.32215	=	20.7414	21.1317	57.2249	14.8229	30.8077	44.1622
Sf3b4	protein_coding	ENSRNOG00000021181	2:198312427-198317180	+	3	1.14268	0.0411	+	0.239044	0.70615	=	-0.903634	0.1141	=	1.39476	0.0152	+	1.48148	0.01115	+	0.0867213	0.83855	=	13.1864	29.1142	15.5627	13.735	36.1156	38.3531
Sfr1	protein_coding	ENSRNOG00000012641	1:267483144-267509350	+	3	0.353066	0.3912	=	0.209549	0.6384	=	-0.143517	0.7306	=	0.824069	0.03445	+	0.859933	0.0283	+	0.0358635	0.91735	=	90.9828	116.21	105.206	84.8947	150.297	154.08
Sgta	protein_coding	ENSRNOG00000019891	7:11521997-11539319	+	3	0.541631	0.3053	=	1.28941	0.0164	+	0.747776	0.0785	=	0.341401	0.48555	=	0.458219	0.3203	=	0.116818	0.78955	=	12.9263	18.8157	31.5954	14.176	17.9609	19.4757
Sh3gl1	protein_coding	ENSRNOG00000049683	9:11031840-11055285	+	3	0.307581	0.52025	=	0.692116	0.1224	=	0.384535	0.37315	=	1.12752	0.0127	+	1.03558	0.02085	+	-0.091942	0.808	=	19.9568	24.6991	32.2432	17.3226	37.8469	35.5101
Skap2	protein_coding	ENSRNOG00000012228	4:81818568-81968832	-	3	1.52617	0.09165	=	2.30999	0.0242	+	0.78382	0.11555	=	1.659	0.01995	+	0.974873	0.148	=	-0.684131	0.17975	=	5.79441	16.689	28.7332	8.89727	28.0974	17.4873
Skil	protein_coding	ENSRNOG00000009899	2:115866700-115891097	-	3	0.746016	0.10905	=	1.03925	0.02775	+	0.293231	0.421	=	0.115966	0.7712	=	0.33378	0.39025	=	0.217814	0.55535	=	18.1715	30.4765	37.3454	25.789	27.9475	32.5021
Skiv2l	protein_coding	ENSRNOG00000000421	20:4519473-4530126	-	3	1.02297	0.03965	+	2.21094	0.01	+	1.18797	0.0177	+	1.08912	0.12565	=	1.22171	0.09585	=	0.132595	0.80215	=	3.30774	6.72167	15.3141	4.24918	9.03988	9.9101
Slbp	protein_coding	ENSRNOG00000037162	14:82356915-82366368	+	3	2.09278	0.00055	+	1.77868	0.003	+	-0.3141	0.3986	=	0.454728	0.2307	=	0.765907	0.0391	+	0.31118	0.36755	=	14.3871	61.371	49.3639	39.1267	53.6241	66.5326
Slc25a24	protein_coding	ENSRNOG00000020470	2:211930325-211967505	+	3	0.339626	0.57575	=	1.61718	0.00735	+	1.27756	0.0142	+	0.360489	0.4466	=	0.249244	0.6162	=	-0.111245	0.8015	=	6.3835	8.07787	19.583	10.5268	13.515	12.512
Slc39a10	protein_coding	ENSRNOG00000011677	9:60039296-60070552	+	3	0.343533	0.50415	=	0.500539	0.2996	=	0.157006	0.7413	=	1.09036	0.0139	+	0.788829	0.0712	=	-0.301532	0.41225	=	7.51969	9.54143	10.6384	7.87196	16.7616	13.6002
Slc44a1	protein_coding	ENSRNOG00000055089	5:70245842-70424112	+	3	0.781697	0.003	+	0.969685	0.00035	+	0.187987	0.4544	=	0.328851	0.1789	=	0.281407	0.24905	=	-0.0474443	0.8429	=	111.377	191.473	218.121	188.775	237.104	229.433
Slc4a3	protein_coding	ENSRNOG00000020138	9:82741919-82755153	+	3	Inf	1	=	Inf	5e-05	+	5.97882	0.19685	=	0.813131	1	=	0.851015	1	=	0.0378839	1	=	0	0.0231247	1.45841	0.192973	0.339058	0.348079
Sltm	protein_coding	ENSRNOG00000054446	8:76977821-77022837	+	3	0.496845	0.27495	=	1.09638	0.0175	+	0.599532	0.14245	=	0.607166	0.1574	=	0.664586	0.12855	=	0.05742	0.8833	=	9.75875	13.7708	20.8659	12.1963	18.5782	19.3325
Smarca5	protein_coding	ENSRNOG00000018149	19:30936702-30969454	+	3	0.800712	0.04095	+	0.740086	0.0678	=	-0.0606268	0.8668	=	0.212872	0.5461	=	0.393187	0.2503	=	0.180314	0.59185	=	12.2173	21.2821	20.4063	18.8287	21.8224	24.7276
Snx6	protein_coding	ENSRNOG00000005249	6:75626926-75670135	-	3	1.35221	0.00475	+	1.27379	0.0072	+	-0.0784255	0.81675	=	0.407866	0.2969	=	0.772869	0.03835	+	0.365003	0.32255	=	20.4382	52.1793	49.4185	30.91	41.009	52.8148
Sox11	protein_coding	ENSRNOG00000030034	6:46629973-46631983	-	3	Inf	1	=	Inf	5e-05	+	5.83623	0.1632	=	0.0384803	0.84955	=	0.355434	0.69915	=	0.316954	0.72425	=	0	0.0764553	4.36804	1.8321	1.88163	2.34394
Spats2l	protein_coding	ENSRNOG00000016012	9:64643280-64843960	+	3	-0.526971	0.37675	=	0.948984	0.05835	=	1.47595	0.01245	+	0.792577	0.18685	=	1.09695	0.062	=	0.304371	0.5911	=	12.9907	9.01565	25.0786	8.03308	13.9146	17.1829
Spc25	protein_coding	ENSRNOG00000006731	3:55438535-55451798	-	3	0.979931	0.02995	+	1.46393	0.0021	+	0.483999	0.1533	=	0.245551	0.50415	=	0.615357	0.08045	=	0.369806	0.27975	=	36.2159	71.4313	99.9049	60.4051	71.6129	92.5367
Spry1	protein_coding	ENSRNOG00000025371	2:124400678-124405331	+	3	0.73295	0.3027	=	1.39282	0.01985	+	0.659871	0.23755	=	0.204457	0.66605	=	0.871531	0.04715	+	0.667075	0.1349	=	12.0533	20.033	31.6509	16.2831	18.7623	29.7917
Sqrdl	protein_coding	ENSRNOG00000000172	3:114900342-114939370	+	3	0.525292	0.5977	=	1.31719	0.04865	+	0.791899	0.39345	=	0.968257	0.38085	=	0.897427	0.40695	=	-0.0708297	0.9502	=	8.34025	12.0035	20.7823	8.05842	15.7661	15.0107
Srpk1	protein_coding	ENSRNOG00000000511	20:5831572-5865775	-	3	0.358416	0.3964	=	-0.0747449	0.86845	=	-0.433161	0.3	=	1.22323	0.01695	+	1.31754	0.0112	+	0.0943057	0.80575	=	24.6546	31.6076	23.4098	15.2246	35.5448	37.9459
Srrt	protein_coding	ENSRNOG00000048277	12:22466600-22470972	+	3	0.366209	0.47505	=	1.10173	0.0293	+	0.735522	0.11805	=	0.529983	0.38025	=	0.82582	0.15815	=	0.295837	0.59045	=	19.0741	24.5858	40.9353	15.7327	22.7167	27.8869
Ss18	protein_coding	ENSRNOG00000016800	18:6020266-6083033	-	3	0.216702	0.60175	=	0.954767	0.0331	+	0.738065	0.10085	=	0.511039	0.12475	=	0.409077	0.2221	=	-0.101962	0.7466	=	23.4401	27.2391	45.4331	31.4097	44.7613	41.707
Ssb	protein_coding	ENSRNOG00000007998	3:56092500-56113857	+	3	0.639631	0.24195	=	0.92162	0.09665	=	0.281989	0.56945	=	1.16194	0.0184	+	1.43669	0.005	+	0.27475	0.46045	=	25.0795	39.0721	47.5066	24.3491	54.4831	65.9128
Ssrp1	protein_coding	ENSRNOG00000008825	3:72403992-72457649	+	3	0.61264	0.02435	=	0.357632	0.1811	=	-0.255009	0.3338	=	1.11933	0.00015	+	1.17016	0.00015	+	0.0508286	0.84305	=	69.745	106.644	89.3657	53.174	115.518	119.661
Ssx2ip	protein_coding	ENSRNOG00000015425	2:252263484-252296051	+	3	0.101127	0.7812	=	0.756967	0.0305	+	0.65584	0.0593	=	0.422234	0.20355	=	0.524628	0.1176	=	0.102395	0.74935	=	23.3517	25.0473	39.4628	28.6385	38.3757	41.1983
St6galnac2	protein_coding	ENSRNOG00000012083	10:105650861-105668593	-	3	0.205818	0.8274	=	1.31821	0.13915	=	1.11239	0.2073	=	1.63421	0.0128	+	1.25285	0.0536	=	-0.381366	0.45875	=	3.01839	3.48123	7.52654	5.52832	17.1609	13.1746
Stip1	protein_coding	ENSRNOG00000021164	1:222274132-222293148	-	3	-0.0467304	0.90745	=	1.214	0.00125	+	1.26073	0.0025	+	0.990673	0.014	+	1.09084	0.00725	+	0.100171	0.754	=	29.1182	28.1901	67.5485	26.3138	52.2886	56.0481
Stk24	protein_coding	ENSRNOG00000011511	15:106629311-106678918	-	3	0.875435	0.1907	=	1.71248	0.01465	+	0.837045	0.0946	=	0.427309	0.3838	=	0.00741546	0.9882	=	-0.419893	0.3795	=	12.7358	23.3646	41.7382	30.6685	41.2406	30.8265
Stmn1	protein_coding	ENSRNOG00000016810	5:152680406-152686806	+	3	0.868744	0.0007	+	0.85107	0.0007	+	-0.0176741	0.9389	=	0.328431	0.17015	=	0.430516	0.0766	=	0.102085	0.6704	=	433.34	791.31	781.675	618.285	776.348	833.273
Sulf2	protein_coding	ENSRNOG00000006052	3:162791354-162872831	-	3	1.52476	0.0261	+	1.66765	0.01695	+	0.14289	0.7479	=	1.33274	0.0229	+	1.29072	0.02695	+	-0.0420152	0.92315	=	3.84183	11.0544	12.2054	5.07778	12.7899	12.4228
Sumf2	protein_coding	ENSRNOG00000000922	12:30464675-30491102	-	3	2.84627	0.26115	=	4.43536	0.2309	=	1.58909	0.0158	+	0.303696	0.62705	=	0.4445	0.4928	=	0.140804	0.83215	=	0.682497	4.90811	14.7665	8.28281	10.2235	11.2716
Supt16h	protein_coding	ENSRNOG00000011953	15:28575479-28611946	-	3	0.369043	0.3499	=	0.466311	0.24765	=	0.0972683	0.8005	=	1.01417	0.0191	+	1.12187	0.01045	+	0.107698	0.7541	=	13.7743	17.7895	19.0302	11.511	23.2494	25.0514
Supt5h	protein_coding	ENSRNOG00000032034	1:85438104-85466635	+	3	0.324489	0.33465	=	0.680111	0.0377	=	0.355622	0.256	=	0.803886	0.0252	+	1.27833	0.0005	+	0.474442	0.11595	=	28.8524	36.1296	46.2292	22.6079	39.4688	54.8371
Supt6h	protein_coding	ENSRNOG00000012240	10:65470470-65517838	-	3	0.26111	0.55575	=	1.17125	0.00485	+	0.910136	0.0174	+	0.803611	0.05195	=	1.37729	0.0007	+	0.573676	0.10385	=	15.7202	18.8391	35.403	12.8601	22.4469	33.408
Svil	protein_coding	ENSRNOG00000018110	17:55230297-55346279	-	3	0.304752	0.57885	=	1.04991	0.03855	+	0.745154	0.1211	=	0.351657	0.46075	=	0.583254	0.20485	=	0.231597	0.58775	=	4.31304	5.3275	8.9297	5.59277	7.13651	8.37922
Syap1	protein_coding	ENSRNOG00000004304	X:33528080-33562589	+	3	0.171883	0.7266	=	1.38825	0.0031	+	1.21637	0.0084	+	0.915767	0.0255	+	0.26952	0.5102	=	-0.646247	0.07235	=	15.1527	17.0699	39.6638	26.2466	49.5162	31.6379
Sympk	protein_coding	ENSRNOG00000014353	1:79931155-79959461	+	3	0.0561458	0.92535	=	1.15384	0.052	=	1.09769	0.0294	+	0.248096	0.6415	=	0.529089	0.3354	=	0.280993	0.5871	=	5.95968	6.19619	13.2606	6.70046	7.95773	9.66888
Tacc3	protein_coding	ENSRNOG00000017259	14:82336323-82347679	-	3	0.199312	0.745	=	1.39655	0.0213	+	1.19724	0.02245	+	1.55751	0.00895	+	1.81405	0.0029	+	0.256547	0.5268	=	13.114	15.0569	34.5255	11.9429	35.1534	41.9948
Taf1	processed_transcript	ENSRNOG00000002565	X:71412288-71485085	+	3	0.74562	0.30745	=	1.46118	0.03505	+	0.71556	0.23125	=	0.337804	0.5255	=	0.249999	0.63135	=	-0.0878052	0.8591	=	2.34042	3.92417	6.44395	4.68316	5.91872	5.56924
Tanc2	protein_coding	ENSRNOG00000052840	10:93811349-94127697	+	3	0.466833	0.3889	=	1.33697	0.00965	+	0.870141	0.06435	=	0.0651576	0.88275	=	0.546822	0.1938	=	0.481664	0.2471	=	3.88255	5.36597	9.80813	6.8391	7.15506	9.991
Tars	protein_coding	ENSRNOG00000019023	2:61394769-61414102	-	3	0.399783	0.29095	=	0.582438	0.1223	=	0.182654	0.6186	=	-0.0693603	0.86405	=	0.748797	0.04555	=	0.818157	0.02845	+	23.1625	30.5586	34.6831	26.1555	24.9278	43.9515
Tbc1d15	protein_coding	ENSRNOG00000003889	7:58164197-58219790	-	3	-0.152835	0.7075	=	0.60285	0.11875	=	0.755686	0.0466	+	0.814917	0.05615	=	1.24555	0.0044	+	0.430634	0.23085	=	21.3723	19.224	32.4584	13.2824	23.3664	31.4939
Tbl3	protein_coding	ENSRNOG00000013429	10:14066947-14072230	-	3	3.62721	0.0956	=	4.80706	0.07155	=	1.17985	0.2103	=	2.00325	0.02725	+	2.2099	0.0169	+	0.206647	0.7054	=	0.346428	4.28068	9.69802	2.48048	9.94431	11.4758
Tcof1	protein_coding	ENSRNOG00000026108	18:56082194-56115593	-	3	1.07516	0.0595	=	0.747823	0.1997	=	-0.327333	0.49395	=	0.602546	0.29505	=	1.3856	0.0213	+	0.783051	0.0864	=	5.20496	10.9666	8.74047	5.40979	8.2142	14.1347
Tfdp2	protein_coding	ENSRNOG00000011241	8:104040933-104176446	+	3	3.13753	0.23805	=	5.15902	0.2138	=	2.02148	0.02335	+	1.51186	0.13385	=	0.997434	0.3094	=	-0.514424	0.4492	=	0.374963	3.29973	13.397	4.32965	12.3472	8.64391
Tgoln2	protein_coding	ENSRNOG00000014617	4:100475415-100483168	-	3	0.577132	0.1122	=	1.15838	0.00195	+	0.581245	0.0684	=	0.46534	0.13915	=	0.404009	0.202	=	-0.0613309	0.83705	=	15.457	23.06	34.5009	23.0316	31.7984	30.4749
Tmbim4	protein_coding	ENSRNOG00000004312	7:64987858-65002455	+	3	0.454921	0.4304	=	1.2507	0.0253	+	0.795781	0.11375	=	0.877328	0.23515	=	1.44601	0.034	+	0.56868	0.3416	=	27.4681	37.6508	65.3624	18.9989	34.9004	51.7631
Tmem2	protein_coding	ENSRNOG00000012782	1:239398042-239474931	+	3	0.304145	0.34145	=	0.799653	0.01085	+	0.495508	0.0908	=	0.279006	0.34045	=	0.394046	0.16445	=	0.11504	0.68015	=	19.5035	24.0807	33.9494	24.3703	29.57	32.0244
Tmem202	protein_coding	ENSRNOG00000026112	8:64299645-64305330	-	3	Inf	1	=	Inf	5e-05	+	1.51121	0.3091	=	1.61931	0.6199	=	1.23249	0.6455	=	-0.386822	0.6895	=	0	1.22154	3.48197	0.917306	2.81823	2.15542
Tmem30a	protein_coding	ENSRNOG00000010895	8:87223947-87245951	-	3	0.729169	0.0598	=	0.836676	0.0349	+	0.107507	0.75815	=	0.492795	0.1558	=	0.660654	0.0543	=	0.167859	0.6033	=	49.9945	82.8751	89.2867	61.8715	87.0636	97.8064
Tmf1	protein_coding	ENSRNOG00000056462	4:129521990-129544506	-	3	0.390172	0.2838	=	0.61138	0.0864	=	0.221208	0.50425	=	0.882166	0.0077	+	0.719757	0.027	=	-0.162408	0.59345	=	26.2525	34.4052	40.1065	28.2179	52.0096	46.4722
Tmpo	protein_coding	ENSRNOG00000008797	7:31847409-31872423	-	3	0.334425	0.34455	=	0.80994	0.0172	+	0.475515	0.1379	=	1.09918	0.00265	+	1.13903	0.00215	+	0.0398523	0.89555	=	22.9246	28.905	40.19	20.4554	43.822	45.0494
Tnfaip6	protein_coding	ENSRNOG00000050792	3:37545237-37564699	+	3	2.68258	0.0039	+	3.83637	0.00025	+	1.15379	0.0118	+	1.94507	0.0025	+	1.82409	0.0044	+	-0.120981	0.72845	=	4.27267	27.4307	61.0328	18.8033	72.4032	66.5792
Tp53	protein_coding	ENSRNOG00000010756	10:56187019-56198449	+	3	0.111248	0.7686	=	0.312024	0.4246	=	0.200776	0.62365	=	0.889727	0.0689	=	0.954874	0.0269	+	0.0651476	0.8791	=	47.102	50.8778	58.4747	27.8187	51.5432	53.9241
Tpx2	protein_coding	ENSRNOG00000008165	3:148327964-148370187	+	3	0.51065	0.2052	=	0.941066	0.0204	+	0.430417	0.20025	=	0.652897	0.11805	=	1.04318	0.01275	+	0.390281	0.2718	=	20.9524	29.8507	40.2275	18.4635	29.0307	38.049
Tra2b	protein_coding	ENSRNOG00000001783	11:82373869-82392083	+	3	0.410479	0.2249	=	1.04391	0.0019	+	0.63343	0.039	=	0.929606	0.00355	+	1.15442	0.00045	+	0.224815	0.42215	=	53.6076	71.2514	110.529	53.855	102.581	119.879
Trim28	protein_coding	ENSRNOG00000027487	1:65544372-65551043	-	3	-0.375107	0.2572	=	0.534365	0.08315	=	0.909472	0.0056	+	0.768319	0.03405	+	1.2267	0.0012	+	0.458377	0.13765	=	40.9922	31.6069	59.3691	24.455	41.6538	57.2321
Trim37	protein_coding	ENSRNOG00000006248	10:74436207-74679858	+	3	-0.244996	0.58555	=	0.330861	0.4428	=	0.575857	0.15965	=	0.874472	0.03465	+	1.13443	0.00675	+	0.259956	0.4486	=	20.2175	17.0599	25.4289	16.5674	30.3737	36.3707
Trip13	protein_coding	ENSRNOG00000015810	1:31967977-32012919	+	3	1.15759	0.0543	=	1.20487	0.05	+	0.0472761	0.92715	=	1.00992	0.0902	=	1.25469	0.0282	+	0.244773	0.6136	=	8.8817	19.8138	20.4738	8.93537	17.994	21.3212
Trmt10a	protein_coding	ENSRNOG00000011025	2:243422810-243438050	+	3	0.789638	0.54775	=	2.56061	0.0192	+	1.77097	0.1214	=	-0.517736	0.51625	=	0.270673	0.71015	=	0.788409	0.3058	=	2.49193	4.30766	14.7013	13.8332	9.66201	16.6879
Ttk	protein_coding	ENSRNOG00000029055	8:91368110-91405993	+	3	1.80347	0.03395	+	2.36736	0.00845	+	0.563888	0.33155	=	-0.24155	0.75865	=	0.458385	0.5448	=	0.699935	0.3244	=	1.82746	6.37894	9.42966	5.44126	4.60241	7.47631
Txnl1	protein_coding	ENSRNOG00000018818	18:59059374-59086256	-	3	0.247675	0.53155	=	-0.0161966	0.968	=	-0.263872	0.4979	=	0.716365	0.0954	=	0.9494	0.0251	+	0.233034	0.53035	=	68.3246	81.1213	67.5619	45.9916	75.5659	88.813
Uap1l1	protein_coding	ENSRNOG00000012960	3:2579257-2584523	-	3	1.34935	0.13075	=	2.1845	0.01095	+	0.835156	0.23755	=	0.559705	0.4652	=	0.615925	0.42595	=	0.0562197	0.94735	=	2.47221	6.29912	11.2379	4.13096	6.0889	6.33086
Uba3	protein_coding	ENSRNOG00000006221	4:129548415-129569470	-	3	0.476938	0.14095	=	0.00492512	0.98945	=	-0.472013	0.144	=	0.240548	0.49905	=	0.795362	0.0219	+	0.554815	0.09765	=	43.4569	60.4827	43.6055	38.9909	46.0655	67.6692
Ubap1	protein_coding	ENSRNOG00000012004	5:57738320-57778723	+	3	0.248469	0.5705	=	0.842382	0.0452	+	0.593913	0.13195	=	0.000146149	0.9991	=	0.234084	0.50495	=	0.233938	0.507	=	17.3333	20.591	31.0787	30.1691	30.1722	35.4837
Ube3d	protein_coding	ENSRNOG00000010802	8:93948766-94120458	-	3	Inf	0.072	=	Inf	0.0004	+	-0.551098	0.72955	=	2.09081	0.45075	=	3.88604	0.1195	=	1.79524	0.31385	=	0	3.99836	2.72888	0.380331	1.62015	5.62312
Ubl7	protein_coding	ENSRNOG00000007442	8:62696719-62714017	+	3	2.10808	0.0452	+	1.49485	0.116	=	-0.613232	0.24745	=	0.642599	0.2005	=	0.933599	0.05765	=	0.290999	0.50385	=	8.66287	37.3471	24.415	21.4359	33.4645	40.9433
Ubqln1	protein_coding	ENSRNOG00000019282	17:6840462-6878844	+	3	0.239407	0.4087	=	0.53636	0.05985	=	0.296953	0.28735	=	1.00579	0.00185	+	1.39846	5e-05	+	0.392673	0.1611	=	38.6381	45.6126	56.0372	23.8576	47.907	62.8934
Uggt1	protein_coding	ENSRNOG00000014901	9:42692104-42805673	-	3	-0.125836	0.7107	=	0.629337	0.05045	=	0.755173	0.0223	+	0.532962	0.121	=	0.843553	0.01385	+	0.310591	0.31215	=	11.1984	10.2631	17.3223	8.63998	12.5012	15.5041
Upf1	protein_coding	ENSRNOG00000020134	16:20825043-20845213	+	3	1.86175	0.0652	=	2.80276	0.0127	+	0.941011	0.04425	+	0.419219	0.4706	=	1.03592	0.0767	=	0.6167	0.2521	=	2.47885	9.00935	17.2968	4.91734	6.57549	10.0826
Urb1	protein_coding	ENSRNOG00000002080	11:30916729-30977483	-	3	0.719055	0.3854	=	2.10803	0.02005	+	1.38897	0.03745	+	-1.9017	0.2567	=	0.530037	0.48755	=	2.43174	0.245	=	0.849932	1.39908	3.66407	1.341	0.35889	1.93636
Urod	protein_coding	ENSRNOG00000018211	5:135855432-135859643	-	3	2.14595	0.01265	+	2.27281	0.0087	+	0.126861	0.8293	=	0.667413	0.25665	=	0.322551	0.5918	=	-0.344862	0.52065	=	4.41569	19.5431	21.3394	19.504	30.9767	24.3906
Usp10	protein_coding	ENSRNOG00000016509	19:52566606-52608817	+	3	0.0469999	0.9231	=	1.14919	0.01295	+	1.10219	0.0183	+	0.383988	0.4134	=	0.815781	0.08205	=	0.431793	0.3429	=	10.5234	10.8719	23.3398	9.91619	12.9401	17.455
Usp15	protein_coding	ENSRNOG00000023202	7:66595720-66687278	+	3	-0.254474	0.61345	=	1.01015	0.0176	+	1.26462	0.00965	+	0.343593	0.4765	=	0.725327	0.122	=	0.381733	0.40435	=	13.4443	11.2703	27.0784	11.1254	14.1171	18.3933
Usp39	protein_coding	ENSRNOG00000010930	4:100181454-100213858	-	3	0.203292	0.7297	=	1.49995	0.00525	+	1.29666	0.01855	+	0.845175	0.12755	=	1.39233	0.01425	+	0.54716	0.2193	=	11.0335	12.7031	31.2065	9.40499	16.8959	24.6884
Vcp	protein_coding	ENSRNOG00000034242	5:58426548-58445953	-	3	0.730735	0.01305	=	1.05036	0.0007	+	0.319628	0.22725	=	0.945744	0.0019	+	1.08959	0.00035	+	0.143847	0.58475	=	43.7301	72.5694	90.5672	38.1269	73.4393	81.1392
Vldlr	protein_coding	ENSRNOG00000027491	1:245237735-245269205	+	3	0.74642	0.1325	=	0.89916	0.078	=	0.15274	0.74485	=	0.0939923	0.84915	=	1.03335	0.02235	+	0.939358	0.0353	+	7.4841	12.5555	13.9577	9.52782	10.1692	19.5013
Vps41	protein_coding	ENSRNOG00000012940	17:48648878-48810991	-	3	0.524931	0.1648	=	1.1081	0.00335	+	0.583171	0.0833	=	0.779072	0.0209	+	0.809426	0.0176	+	0.0303536	0.9187	=	22.7817	32.7798	49.1087	30.8309	52.9066	54.0315
Vps4b	protein_coding	ENSRNOG00000002705	13:26825260-26850460	-	3	0.532792	0.3685	=	0.610405	0.27795	=	0.0776129	0.8725	=	0.931934	0.04955	+	0.740897	0.10605	=	-0.191037	0.6357	=	9.79696	14.1735	14.9569	12.631	24.0979	21.1092
Vwa1	protein_coding	ENSRNOG00000018338	5:173216740-173222440	-	3	0.0206202	0.9562	=	0.0939563	0.8028	=	0.0733361	0.84105	=	0.924358	0.01505	+	0.434887	0.2521	=	-0.489471	0.1398	=	27.3232	27.7165	29.1619	23.1651	43.9637	31.3147
Wars	protein_coding	ENSRNOG00000004359	6:132771020-132802210	-	3	1.76408	0.00475	+	1.92233	0.0021	+	0.158248	0.7258	=	0.533212	0.1898	=	0.710606	0.07755	=	0.177395	0.6445	=	6.71965	22.8238	25.4698	17.9007	25.9049	29.2943
Wdhd1	protein_coding	ENSRNOG00000011167	15:24021673-24056073	-	3	1.49739	0.1114	=	2.1668	0.03255	+	0.669409	0.26785	=	-0.841108	0.23425	=	0.678114	0.24665	=	1.51922	0.02345	+	1.99589	5.63503	8.96206	4.9021	2.73642	7.84358
Wdr4	protein_coding	ENSRNOG00000001181	20:10239153-10257044	-	3	1.18252	0.46375	=	3.83706	0.21365	=	2.65454	0.0048	+	0.368338	0.6452	=	0.090529	0.9076	=	-0.277809	0.7301	=	0.793913	1.80197	11.346	3.44642	4.44886	3.66961
Xrcc1	protein_coding	ENSRNOG00000019915	1:81413352-81441678	+	3	1.29432	0.1496	=	1.61717	0.0889	=	0.322857	0.52855	=	1.6096	0.00495	+	1.36585	0.0168	+	-0.243759	0.59685	=	5.32831	13.0682	16.3458	9.25129	28.232	23.8431
Xrcc5	protein_coding	ENSRNOG00000016105	9:79659250-79748078	+	3	2.04114	0.0273	+	1.05443	0.2487	=	-0.986707	0.1571	=	0.145053	0.84005	=	0.837824	0.23255	=	0.692771	0.24565	=	2.88309	11.866	5.9879	6.75616	7.47077	12.0756
Xrcc6	protein_coding	ENSRNOG00000006392	7:123259760-123280612	+	3	1.05141	0.0582	=	1.19037	0.0399	+	0.13896	0.7663	=	0.841942	0.1056	=	1.04793	0.0426	+	0.20599	0.63775	=	11.3858	23.5976	25.9836	13.5033	24.2042	27.919
Zbtb7c	protein_coding	ENSRNOG00000047924	18:72005580-72462292	+	3	Inf	1	=	Inf	5e-05	+	1.49567	0.3812	=	-1.16709	1	=	2.18887	0.3027	=	3.35596	0.16065	=	0	0.569553	1.60611	0.27962	0.12452	1.27492
Zc3h18	protein_coding	ENSRNOG00000028501	19:55197703-55241851	+	3	0.479951	0.3162	=	1.43761	0.00215	+	0.957661	0.021	+	1.02777	0.0106	+	1.31632	0.00185	+	0.288553	0.3661	=	12.248	17.0823	33.1764	15.7154	32.0417	39.1362
Zfand2b	protein_coding	ENSRNOG00000018639	9:82370923-82373839	+	3	0.148023	0.66685	=	2.62589	0.2086	=	2.47786	0.0051	+	0.254565	0.7439	=	0.603944	0.37995	=	0.349379	0.62335	=	4.33466	4.80302	26.7563	11.1422	13.2924	16.9346
Znrf1	protein_coding	ENSRNOG00000019028	19:43750277-43848937	+	3	1.27433	0.1939	=	3.21705	0.00115	+	1.94272	0.026	+	0.244052	0.74515	=	0.812147	0.25315	=	0.568095	0.4123	=	7.81368	18.9002	72.6581	18.9167	22.4033	33.2144
2310067B10Rik	protein_coding	ENSRNOG00000004032	10:104320742-104343396	+	4	-1.45103	0.3496	=	0.269122	0.7724	=	1.72015	0.5031	=	-2.82486	0.00245	-	-1.09438	0.12035	=	1.73048	0.06125	=	4.47231	1.63579	5.38946	8.02685	1.13286	3.75927
AABR07026197.1	lincRNA	ENSRNOG00000054467	16:67034941-67039461	-	4	-0.438521	0.36165	=	0.494967	0.2486	=	0.933489	0.0436	+	-0.848653	0.0955	=	-1.27033	0.03125	-	-0.421676	0.49445	=	11.5079	8.49159	16.218	13.1653	7.31075	5.45789
AABR07027581.1	lincRNA	ENSRNOG00000057433	17:37687354-37914211	+	4	1.41702	0.31915	=	-1.23488	0.47085	=	-2.6519	0.35755	=	#NAME?	0.00515	-	-1.42628	0.5034	=	Inf	1	=	4.85117	12.9542	2.06115	3.23741	0	1.2046
AABR07027854.1	pseudogene	ENSRNOG00000057759	17:46322994-46324104	+	4	-1.29834	0.02335	-	-1.12282	0.05465	=	0.175529	0.77675	=	-0.467148	0.55835	=	-0.0787276	0.92575	=	0.388421	0.62585	=	44.6535	18.1558	20.5047	17.9726	13.0012	17.0181
AABR07035818.1	protein_coding	ENSRNOG00000059116	12:23463156-23469319	+	4	-0.157156	0.794	=	0.36485	0.51845	=	0.522006	0.41055	=	-0.596616	0.2614	=	-1.4425	0.03695	-	-0.845885	0.19685	=	65.4189	58.6671	84.243	95.8598	63.3924	35.2696
AABR07042359.1	protein_coding	ENSRNOG00000051885	X:153490181-153491837	-	4	-1.87802	5e-05	-	-1.89453	5e-05	-	-0.0165091	0.9693	=	-0.696192	0.2439	=	-0.296642	0.589	=	0.39955	0.52535	=	146.495	39.8548	39.4013	24.467	15.101	19.9197
AABR07050417.1	protein_coding	ENSRNOG00000054488	5:164316006-164348713	-	4	-0.6028	0.3127	=	-2.20278	0.02885	-	-1.59998	0.09125	=	-1.62548	0.0788	=	-0.507465	0.48615	=	1.11802	0.2353	=	13.1734	8.67438	2.86152	7.74141	2.509	5.44575
AABR07070032.1	protein_coding	ENSRNOG00000034066	8:44990013-44993179	+	4	-1.17542	5e-05	-	-1.87732	5e-05	-	-0.701896	0.0036	=	-0.217957	0.375	=	-0.547277	0.02525	=	-0.32932	0.18025	=	886.669	392.576	241.342	297.888	256.118	203.848
Abhd17a	protein_coding	ENSRNOG00000018212	7:11992542-11998973	+	4	-1.34994	0.01095	-	-0.818326	0.07435	=	0.531609	0.3158	=	-0.95522	0.0665	=	-1.14194	0.02265	-	-0.186716	0.7414	=	55.6036	21.8138	31.5328	43.0074	22.1816	19.4888
AC130391.3	protein_coding	ENSRNOG00000053025	17:43679410-43689311	+	4	-0.500216	0.6302	=	-1.12094	0.2466	=	-0.620728	0.5631	=	-2.15501	0.2241	=	-1.78533	0.0347	-	0.369682	0.77365	=	51.8039	36.6254	23.8191	71.1748	15.981	20.6485
AC244815.1	pseudogene	ENSRNOG00000046787	KL568147.1:254006-255079	-	4	-5.05781	0.4367	=	-5.13503	0.4919	=	-0.0772179	1	=	#NAME?	1	=	2.72714	0.34375	=	Inf	0.04225	+	4.45665	0.1338	0.126827	0.231158	0	1.5306
Aco2	protein_coding	ENSRNOG00000024128	7:123102467-123145635	+	4	-0.393315	0.11655	=	-1.06929	5e-05	-	-0.675973	0.0097	=	-0.196217	0.4434	=	-0.559578	0.03515	=	-0.36336	0.17265	=	164.384	125.158	78.3377	101.293	88.4122	68.7274
Adnp2	protein_coding	ENSRNOG00000053370	18:76637784-76653056	-	4	0.460554	0.39155	=	0.311756	0.55595	=	-0.148798	0.76075	=	-0.986084	0.0776	=	-1.55727	0.025	-	-0.571187	0.417	=	6.69053	9.20665	8.30441	9.83539	4.96536	3.342
Adrb2	protein_coding	ENSRNOG00000019217	18:57513792-57515834	-	4	-3.20342	0.1083	=	#NAME?	5e-05	-	#NAME?	1	=	-6.67347	0.3016	=	-0.331676	0.6109	=	6.34179	1	=	3.80561	0.413142	0	1.34702	0.0131966	1.07036
Aes	protein_coding	ENSRNOG00000052025	7:11013680-11018160	-	4	-0.119772	0.66515	=	-0.784474	0.0087	-	-0.664702	0.0273	=	-0.577742	0.0801	=	-0.631824	0.0565	=	-0.0540821	0.87475	=	546.186	502.673	317.096	354.526	237.537	228.797
Ago3	protein_coding	ENSRNOG00000034269	5:144364268-144436509	-	4	-1.15477	0.1982	=	-2.15566	0.0139	-	-1.00089	0.3292	=	-0.085272	0.93895	=	-0.701568	0.4957	=	-0.616296	0.54715	=	7.01061	3.14872	1.57339	2.51861	2.37406	1.5487
Ankh	protein_coding	ENSRNOG00000010960	2:80131562-80256954	+	4	-0.713209	0.07205	=	-0.0886486	0.8022	=	0.62456	0.11975	=	-0.312191	0.39675	=	-1.08371	0.0113	-	-0.771523	0.0727	=	38.5259	23.4993	36.2298	38.3625	30.8978	18.0999
Ankrd12	protein_coding	ENSRNOG00000012733	9:113605656-113682482	+	4	-0.0234456	0.95455	=	0.252486	0.5561	=	0.275932	0.51435	=	-0.825406	0.04995	-	-1.17076	0.02895	-	-0.345354	0.4973	=	5.12458	5.04197	6.1047	7.04671	3.97662	3.13006
Ankrd32	protein_coding	ENSRNOG00000040279	2:4095130-4195819	-	4	-1.32703	0.06175	=	-1.1023	0.0487	-	0.224734	0.7485	=	-0.0246321	0.98285	=	-0.254759	0.8301	=	-0.230127	0.8359	=	11.642	4.64035	5.42254	2.63627	2.59164	2.20953
Ankrd50	protein_coding	ENSRNOG00000010534	2:125288692-125323454	-	4	-1.02951	0.01225	-	-0.709445	0.0516	=	0.320068	0.43925	=	-2.25057	5e-05	-	-2.29039	5e-05	-	-0.0398182	0.9369	=	13.6778	6.70042	8.36473	19.8034	4.16151	4.04822
Ap2b1	protein_coding	ENSRNOG00000061543	10:70520205-70621977	+	4	-0.655391	0.09315	=	-0.55555	0.14655	=	0.0998401	0.786	=	-0.978889	0.01845	-	-1.08526	0.011	-	-0.106369	0.81855	=	28.2535	17.9383	19.2236	20.1715	10.2344	9.50697
Ap3s1	protein_coding	ENSRNOG00000003829	18:40732479-40797761	+	4	0.0314626	0.9279	=	-0.0965205	0.8044	=	-0.127983	0.7369	=	-1.13161	0.02555	-	-1.30464	0.03155	-	-0.173035	0.77515	=	67.3584	68.8435	62.9993	50.822	23.1955	20.5738
Arel1	protein_coding	ENSRNOG00000004382	6:108635219-108796124	-	4	-0.191743	0.68765	=	-0.719351	0.1847	=	-0.527608	0.32805	=	-0.984038	0.0383	-	0.021134	0.9577	=	1.00517	0.0332	+	10.7807	9.43898	6.54786	16.5598	8.372	16.8041
Arhgap32	protein_coding	ENSRNOG00000008709	8:33239138-33392305	+	4	-0.244501	0.4735	=	-1.20627	0.0051	-	-0.961774	0.02355	-	-0.759194	0.0833	=	-0.300784	0.4547	=	0.45841	0.29595	=	10.1059	8.53048	4.37977	7.00829	4.14068	5.68941
Arhgap5	protein_coding	ENSRNOG00000004696	6:73345391-73405880	+	4	-0.76466	0.0088	-	-0.950647	0.0021	-	-0.185988	0.54395	=	-0.733699	0.01605	=	-0.485589	0.09225	=	0.24811	0.4227	=	78.9056	46.4432	40.8258	45.7325	27.5017	32.6624
Arhgef19	protein_coding	ENSRNOG00000047967	5:159755534-159773699	+	4	-1.62944	0.01455	-	-0.532861	0.31705	=	1.09658	0.0883	=	-1.2449	0.19715	=	-1.10404	0.116	=	0.140866	0.87455	=	10.1483	3.28007	7.01434	6.5544	2.76554	3.04919
Arhgef5	protein_coding	ENSRNOG00000005506	4:72718457-72735007	+	4	0.0669973	0.91595	=	-1.72027	0.0406	-	-1.78727	0.03325	-	-1.17338	0.19235	=	-1.92588	0.032	-	-0.752502	0.492	=	3.88505	4.06972	1.17908	3.82398	1.69548	1.00639
Arl2bp	protein_coding	ENSRNOG00000016991	19:10753680-10763110	-	4	-0.665164	0.0105	=	-0.449655	0.0937	=	0.215509	0.43095	=	-0.573958	0.03545	=	-1.07326	0.00285	-	-0.499306	0.1381	=	191.568	120.806	140.27	160.372	107.733	76.2156
Arnt	protein_coding	ENSRNOG00000031174	2:196594302-196651179	+	4	-1.96145	0.0067	-	-2.70997	0.00545	-	-0.748523	0.3891	=	-0.845769	0.2608	=	0.0559901	0.9315	=	0.901759	0.2281	=	19.5407	5.01747	2.98646	8.71692	4.85022	9.06187
Arntl	protein_coding	ENSRNOG00000014448	1:178039062-178137465	+	4	-1.44126	0.01035	-	-1.2039	0.0154	-	0.237365	0.68435	=	-0.427014	0.50125	=	-0.563869	0.36555	=	-0.136855	0.8383	=	20.496	7.54756	8.89735	10.6668	7.93399	7.21597
Arpc1a	protein_coding	ENSRNOG00000000996	12:11272608-11272997	-	4	-0.787985	0.04035	-	-0.696164	0.0545	=	0.091821	0.80925	=	-0.954797	0.0581	=	-1.3729	0.02115	-	-0.418107	0.48865	=	817.227	512.341	510.746	390.091	222.95	165.636
Arpc1b	protein_coding	ENSRNOG00000000991	12:11252295-11265865	-	4	-0.254846	0.28605	=	-0.791279	0.0015	-	-0.536433	0.0244	=	-0.0859416	0.721	=	-0.332846	0.1634	=	-0.246905	0.3091	=	974.293	816.532	562.977	467.6	440.558	371.26
Asb8	protein_coding	ENSRNOG00000010099	7:139724345-139734568	-	4	-0.665393	0.329	=	0.0493649	0.9359	=	0.714758	0.2528	=	-0.46995	0.29805	=	-1.11567	0.0343	-	-0.645721	0.2359	=	25.9916	16.3881	26.8963	33.7325	24.3545	15.5667
Atf5	protein_coding	ENSRNOG00000020060	1:100808240-100810522	-	4	-0.923249	0.02965	-	-0.395638	0.2737	=	0.527611	0.2085	=	-0.891278	0.0588	=	-1.43024	0.00675	-	-0.538959	0.32565	=	106.211	56.0071	80.7366	85.3836	46.0334	31.6833
Atoh8	protein_coding	ENSRNOG00000010716	4:100067340-100099517	-	4	-0.800653	0.14735	=	-1.37184	0.0381	-	-0.571191	0.3932	=	-0.970821	0.16595	=	-0.46185	0.53855	=	0.508972	0.51795	=	14.1047	8.09735	5.45001	10.158	5.18279	7.37529
Atp5j	protein_coding	ENSRNOG00000001551	11:24263280-24322815	-	4	0.241375	0.52295	=	-0.881306	0.05085	=	-1.12268	0.00705	-	-0.101482	0.80785	=	-0.43857	0.35465	=	-0.337088	0.53055	=	188.33	222.628	102.24	126.612	118.012	93.4229
Atp5sl	protein_coding	ENSRNOG00000020596	1:82413036-82419131	+	4	-0.758339	0.10435	=	-1.27365	0.0129	-	-0.515308	0.3386	=	-0.264178	0.69125	=	-0.969232	0.17695	=	-0.705054	0.3067	=	33.9314	20.0595	14.0345	12.6555	10.5379	6.46416
Atp6v1f	protein_coding	ENSRNOG00000007392	4:56744560-56747656	+	4	-1.48319	0.00085	-	-1.31521	0.0014	-	0.167976	0.7115	=	-0.376395	0.3897	=	-0.410716	0.32355	=	-0.034321	0.93595	=	312.953	111.943	125.765	141.113	108.708	106.152
Atxn1l	protein_coding	ENSRNOG00000038766	19:41932220-41934611	+	4	0.0352061	0.93215	=	0.253134	0.4867	=	0.217928	0.5776	=	-1.03477	0.01295	-	-0.913235	0.03005	-	0.121539	0.78415	=	28.8626	29.5756	34.3982	35.4418	17.2989	18.8194
Atxn7l3	protein_coding	ENSRNOG00000020930	10:90236927-90240509	-	4	-0.0287228	0.93605	=	-0.469022	0.2096	=	-0.440299	0.2581	=	-0.909238	0.0281	-	-0.578043	0.14535	=	0.331196	0.45325	=	74.6614	73.1896	53.9394	67.6071	35.9985	45.2881
Azin1	protein_coding	ENSRNOG00000005333	7:77345645-77372398	-	4	-0.878303	0.00315	-	-1.00331	0.0017	-	-0.125006	0.69345	=	-1.03982	0.0013	-	-0.411674	0.1586	=	0.628147	0.0541	=	59.2052	32.208	29.5348	49.7464	24.196	37.3969
B3galnt1	protein_coding	ENSRNOG00000012019	2:166226753-166255302	-	4	-0.438911	0.42105	=	-0.160527	0.75755	=	0.278384	0.6134	=	-1.08562	0.0552	=	-1.23336	0.02855	-	-0.147739	0.8163	=	22.8867	16.8833	20.4767	24.3072	11.4533	10.3385
B3gnt2	protein_coding	ENSRNOG00000009267	14:107592335-107617161	-	4	-1.49171	0.03825	-	-1.80307	0.01225	-	-0.311361	0.69755	=	-2.08462	0.005	-	-1.51276	0.00935	-	0.571854	0.4005	=	16.0838	5.71925	4.60904	18.498	4.36106	6.48242
B3gnt5	protein_coding	ENSRNOG00000046258	11:84919065-84931160	-	4	-1.73806	0.0548	=	-1.83433	0.0403	-	-0.0962668	0.9276	=	-2.23822	0.00895	-	-0.46829	0.4929	=	1.76993	0.0401	+	5.82662	1.74665	1.63391	4.26321	0.903576	3.08153
Bak1	protein_coding	ENSRNOG00000000485	20:5609628-5618221	-	4	0.975517	0.00315	+	-0.0580383	0.8645	=	-1.03356	0.00205	-	-0.903215	0.01185	-	-0.530129	0.1245	=	0.373086	0.3202	=	53.5984	105.393	51.485	73.2886	39.187	50.7518
Bap1	protein_coding	ENSRNOG00000019097	16:7336684-7345511	+	4	-0.764546	0.0038	-	-0.621597	0.0147	=	0.142949	0.58815	=	-0.685698	0.00605	=	-0.950299	0.0004	-	-0.264601	0.29985	=	129.203	76.0538	83.9755	130.489	81.1255	67.5312
Bbs10	protein_coding	ENSRNOG00000026913	7:54031315-54034350	+	4	-1.43555	0.12375	=	-1.84992	0.04235	-	-0.41437	0.65925	=	-2.91516	0.2239	=	0.0446208	0.59365	=	2.95978	0.11705	=	6.76503	2.50108	1.87667	1.40309	0.186009	1.44716
Bcl2l11	protein_coding	ENSRNOG00000016551	3:120726905-120764192	+	4	-1.14575	0.13595	=	-1.61188	0.00525	-	-0.466136	0.4909	=	-1.52443	0.03505	-	-1.7092	0.0205	-	-0.184777	0.8069	=	29.0316	13.121	9.49829	17.5292	6.09347	5.36094
Bcl2l2	protein_coding	ENSRNOG00000015732	15:33544311-33549164	+	4	-0.35602	0.272	=	-0.891095	0.01455	-	-0.535076	0.13445	=	-0.626576	0.09655	=	-0.345468	0.35015	=	0.281108	0.4771	=	37.5893	29.3692	20.2683	27.1124	17.5611	21.3389
Bgn	protein_coding	ENSRNOG00000055962	X:157319045-157331204	-	4	-4.46631	5e-05	-	-4.47942	5e-05	-	-0.0131103	0.9868	=	-4.9726	5e-05	-	-4.50507	0.00025	-	0.467529	0.63645	=	143.788	6.50476	6.44591	69.729	2.22081	3.0708
Blcap	protein_coding	ENSRNOG00000024437	3:154040165-154042099	-	4	-0.227337	0.53235	=	-0.227022	0.5355	=	0.000315935	0.9993	=	-0.971064	0.02285	-	-0.939014	0.02765	-	0.0320496	0.9418	=	47.6604	40.712	40.7209	45.5262	23.2243	23.746
Brf2	protein_coding	ENSRNOG00000012739	16:69089954-69094674	+	4	1.14761	0.2065	=	-0.634622	0.53385	=	-1.78223	0.03265	-	-1.35868	0.3834	=	0.769736	0.4283	=	2.12842	0.26905	=	5.94391	13.1685	3.82853	2.08753	0.814007	3.55915
Brpf3	protein_coding	ENSRNOG00000028641	20:6049285-6086099	+	4	-0.590266	0.2523	=	-1.37801	0.04685	-	-0.787747	0.2277	=	-1.11886	0.20045	=	-0.355704	0.61375	=	0.763153	0.42895	=	6.80236	4.51827	2.6172	3.14803	1.44954	2.46015
Btbd19	protein_coding	ENSRNOG00000042163	5:135987572-135994848	-	4	-0.318021	0.6869	=	0.19495	0.78055	=	0.512971	0.4601	=	-1.78255	0.0445	-	-0.444276	0.50375	=	1.33827	0.13815	=	5.65496	4.53623	6.47314	5.95011	1.72952	4.37305
Btg1	protein_coding	ENSRNOG00000004284	7:37812830-37815088	+	4	-1.37583	5e-05	-	-1.41065	5e-05	-	-0.0348237	0.9093	=	-1.61382	5e-05	-	-1.48939	5e-05	-	0.124433	0.6812	=	295.827	113.992	111.273	301.027	98.3552	107.215
Capn7	protein_coding	ENSRNOG00000019273	16:7435633-7471807	+	4	0.593224	0.10995	=	-0.362721	0.38785	=	-0.955946	0.0151	-	-0.0154554	0.97335	=	0.0830694	0.8532	=	0.0985248	0.8205	=	18.7103	28.2267	14.5509	13.1784	13.038	13.9595
Ccni	protein_coding	ENSRNOG00000002125	14:16341535-16364326	+	4	-0.661638	0.0045	=	-0.826847	0.00085	-	-0.165209	0.4815	=	-0.314631	0.20585	=	-0.564744	0.02335	=	-0.250114	0.3161	=	394.074	249.118	222.163	160.324	128.909	108.391
Cdh6	protein_coding	ENSRNOG00000013535	2:63101738-63166509	-	4	-1.05357	0.01905	-	-2.45511	0.0004	-	-1.40153	0.0333	-	-2.50149	0.0008	-	-1.27739	0.01235	-	1.22411	0.05815	=	29.9422	14.4254	5.46039	27.7392	4.89857	11.4436
Cdkl2	protein_coding	ENSRNOG00000002506	14:17531397-17565950	+	4	-1.8037	0.0155	-	-2.95297	0.1648	=	-1.14927	0.40615	=	-1.52984	0.058	=	-1.10913	0.1133	=	0.420716	0.6276	=	13.8093	3.95551	1.78336	8.84659	3.06371	4.10106
Cenpb	protein_coding	ENSRNOG00000057284	3:123721485-123723524	-	4	-0.950801	0.00025	-	-0.806704	0.0015	-	0.144097	0.57055	=	-0.879548	0.0008	-	-1.15181	5e-05	-	-0.272261	0.3061	=	351.003	181.59	200.663	235.171	127.824	105.841
Chd2	protein_coding	ENSRNOG00000012716	1:134757933-134871167	-	4	-0.643726	0.13615	=	-0.00516601	0.9894	=	0.63856	0.1048	=	-0.774703	0.04475	-	-0.867863	0.02335	-	-0.09316	0.82365	=	12.5124	8.00866	12.4677	14.488	8.46835	7.9388
Chl1	protein_coding	ENSRNOG00000045771	4:70252365-70330803	+	4	-0.0519163	0.91035	=	-0.0432707	0.92555	=	0.00864557	0.98555	=	-0.783386	0.0709	=	-1.05576	0.02405	-	-0.272371	0.57445	=	13.4712	12.9951	13.0732	20.4738	11.8953	9.84883
Chn1	protein_coding	ENSRNOG00000017939	3:60513076-60611924	-	4	-1.16447	0.0073	-	-0.560973	0.13385	=	0.603497	0.1654	=	-0.724383	0.1747	=	-0.66705	0.21085	=	0.0573329	0.92165	=	31.479	14.0437	21.3379	15.9096	9.62938	10.0198
Chst3	protein_coding	ENSRNOG00000000572	20:29731815-29738506	-	4	-0.139001	0.716	=	-0.331677	0.37825	=	-0.192675	0.6317	=	-0.895847	0.03375	-	-0.470432	0.2052	=	0.425415	0.32895	=	14.5022	13.1701	11.5236	15.1131	8.12227	10.9079
Ciz1	protein_coding	ENSRNOG00000013442	3:11392790-11410732	+	4	-0.706396	0.16245	=	-1.63824	0.0016	-	-0.931844	0.08005	=	-1.08336	0.0668	=	-0.38183	0.4944	=	0.701526	0.2684	=	24.4249	14.9688	7.84647	12.4772	5.88837	9.57581
Cks1b	protein_coding	ENSRNOG00000042561	2:188740572-188745144	-	4	-1.02476	0.00575	-	-1.1283	0.0029	-	-0.103545	0.7952	=	-0.610992	0.072	=	-0.213938	0.51005	=	0.397054	0.24715	=	114.814	56.43	52.5218	82.0711	53.7358	70.7601
Clmn	protein_coding	ENSRNOG00000011044	6:128473569-128567198	-	4	-1.44736	0.0052	-	-1.18989	0.00895	-	0.257467	0.6208	=	-0.964422	0.03755	-	-1.52833	0.00235	-	-0.563909	0.28075	=	15.5218	5.69172	6.80376	14.8657	7.61841	5.1536
Cmtm7	protein_coding	ENSRNOG00000010986	8:122812458-122841477	-	4	-0.385023	0.50805	=	-0.0368553	0.94155	=	0.348168	0.547	=	-2.32494	5e-05	-	-1.78662	0.0007	-	0.538313	0.3523	=	9.83753	7.53326	9.5894	24.3278	4.85542	7.0514
Cnbd2	protein_coding	ENSRNOG00000019992	3:152402519-152465228	+	4	-0.133685	0.76235	=	-1.64668	0.0248	-	-1.51299	0.0357	-	-1.51151	0.0249	-	-1.56029	0.02195	-	-0.0487796	0.9484	=	15.5727	14.1946	4.97354	11.1272	3.90278	3.77303
Cnep1r1	protein_coding	ENSRNOG00000015534	19:19899305-19913605	-	4	-0.513972	0.1097	=	-0.904768	0.01285	-	-0.390796	0.2679	=	-0.654268	0.066	=	-0.0347798	0.91745	=	0.619489	0.08325	=	145.703	102.034	77.8226	108.948	69.2251	106.353
Cnot4	protein_coding	ENSRNOG00000010795	4:62561443-62663200	-	4	-0.60906	0.18635	=	-1.21962	0.0144	-	-0.61056	0.234	=	-1.22822	0.07135	=	-0.807706	0.25745	=	0.420514	0.60205	=	16.9679	11.1246	7.28595	8.62421	3.68119	4.92692
Cnot7	protein_coding	ENSRNOG00000012263	16:54899451-54918613	+	4	-0.779891	0.02495	-	-0.794901	0.0227	-	-0.0150103	0.9671	=	-0.818511	0.01535	-	-0.57499	0.07915	=	0.243521	0.49725	=	57.6053	33.55	33.2027	56.6681	32.1323	38.0407
Col3a1	protein_coding	ENSRNOG00000003357	9:52023294-52059217	+	4	-1.43584	5e-05	-	-1.73581	5e-05	-	-0.299964	0.40905	=	-1.75681	5e-05	-	-1.46487	5e-05	-	0.291942	0.4142	=	64.0121	23.6609	19.2191	53.7555	15.9064	19.474
Cox19	protein_coding	ENSRNOG00000050052	12:17395623-17405103	+	4	-0.556936	0.2665	=	-0.849303	0.1254	=	-0.292367	0.62875	=	-1.22679	0.0306	-	-0.617085	0.23095	=	0.609701	0.3049	=	15.8019	10.7413	8.7709	17.2788	7.38267	11.2655
Cox4i1	protein_coding	ENSRNOG00000017817	19:54245949-54252225	+	4	-0.698579	0.007	=	-1.25676	5e-05	-	-0.558181	0.04285	=	-0.32084	0.2541	=	-0.747364	0.00925	=	-0.426524	0.14585	=	775.793	478.027	324.656	430.964	345.031	256.721
Cox6c	protein_coding	ENSRNOG00000010807	7:74723178-74735650	-	4	-0.480745	0.0686	=	-1.4488	5e-05	-	-0.968059	0.00065	-	-0.0368055	0.89475	=	-0.172016	0.5615	=	-0.13521	0.6522	=	1784.13	1278.52	653.572	720.535	702.385	639.548
Cox8a	protein_coding	ENSRNOG00000021177	1:222466574-222468896	-	4	-0.682245	0.0266	=	-0.661698	0.0321	=	0.0205473	0.95055	=	-0.96837	0.01655	-	-0.466982	0.18145	=	0.501388	0.20685	=	707.061	440.637	446.957	354.781	181.323	256.676
Cpeb4	protein_coding	ENSRNOG00000033169	10:15987920-16046033	-	4	-1.56024	0.00785	-	-0.172011	0.7178	=	1.38823	0.0156	+	-0.0479149	0.9215	=	-1.21878	0.07445	=	-1.17087	0.08285	=	19.1768	6.50274	17.0214	14.614	14.1367	6.27886
Crebrf	protein_coding	ENSRNOG00000020769	10:16694791-16752205	-	4	-1.51092	0.04845	-	-1.91455	0.01815	-	-0.403632	0.65475	=	-1.82281	0.01335	-	-1.7472	0.0299	-	0.0756107	0.92875	=	28.7504	10.0882	7.62617	13.3839	3.78322	3.98678
Csde1	protein_coding	ENSRNOG00000061058	2:205525203-205552991	+	4	-1.12094	5e-05	-	-0.868187	0.0003	-	0.252752	0.29355	=	-0.527723	0.03185	=	-0.416546	0.0903	=	0.111177	0.65495	=	284.329	130.733	155.765	154.72	107.322	115.919
Csnk1g2	protein_coding	ENSRNOG00000018529	7:11944957-11963268	-	4	-0.0218027	0.92825	=	0.032518	0.8933	=	0.0543207	0.82455	=	-0.40169	0.11145	=	-1.09621	0.0001	-	-0.694518	0.0109	=	173.924	171.315	177.889	168.137	127.275	78.6453
Ctdsp1	protein_coding	ENSRNOG00000015295	9:81672757-81677979	+	4	-0.703515	0.08695	=	-0.570456	0.1782	=	0.133059	0.7983	=	-0.970632	0.002	-	-0.833008	0.00965	-	0.137624	0.685	=	108.524	66.6418	73.0805	94.9022	48.4269	53.2741
Cyhr1	protein_coding	ENSRNOG00000014811	7:117706726-117722391	-	4	-0.893693	0.1105	=	-0.966478	0.1129	=	-0.0727842	0.8865	=	-0.848088	0.02605	-	-1.00619	0.01515	-	-0.158102	0.7022	=	54.814	29.5028	28.0513	44.4546	24.6955	22.1322
Dap	protein_coding	ENSRNOG00000010747	2:84275883-84328998	+	4	-0.377284	0.2369	=	-0.825553	0.01545	-	-0.448269	0.191	=	-0.435614	0.22445	=	-0.600869	0.0938	=	-0.165256	0.66835	=	93.8386	72.245	52.9499	70.3083	51.9845	46.3583
Dcaf5	protein_coding	ENSRNOG00000004556	6:103516585-103605256	-	4	-0.387678	0.3019	=	-0.87891	0.04415	-	-0.491232	0.26885	=	-0.132421	0.7486	=	-0.396017	0.35875	=	-0.263596	0.5568	=	15.4476	11.8075	8.40008	9.8598	8.99509	7.49299
Dclre1b	protein_coding	ENSRNOG00000019367	2:206285088-206293599	-	4	0.478739	0.44485	=	-0.707226	0.3054	=	-1.18597	0.078	=	-1.5036	0.0056	-	-0.487006	0.2726	=	1.01659	0.06925	=	15.8711	22.1168	9.72101	22.2222	7.83717	15.8557
Ddx10	protein_coding	ENSRNOG00000012500	8:57667471-57830504	-	4	0.374884	0.54285	=	-2.00865	0.02645	-	-2.38354	0.01135	-	-2.31829	0.0183	-	-0.656303	0.39555	=	1.66199	0.0244	+	6.67614	8.65719	1.65906	5.0389	1.01032	3.1972
Dexi	protein_coding	ENSRNOG00000002635	10:5199225-5211913	+	4	-1.39487	0.05475	=	-1.49344	0.03945	-	-0.0985724	0.90285	=	-1.02014	0.15085	=	-0.814869	0.25855	=	0.205269	0.80125	=	33.0581	12.5713	11.741	23.642	11.6572	13.4395
Dgke	protein_coding	ENSRNOG00000002338	10:76386470-76407989	-	4	-0.809892	0.35735	=	0.0402688	0.95685	=	0.850161	0.33355	=	-1.8727	0.034	-	-1.39118	0.1081	=	0.481521	0.60235	=	4.20879	2.4008	4.32792	4.31409	1.17801	1.64476
Dnal4	protein_coding	ENSRNOG00000015583	7:120987451-121000272	-	4	0.190821	0.63455	=	-0.295382	0.4882	=	-0.486203	0.23185	=	-1.20549	0.00925	-	-1.08293	0.01865	-	0.122553	0.8117	=	50.695	57.8639	41.3091	58.5687	25.3967	27.6484
Dpy19l3	protein_coding	ENSRNOG00000021573	1:92002926-92069160	-	4	0.219749	0.59035	=	-0.343773	0.4478	=	-0.563522	0.18365	=	-1.06162	0.0363	-	-0.886486	0.08295	=	0.175131	0.75935	=	7.61753	8.87085	6.00245	7.34902	3.52088	3.9753
Dusp10	protein_coding	ENSRNOG00000004003	13:104284659-104321455	+	4	0.121515	0.76515	=	-0.673659	0.1413	=	-0.795174	0.0902	=	-1.52013	0.0052	-	-1.83785	0.0042	-	-0.317727	0.6095	=	24.2071	26.3344	15.1758	32.2875	11.2572	9.03201
Dusp4	protein_coding	ENSRNOG00000011921	16:61078174-61091169	-	4	0.36743	0.2858	=	-0.767218	0.0553	=	-1.13465	0.0057	-	-0.287765	0.4772	=	-0.121306	0.7572	=	0.166459	0.6902	=	23.8699	30.7935	14.0248	17.0829	13.9938	15.7053
Dynll2	protein_coding	ENSRNOG00000008921	10:75262536-75270561	-	4	-0.95701	0.0004	-	-0.486324	0.0493	=	0.470686	0.07425	=	-0.686509	0.0112	=	-0.732519	0.00765	=	-0.0460092	0.8724	=	190.351	98.0541	135.88	144.174	89.583	86.7712
Dynlt3	protein_coding	ENSRNOG00000003611	X:14633341-14642424	-	4	-0.611099	0.04505	=	-0.787523	0.01155	-	-0.176424	0.5744	=	-1.05	0.0007	-	-1.12578	0.00065	-	-0.0757777	0.82295	=	101.661	66.5571	58.8959	101.788	49.1603	46.6448
E2f1	protein_coding	ENSRNOG00000016708	3:150047825-150073721	-	4	0.110742	0.6705	=	-0.0823889	0.7515	=	-0.193131	0.4519	=	-0.527679	0.0632	=	-0.960661	0.00135	-	-0.432982	0.15055	=	115.754	124.989	109.329	94.1107	65.2817	48.3561
Eef1a1	protein_coding	ENSRNOG00000009439	8:85838868-85840818	-	4	-0.78843	0.1504	=	-1.27154	0.0287	-	-0.483111	0.19365	=	-0.343819	0.19935	=	-0.292882	0.2728	=	0.0509368	0.843	=	9652.44	5588.51	3998.21	2562.97	2019.5	2092.07
Eef2	protein_coding	ENSRNOG00000020266	7:11401500-11406771	-	4	-1.14851	0.0017	-	-1.47403	5e-05	-	-0.325516	0.22355	=	-1.01016	0.0003	-	-0.968176	0.0004	-	0.0419823	0.86505	=	2547.58	1149.19	917.067	965.956	479.589	493.75
Eif3e	protein_coding	ENSRNOG00000027690	13:100129760-100162461	+	4	-1.16301	0.0001	-	-1.25906	5e-05	-	-0.0960497	0.75185	=	-0.14086	0.69495	=	-0.114421	0.7537	=	0.0264389	0.94525	=	285.806	127.635	119.414	76.0677	68.9918	70.2678
Eif3f	protein_coding	ENSRNOG00000015221	1:173532802-173541847	+	4	-0.690033	0.0076	=	-0.871245	0.00125	-	-0.181212	0.5013	=	-0.497552	0.1482	=	-0.22281	0.48665	=	0.274742	0.4298	=	313.83	194.524	171.563	100.074	70.8833	85.7531
Eif4ebp2	protein_coding	ENSRNOG00000055391	20:31055788-31072469	-	4	0.282004	0.3587	=	-0.221972	0.49575	=	-0.503976	0.1059	=	-0.715733	0.04545	=	-0.765061	0.0329	-	-0.0493284	0.8938	=	80.3582	97.7062	68.8986	75.982	46.2651	44.7099
Eif5	protein_coding	ENSRNOG00000010218	6:136004213-136011406	+	4	-0.777756	0.00295	-	-0.666279	0.0104	=	0.111477	0.67275	=	-0.861739	0.00205	-	-0.851073	0.00195	-	0.0106659	0.9708	=	125.946	73.4607	79.362	101.26	55.722	56.1354
Eif5a2	protein_coding	ENSRNOG00000011859	2:115337438-115354203	+	4	-0.804655	0.0285	-	-0.488758	0.1527	=	0.315897	0.40105	=	-1.02452	0.00465	-	-1.27447	0.0007	-	-0.249941	0.5259	=	23.4666	13.4346	16.7232	29.5482	14.5251	12.2146
Ell2	protein_coding	ENSRNOG00000027089	2:2456734-2524237	+	4	-1.34694	0.01745	-	-0.412482	0.4235	=	0.934463	0.1173	=	-1.33504	0.05095	=	-1.03014	0.1407	=	0.304908	0.70965	=	19.7737	7.77352	14.8566	15.412	6.109	7.54669
Elmsan1	protein_coding	ENSRNOG00000010653	6:107633715-107678156	-	4	-0.0536168	0.90205	=	-0.730727	0.1186	=	-0.67711	0.11115	=	-1.86438	0.0028	-	-1.05882	0.01925	-	0.805565	0.15205	=	13.1199	12.6412	7.90604	16.6062	4.56073	7.97138
Elof1	protein_coding	ENSRNOG00000014284	8:23125987-23130877	-	4	-0.622208	0.12545	=	-0.7782	0.04935	-	-0.155991	0.7133	=	-0.30132	0.4599	=	-0.0450117	0.9079	=	0.256308	0.53795	=	90.5751	58.8444	52.8138	65.9063	53.4836	63.8817
Enox1	protein_coding	ENSRNOG00000047817	15:59678164-59884511	+	4	-0.836445	0.03245	-	-0.531642	0.15675	=	0.304804	0.4553	=	-0.730869	0.08575	=	-0.541681	0.1755	=	0.189188	0.65785	=	30.943	17.3288	21.4054	24.6904	14.877	16.9616
Enpp1	protein_coding	ENSRNOG00000013994	1:21748260-21813371	+	4	-1.94437	0.24965	=	#NAME?	5e-05	-	#NAME?	1	=	-2.9332	1	=	0.159655	1	=	3.09285	1	=	1.38412	0.359631	0	0.552675	0.0723585	0.617349
Entpd4	protein_coding	ENSRNOG00000016321	15:51222953-51250787	+	4	-0.65053	0.14735	=	-0.137494	0.7516	=	0.513037	0.27515	=	-0.444964	0.2784	=	-0.92075	0.0496	-	-0.475786	0.3212	=	22.6997	14.4607	20.6362	22.8195	16.7633	12.054
Epc1	protein_coding	ENSRNOG00000014834	17:57304932-57394985	-	4	-0.0854956	0.8309	=	-0.648967	0.13425	=	-0.563472	0.1985	=	-0.95752	0.0224	-	-1.07888	0.02195	-	-0.121363	0.80435	=	26.9288	25.3793	17.1735	28.9664	14.916	13.7125
Epm2aip1	protein_coding	ENSRNOG00000043006	8:119524038-119531387	+	4	-1.17441	0.00425	-	-0.597073	0.083	=	0.577342	0.1444	=	-0.111336	0.81585	=	0.256331	0.5566	=	0.367667	0.42915	=	15.7898	6.99587	10.4385	5.35627	4.95846	6.39772
Epn1	protein_coding	ENSRNOG00000015753	1:72294152-72311856	-	4	0.0425144	0.8812	=	-0.00929648	0.97385	=	-0.0518109	0.85565	=	-0.789026	0.0117	-	-0.553789	0.05695	=	0.235237	0.4437	=	83.3544	85.8473	82.819	102.637	59.3995	69.9191
Erlec1	protein_coding	ENSRNOG00000007283	14:115314889-115352562	-	4	-1.01854	0.0097	-	-0.837267	0.03595	-	0.181271	0.6677	=	-0.123545	0.7722	=	-0.356626	0.41475	=	-0.233081	0.58435	=	58.7832	29.0163	32.9011	29.7704	27.3272	23.2504
Ets1	protein_coding	ENSRNOG00000008941	8:33816385-33879625	+	4	-0.244586	0.3911	=	-0.0654512	0.8149	=	0.179135	0.5425	=	-0.82334	0.009	-	-0.75368	0.01565	-	0.0696604	0.83305	=	40.7431	34.3896	38.936	35.9367	20.309	21.3137
Etv3	protein_coding	ENSRNOG00000043095	2:186872500-186887307	+	4	-0.00285019	0.99355	=	-0.266787	0.53595	=	-0.263937	0.52495	=	-0.329233	0.45165	=	-1.40362	0.0139	-	-1.07439	0.05125	=	11.7828	11.7596	9.79353	9.63427	7.66849	3.64155
Eva1b	protein_coding	ENSRNOG00000024818	5:144160107-144161410	+	4	0.800295	0.0868	=	-0.0933216	0.8534	=	-0.893616	0.03595	-	-0.16844	0.739	=	0.00118132	0.99825	=	0.169622	0.7373	=	49.6486	86.4609	46.5387	40.8119	36.3146	40.8454
Evl	protein_coding	ENSRNOG00000014476	6:132510756-132590241	+	4	-0.729178	0.0355	=	-0.378595	0.2627	=	0.350583	0.3487	=	-0.362913	0.2684	=	-0.955028	0.01265	-	-0.592115	0.1208	=	85.3059	51.4606	65.6161	83.7339	65.1109	43.1926
Fam102a	protein_coding	ENSRNOG00000050834	3:11554456-11586303	+	4	-0.90102	0.0344	-	-0.438652	0.2542	=	0.462368	0.2653	=	-0.582435	0.1687	=	-1.0955	0.01555	-	-0.513065	0.28435	=	19.3733	10.3746	14.2941	17.0931	11.4154	7.99913
Fam173a	protein_coding	ENSRNOG00000019684	10:15156206-15161938	-	4	-1.29523	0.0137	-	-1.05248	0.02425	-	0.242753	0.6619	=	-0.650234	0.2189	=	-0.92531	0.123	=	-0.275076	0.6672	=	74.3156	30.2814	35.8304	45.8235	29.1977	24.1292
Fam178a	protein_coding	ENSRNOG00000014482	1:264670840-264733306	+	4	0.656933	0.12065	=	-0.123361	0.7879	=	-0.780294	0.06065	=	-0.985381	0.02485	-	-0.777378	0.05585	=	0.208003	0.64815	=	8.85082	13.9553	8.12546	13.6813	6.91032	7.98203
Fam188a	protein_coding	ENSRNOG00000016955	17:79720534-79798435	-	4	-0.250089	0.6573	=	1.06951	0.0405	+	1.3196	0.00785	+	-1.73549	0.00865	-	-0.503571	0.3968	=	1.23192	0.0836	=	13.108	11.0218	27.5101	14.9535	4.49065	10.5476
Fam193a	protein_coding	ENSRNOG00000013832	14:81516406-81638934	-	4	0.570955	0.1104	=	-0.258125	0.5063	=	-0.82908	0.02685	-	-0.0534357	0.8955	=	-0.443275	0.3173	=	-0.389839	0.37215	=	14.0737	20.9065	11.768	12.4466	11.994	9.15403
Fam20b	protein_coding	ENSRNOG00000004337	13:74154834-74333244	-	4	-0.36122	0.18185	=	-0.279372	0.301	=	0.0818477	0.7593	=	-0.628863	0.01505	=	-1.04298	0.00015	-	-0.414114	0.13095	=	81.3364	63.3209	67.0171	94.3132	60.991	45.7726
Fam217b	protein_coding	ENSRNOG00000053607	3:173953868-173963629	+	4	-1.88492	0.0268	-	-2.70963	0.0081	-	-0.824713	0.36895	=	-0.378194	0.67505	=	0.0874724	0.9107	=	0.465667	0.61775	=	11.1414	3.01664	1.70318	3.61719	2.78307	3.84329
Fam53b	protein_coding	ENSRNOG00000061348	1:204714472-204817080	-	4	1.06078	0.5096	=	0.211082	0.82405	=	-0.8497	0.39425	=	-1.44848	0.0978	=	-1.83351	0.0318	-	-0.385034	0.6991	=	1.86329	3.88694	2.15687	3.46476	1.26951	0.972143
Fam53c	protein_coding	ENSRNOG00000020261	18:27558088-27570508	+	4	-0.537505	0.1394	=	-0.88202	0.03165	-	-0.344515	0.3962	=	-0.949325	0.0281	-	-0.563978	0.1308	=	0.385347	0.37505	=	48.0033	33.0724	26.047	43.0312	22.2848	29.1078
Fam96a	protein_coding	ENSRNOG00000017119	8:71786309-71798266	+	4	0.283167	0.48265	=	-1.94894	0.00885	-	-2.2321	0.0036	-	-1.8042	0.01255	-	-0.528973	0.2472	=	1.27523	0.0604	=	54.8701	66.7695	14.2118	46.974	13.4505	32.5552
Fastk	protein_coding	ENSRNOG00000011667	4:7260574-7264589	+	4	0.0657232	0.87165	=	-1.00805	0.05255	=	-1.07378	0.0382	-	-0.69362	0.17365	=	-1.5273	0.0323	-	-0.833676	0.2148	=	41.9103	43.8637	20.8385	29.4579	18.2138	10.2197
Fat1	protein_coding	ENSRNOG00000030954	16:50372127-50501921	-	4	-0.991306	0.00025	-	-0.802201	0.0023	-	0.189106	0.4812	=	-0.995079	0.0002	-	-1.145	5e-05	-	-0.149926	0.58395	=	25.4014	12.7775	14.5671	27.6035	13.8489	12.482
Fbxl3	protein_coding	ENSRNOG00000059334	15:93647502-93667395	-	4	-0.474012	0.2472	=	-0.958238	0.046	-	-0.484227	0.31745	=	-0.440522	0.287	=	-0.0611857	0.87305	=	0.379336	0.3524	=	23.5392	16.9473	12.1153	22.86	16.8448	21.9108
Fbxo10	protein_coding	ENSRNOG00000012634	5:60591356-60658564	-	4	0.99099	0.1406	=	-0.373198	0.6153	=	-1.36419	0.048	-	-0.590744	0.50585	=	-0.844889	0.3204	=	-0.254145	0.8051	=	4.78751	9.5154	3.69629	3.61766	2.40212	2.01414
Fbxo30	protein_coding	ENSRNOG00000014852	1:5366378-5388069	+	4	-1.1953	0.00085	-	-1.02243	0.0033	-	0.172877	0.63625	=	-1.12939	0.00565	-	-0.992065	0.008	-	0.137329	0.74565	=	57.1448	24.9548	28.1317	38.0206	17.3795	19.1152
Fbxw2	protein_coding	ENSRNOG00000018687	3:13871516-13896838	-	4	-0.57655	0.06495	=	-0.645483	0.0401	=	-0.0689339	0.83445	=	-0.787406	0.0212	-	-0.927874	0.00565	-	-0.140468	0.6914	=	90.7307	60.8409	58.0022	81.3813	47.1511	42.7766
Foxp1	protein_coding	ENSRNOG00000009184	4:131366743-131694755	-	4	-0.0724694	0.83875	=	-0.83576	0.0358	-	-0.763291	0.05525	=	-1.06086	0.0068	-	-1.05163	0.0089	-	0.00922693	0.9818	=	41.413	39.3841	23.2032	45.0313	21.5855	21.724
Frmd4a	protein_coding	ENSRNOG00000018500	17:77601876-77687456	-	4	-0.367996	0.5237	=	-0.403983	0.57105	=	-0.0359872	0.9568	=	-1.08858	0.02075	-	-1.09808	0.0181	-	-0.00950261	0.98435	=	25.8645	20.0413	19.5476	41.5116	19.5198	19.3916
Fth1	protein_coding	ENSRNOG00000022619	1:226030874-226049929	+	4	-0.221748	0.57485	=	-0.961519	0.03185	-	-0.739771	0.02055	=	-0.130715	0.5924	=	-0.0828621	0.73955	=	0.0478529	0.8489	=	9616.1	8246.06	4938.02	679.531	620.669	641.602
Ftl1	protein_coding	ENSRNOG00000020843	1:101448330-101449829	-	4	-0.373828	0.16905	=	-1.0341	0.00035	-	-0.660275	0.0126	=	-0.0708381	0.8083	=	-0.267975	0.3749	=	-0.197137	0.5082	=	6078.87	4691.26	2968.43	513.401	488.802	426.372
Gab1	protein_coding	ENSRNOG00000017879	19:30794570-30902008	+	4	-0.610865	0.2389	=	-1.2226	0.02925	-	-0.611735	0.3019	=	-0.929897	0.18785	=	-0.167989	0.7915	=	0.761909	0.26285	=	22.4295	14.6869	9.61126	10.8418	5.69082	9.65012
Gas1	protein_coding	ENSRNOG00000050485	17:4846788-4847940	+	4	-3.58012	0.09725	=	#NAME?	5e-05	-	#NAME?	1	=	-1.88808	0.443	=	-0.80508	0.6301	=	1.083	0.6199	=	12.2571	1.02486	0	2.74211	0.740827	1.56939
Gas2l1	protein_coding	ENSRNOG00000009040	14:85308442-85318194	-	4	-0.446036	0.26995	=	-0.308556	0.43085	=	0.13748	0.74185	=	-1.48675	0.0054	-	-1.20093	0.04285	-	0.285818	0.6264	=	57.9563	42.5433	46.7968	48.5852	17.336	21.1343
Gde1	protein_coding	ENSRNOG00000050445	1:188394813-188407132	-	4	-1.44375	0.0082	-	-1.43965	0.0019	-	0.00409957	0.9939	=	-0.951291	0.0616	=	-0.957758	0.06105	=	-0.0064668	0.9906	=	72.6406	26.7035	26.7794	48.2799	24.9689	24.8572
Gdf11	protein_coding	ENSRNOG00000007610	7:3306862-3315856	-	4	-1.51372	0.00035	-	-1.20756	0.0003	-	0.306156	0.41965	=	-0.309525	0.37335	=	-0.82354	0.02635	-	-0.514015	0.1742	=	48.9611	17.1466	21.2002	25.8124	20.8282	14.5854
Gemin4	protein_coding	ENSRNOG00000055236	10:64368808-64375816	-	4	0.198863	0.7013	=	-1.36726	0.03695	-	-1.56612	0.0152	-	-0.12958	0.8602	=	-0.849701	0.34705	=	-0.720121	0.41855	=	9.06256	10.4019	3.51289	3.73322	3.41253	2.07157
Gltscr1	protein_coding	ENSRNOG00000011262	1:77869019-77893509	-	4	-0.971653	0.0146	-	-1.81059	0.00095	-	-0.83894	0.10045	=	-1.07873	0.01455	-	-0.711486	0.0546	=	0.36724	0.39285	=	18.6013	9.48522	5.30275	17.3573	8.21777	10.6
Gna12	protein_coding	ENSRNOG00000001235	12:15857804-16067924	+	4	-0.702254	0.0056	=	-0.491679	0.0468	=	0.210576	0.3995	=	-1.25717	5e-05	-	-1.38316	5e-05	-	-0.125989	0.6258	=	184.758	113.555	131.4	226.168	94.6205	86.7079
Gnb2l1	protein_coding	ENSRNOG00000052620	10:34149716-34155198	+	4	-0.813952	0.00095	-	-1.03786	5e-05	-	-0.223908	0.35125	=	-0.0823277	0.75435	=	-0.137596	0.59485	=	-0.0552683	0.8275	=	1428.48	812.549	695.739	328.92	310.676	298.999
Gng10	protein_coding	ENSRNOG00000025040	5:76182120-76189013	+	4	-1.10303	5e-05	-	-1.00416	0.00085	-	0.0988673	0.73265	=	-0.788644	0.00605	-	-0.733947	0.0079	=	0.0546963	0.85165	=	443.933	206.668	221.328	301.842	174.733	181.485
Gng5	protein_coding	ENSRNOG00000015936	2:252359975-252382955	+	4	-0.39664	0.26105	=	-0.829823	0.0365	-	-0.433183	0.30495	=	-0.42271	0.2757	=	-0.0638986	0.8625	=	0.358812	0.3748	=	116.483	88.4838	65.5334	73.7274	55.0023	70.5332
Gpn2	protein_coding	ENSRNOG00000007083	5:151806457-151813954	+	4	-1.10377	0.1911	=	-1.73084	0.0367	-	-0.62707	0.5296	=	-0.879946	0.3141	=	-0.088444	0.9014	=	0.791502	0.3529	=	16.8832	7.85574	5.08652	11.1202	6.0426	10.459
Gpr89b	protein_coding	ENSRNOG00000000095	2:198999945-199038702	-	4	-0.0379251	0.9367	=	-1.22654	0.02525	-	-1.18861	0.0338	-	-0.120574	0.81685	=	-1.34673	0.0601	=	-1.22616	0.0802	=	29.1031	28.3481	12.437	23.4179	21.5402	9.20749
Gpx3	protein_coding	ENSRNOG00000052564	10:40247435-40255422	+	4	-1.29689	5e-05	-	-1.85592	5e-05	-	-0.559022	0.0666	=	-2.2817	5e-05	-	-2.24581	5e-05	-	0.0358876	0.91075	=	375.618	152.877	103.767	444.564	91.427	93.7299
Gpx4	protein_coding	ENSRNOG00000013604	7:12471823-12519154	-	4	0.388381	0.19945	=	-0.371732	0.24205	=	-0.760113	0.0122	-	-0.504075	0.11485	=	-1.17368	0.00195	-	-0.669604	0.063	=	321.303	420.561	248.32	258.624	182.359	114.645
Grpel2	protein_coding	ENSRNOG00000042682	18:57036876-57050408	-	4	-0.93548	0.03905	-	-1.22476	0.00875	-	-0.28928	0.55865	=	-0.249946	0.6322	=	0.338091	0.46845	=	0.588036	0.2437	=	23.7663	12.4267	10.1689	9.7809	8.22504	12.3639
Gtf2h5	protein_coding	ENSRNOG00000018007	1:46978457-46985032	+	4	-0.891172	0.03575	-	-0.629123	0.1181	=	0.26205	0.5414	=	-0.645812	0.1398	=	-0.674898	0.12265	=	-0.0290854	0.94715	=	52.0191	28.0474	33.6339	42.3515	27.0683	26.528
Gyg1	protein_coding	ENSRNOG00000011146	2:104916737-104958034	-	4	-0.611218	0.10255	=	-1.71186	0.0016	-	-1.10065	0.02955	-	-0.185176	0.72255	=	-0.731839	0.2252	=	-0.546663	0.3614	=	62.1808	40.7063	18.9817	25.4272	22.3643	15.3107
Hacd1	protein_coding	ENSRNOG00000043192	17:81173712-81187739	-	4	-0.898508	0.0644	=	-3.36608	0.00065	-	-2.46757	0.0057	-	-1.59351	0.07205	=	-1.08604	0.22905	=	0.507462	0.60975	=	93.3332	50.0678	9.05199	25.3859	8.412	11.958
Hic2	protein_coding	ENSRNOG00000051458	11:87988212-88016825	-	4	-2.22657	0.00885	-	-1.79279	0.0629	=	0.433776	0.6643	=	-2.60298	0.1857	=	-2.01696	0.0231	-	0.58602	1	=	6.74203	1.44055	1.94584	3.11154	0.512153	0.768793
Hivep1	protein_coding	ENSRNOG00000014460	17:22278797-22311392	-	4	-1.70728	0.0078	-	-1.7085	0.00775	-	-0.00121754	0.9984	=	-1.17345	0.03655	-	-1.26019	0.0254	-	-0.0867377	0.88405	=	12.3061	3.76857	3.76539	6.65423	2.95022	2.77807
Hlcs	protein_coding	ENSRNOG00000001686	11:34316294-34526931	-	4	-1.38719	0.02105	-	-1.53112	0.0086	-	-0.143925	0.8195	=	-0.60838	0.58525	=	-0.385508	0.7324	=	0.222873	0.82795	=	19.9659	7.63311	6.90837	3.25881	2.13756	2.49465
Hnrnpa1	protein_coding	ENSRNOG00000036839	7:144865607-144871585	+	4	-0.700119	0.00795	=	-0.942792	0.00055	-	-0.242673	0.32495	=	-0.177521	0.47215	=	0.0414628	0.86425	=	0.218984	0.37685	=	1169.59	719.908	608.45	533.432	471.672	548.986
Ids	protein_coding	ENSRNOG00000001465	8:69449800-69466618	-	4	-0.729088	0.0092	=	-1.35915	5e-05	-	-0.630065	0.0392	=	-1.20998	0.0004	-	-1.38996	0.00035	-	-0.179984	0.6341	=	202.199	121.984	78.8194	134.957	58.3386	51.4962
Impdh2	protein_coding	ENSRNOG00000031965	8:117347028-117351610	+	4	-1.01116	0.00025	-	-1.14309	0.0001	-	-0.131923	0.63495	=	-0.210698	0.5026	=	-0.240012	0.4366	=	-0.0293139	0.92405	=	277.358	137.61	125.585	87.949	75.9984	74.4698
Ing3	protein_coding	ENSRNOG00000005496	4:49017310-49042990	+	4	-0.397508	0.58825	=	-2.34013	0.0064	-	-1.94263	0.03005	-	0.513382	0.5675	=	-1.08033	0.28185	=	-1.59372	0.0564	=	10.9885	8.3421	2.17013	4.22237	6.02698	1.99684
Inhba	protein_coding	ENSRNOG00000014320	17:51898216-51912496	-	4	-1.91326	0.00125	-	-1.68473	0.00605	-	0.228535	0.72385	=	-3.47865	0.00055	-	-2.03201	0.0063	-	1.44664	0.103	=	28.6418	7.60417	8.90938	21.9406	1.9682	5.3648
Ipo7	protein_coding	ENSRNOG00000010427	1:174655938-174696173	+	4	-1.01702	0.00035	-	-1.28953	5e-05	-	-0.272509	0.3845	=	-0.932206	0.00725	-	-0.488507	0.12825	=	0.443698	0.20725	=	57.7136	28.5183	23.6097	27.9933	14.6701	19.9526
Irak1	protein_coding	ENSRNOG00000060869	X:156716603-156725977	+	4	0.0608062	0.81835	=	-0.109288	0.6807	=	-0.170094	0.5333	=	-1.03277	0.00065	-	-0.875529	0.0033	-	0.15724	0.61465	=	76.801	80.1071	71.198	81.8334	39.9978	44.6036
Jarid2	protein_coding	ENSRNOG00000045918	17:20184244-20364714	-	4	-0.354387	0.50985	=	-1.2023	0.23525	=	-0.847917	0.35475	=	-1.53728	0.0201	-	-0.362067	0.48445	=	1.17521	0.07535	=	8.12018	6.35162	3.52887	7.49046	2.58072	5.82795
Jun	protein_coding	ENSRNOG00000026293	5:114011188-114014277	-	4	-0.447616	0.1181	=	0.221501	0.41175	=	0.669117	0.0181	=	-1.08488	0.0005	-	-0.996418	0.00145	-	0.0884611	0.79055	=	64.1256	47.0203	74.767	70.7721	33.3642	35.474
Kansl1	protein_coding	ENSRNOG00000053680	10:92389529-92476199	-	4	-0.421867	0.2419	=	-0.886243	0.02175	-	-0.464376	0.22355	=	-0.764502	0.1029	=	-0.74008	0.1173	=	0.0244229	0.9634	=	33.756	25.1974	18.2627	20.1088	11.8372	12.0393
Kansl1l	protein_coding	ENSRNOG00000028149	9:73713429-73799427	-	4	-1.83903	0.01055	-	-0.368035	0.3932	=	1.47099	0.03075	+	-0.995581	0.2541	=	-1.3922	0.0435	-	-0.396617	0.3583	=	17.6263	4.92672	13.6575	4.05187	2.03215	1.5437
Kctd1	protein_coding	ENSRNOG00000016467	18:6374777-6474990	-	4	-1.12969	0.0496	-	-1.23592	0.031	-	-0.106223	0.8595	=	-0.564084	0.32815	=	-0.492752	0.40255	=	0.0713319	0.9016	=	11.8813	5.42991	5.04447	7.75525	5.24553	5.51141
Kctd10	protein_coding	ENSRNOG00000047896	12:47992090-48010583	+	4	-0.667352	0.01365	=	-0.855881	0.0018	-	-0.188529	0.494	=	-0.686349	0.0178	=	-0.554086	0.0556	=	0.132263	0.65875	=	120.156	75.6578	66.3898	75.422	46.869	51.369
Kctd15	protein_coding	ENSRNOG00000021137	1:90506696-90520344	-	4	-0.913763	0.0369	-	-0.415666	0.3018	=	0.498097	0.28585	=	-0.7817	0.2039	=	-0.359087	0.58215	=	0.422613	0.51905	=	32.9534	17.4916	24.7043	13.2148	7.6868	10.303
Kctd18	protein_coding	ENSRNOG00000027091	9:64852300-64922863	-	4	0.479818	0.35905	=	-0.183116	0.797	=	-0.662934	0.30055	=	-1.3529	0.0094	-	-0.85236	0.0416	-	0.500539	0.32705	=	11.0089	15.3527	9.69665	17.1861	6.72845	9.51903
Kdm3a	protein_coding	ENSRNOG00000007814	4:99503175-99546905	-	4	-0.182781	0.75555	=	0.214734	0.7047	=	0.397515	0.4793	=	-1.34231	0.0237	-	-1.43657	0.0501	=	-0.0942572	0.8939	=	6.46924	5.69942	7.50749	10.1067	3.98595	3.73386
Kdm6b	protein_coding	ENSRNOG00000037613	10:56001798-56008885	-	4	-0.533745	0.1093	=	-0.408098	0.2281	=	0.125646	0.7156	=	-0.956316	0.01915	-	-0.310859	0.37345	=	0.645457	0.11545	=	30.8862	21.3349	23.2763	26.114	13.4584	21.0521
Klf3	protein_coding	ENSRNOG00000002163	14:45142768-45165207	-	4	-0.330302	0.49845	=	-0.766999	0.12705	=	-0.436696	0.3999	=	-0.990486	0.04395	-	-0.89949	0.0698	=	0.0909955	0.86945	=	8.72928	6.94301	5.12966	9.65411	4.85899	5.17534
Kmt2e	protein_coding	ENSRNOG00000021614	4:8187750-8255514	-	4	-0.935591	0.0833	=	-1.94521	0.00175	-	-1.00962	0.1109	=	-1.68058	0.0134	-	-0.743455	0.25285	=	0.937123	0.1492	=	116.09	60.6949	30.1459	95.2688	29.7198	56.9047
Lamtor1	protein_coding	ENSRNOG00000020016	1:166991473-166997045	+	4	-0.214182	0.5159	=	-0.188509	0.55745	=	0.0256734	0.9386	=	-0.79096	0.0192	-	-1.23864	0.00265	-	-0.447678	0.2618	=	129.337	111.493	113.495	145.558	84.1268	61.6836
Leprotl1	protein_coding	ENSRNOG00000012601	16:61758916-61771569	+	4	-1.64788	0.0348	-	-0.603503	0.4676	=	1.04438	0.1949	=	-0.0983283	0.7378	=	-0.422851	0.28495	=	-0.324522	0.4291	=	255.047	81.3878	167.86	94.6996	88.4603	70.6411
LOC100151767	protein_coding	ENSRNOG00000009958	8:55037749-55050194	-	4	-0.0105472	0.9757	=	-0.345408	0.2971	=	-0.33486	0.32775	=	-1.1567	5e-05	-	-0.838367	0.00295	-	0.318335	0.2986	=	96.3134	95.6119	75.8069	128.292	57.5438	71.7508
LOC100360087	protein_coding	ENSRNOG00000031506	5:152325870-152326778	+	4	0.00338688	0.9885	=	-1.07458	5e-05	-	-1.07797	5e-05	-	-0.444197	0.1738	=	-0.00382151	0.9906	=	0.440376	0.1734	=	2189.87	2195.02	1039.77	197.64	145.264	197.118
LOC100360679	protein_coding	ENSRNOG00000033152	10:104521699-104522241	-	4	-0.510488	0.10595	=	-1.00868	0.00175	-	-0.498189	0.14995	=	-0.030766	0.9644	=	0.472174	0.41305	=	0.50294	0.384	=	553.288	388.4	274.985	70.7012	69.2094	98.0766
LOC100361694	protein_coding	ENSRNOG00000005203	14:99774588-99780964	-	4	-1.01282	0.0078	-	-1.01339	0.0088	-	-0.000563621	0.99875	=	-0.443083	0.3869	=	-0.22268	0.6393	=	0.220402	0.686	=	512.851	254.157	254.057	172.609	126.965	147.921
LOC100363408	protein_coding	ENSRNOG00000047988	1:198120098-198121158	+	4	0.0619765	0.85555	=	-0.983496	0.01245	-	-1.04547	0.0064	-	-0.160678	0.6737	=	-0.483613	0.21945	=	-0.322935	0.4274	=	185.337	193.472	93.7347	126.634	113.288	90.5669
LOC100364191	protein_coding	ENSRNOG00000030447	5:173148883-173149276	+	4	-1.62978	0.4966	=	-3.32812	0.35465	=	-1.69833	1	=	-3.32483	0.34655	=	#NAME?	0.0363	-	#NAME?	1	=	2.7613	0.892275	0.274947	2.70222	0.269679	0
LOC100910163	protein_coding	ENSRNOG00000047977	16:72401886-72403179	+	4	-1.66868	0.0139	-	-1.63587	0.0178	-	0.0328061	0.9645	=	-2.44449	0.01195	-	-1.74436	0.0743	=	0.700127	0.5236	=	34.745	10.9287	11.1801	26.1528	4.80456	7.80571
LOC100911319	protein_coding	ENSRNOG00000005067	6:7417424-7421456	-	4	-0.969432	0.00045	-	-0.989937	0.00065	-	-0.0205056	0.9436	=	-0.441018	0.1525	=	-0.460581	0.13325	=	-0.0195621	0.95165	=	83.7948	42.7946	42.1906	43.6393	32.1454	31.7124
LOC294154	protein_coding	ENSRNOG00000038883	20:7330249-7397448	-	4	-0.434424	0.0847	=	0.0228583	0.9232	=	0.457282	0.0668	=	-1.02985	0.0001	-	-0.943046	0.00055	-	0.0868044	0.7444	=	143.483	106.176	145.774	146.985	71.9874	76.4517
LOC679894	protein_coding	ENSRNOG00000042340	14:6581982-6587141	-	4	-1.41432	0.0372	-	-1.88824	0.05655	=	-0.473925	0.6019	=	-0.702659	0.478	=	-0.280174	0.7223	=	0.422485	0.6502	=	6.99906	2.62596	1.8907	2.91927	1.79371	2.40399
LOC689574	protein_coding	ENSRNOG00000046109	4:62780595-62790422	+	4	-0.875412	0.03745	-	-0.894418	0.03485	-	-0.019006	0.96665	=	-0.0858226	0.8381	=	-0.173746	0.69145	=	-0.0879238	0.8415	=	166.697	90.8665	89.6773	88.2703	83.1724	78.2549
LOC691170	protein_coding	ENSRNOG00000022871	7:13318532-13337858	+	4	-1.14409	0.2201	=	-1.38418	0.13775	=	-0.240088	0.83715	=	-2.42315	0.0076	-	-0.987232	0.25695	=	1.43592	0.1825	=	10.8905	4.92766	4.17222	8.72268	1.62633	4.40011
Lrrc75b	protein_coding	ENSRNOG00000046428	20:14050464-14061418	+	4	-0.580379	0.0827	=	-0.784933	0.01045	-	-0.204554	0.5504	=	-0.927788	0.00205	-	-0.734683	0.0122	=	0.193106	0.545	=	34.971	23.3882	20.2965	43.1793	22.6978	25.9486
Luzp1	protein_coding	ENSRNOG00000022402	5:154868533-154907634	+	4	-0.829607	0.0289	-	-0.973683	0.01695	-	-0.144076	0.73135	=	-0.561435	0.1534	=	-0.369211	0.3426	=	0.192224	0.6312	=	14.1256	7.94824	7.19283	11.3124	7.6656	8.75813
Lzts2	protein_coding	ENSRNOG00000014969	1:264768104-264794938	+	4	-0.273704	0.49185	=	-0.655386	0.10865	=	-0.381683	0.37045	=	-1.26569	0.0165	-	-0.441127	0.28035	=	0.824562	0.1026	=	28.3355	23.4389	17.9904	24.8276	10.3258	18.287
Mab21l1	protein_coding	ENSRNOG00000032941	2:145174875-145177265	+	4	0.391764	0.35385	=	-1.16928	0.0982	=	-1.56104	0.03775	-	-1.93647	0.0345	-	-0.586444	0.46005	=	1.35003	0.09955	=	17.6567	23.1656	7.85095	7.36379	1.92382	4.90415
Map3k10	protein_coding	ENSRNOG00000023521	1:84473070-84491466	-	4	0.0738646	0.92785	=	0.0713291	0.93345	=	-0.00253556	0.9982	=	-2.21172	0.01875	-	-1.58505	0.08915	=	0.626672	0.5087	=	4.56734	4.80728	4.79884	4.88157	1.05382	1.62709
Mapk8ip1	protein_coding	ENSRNOG00000058478	3:81294274-81304181	-	4	-0.00519215	0.9853	=	-0.119572	0.67695	=	-0.11438	0.7005	=	-0.81366	0.01155	-	-0.997896	0.0026	-	-0.184236	0.58875	=	53.9188	53.7251	49.6301	61.6141	35.0545	30.852
March2	protein_coding	ENSRNOG00000007769	7:18559204-18585313	-	4	-1.90994	0.03455	-	-2.09357	0.02375	-	-0.183624	0.60665	=	-1.88364	0.02575	-	0.992376	0.4664	=	2.87602	0.0759	=	309.053	82.2398	72.4112	101.232	27.4339	201.397
Mbd2	protein_coding	ENSRNOG00000011853	18:65814025-65885114	+	4	-0.384627	0.1995	=	-0.352459	0.24265	=	0.0321681	0.91495	=	-0.794171	0.00855	-	-0.658481	0.032	=	0.13569	0.6713	=	120.804	92.5331	94.6195	131.593	75.8864	83.3702
Mbd5	protein_coding	ENSRNOG00000027596	3:33440190-33503685	+	4	-0.854977	0.07945	=	-1.10933	0.05405	=	-0.254353	0.67545	=	-1.5515	0.03135	-	-0.431661	0.4063	=	1.11984	0.1203	=	10.1999	5.63924	4.72773	8.82886	3.01202	6.54579
Mbtps1	protein_coding	ENSRNOG00000015173	19:52146807-52206310	-	4	-0.0967624	0.71685	=	0.0607029	0.82205	=	0.157465	0.5584	=	-0.742015	0.0053	=	-0.799479	0.0039	-	-0.0574635	0.8352	=	69.7309	65.2074	72.7275	96.7684	57.8582	55.5989
Mcmdc2	protein_coding	ENSRNOG00000021702	5:8978009-9038594	-	4	-0.715059	0.23325	=	-1.58862	0.0199	-	-0.873558	0.2219	=	-0.588071	0.4986	=	-1.52234	0.06335	=	-0.934273	0.34395	=	7.25283	4.41828	2.41149	2.13266	1.41871	0.74242
Mef2c	protein_coding	ENSRNOG00000033134	2:11658567-11822787	+	4	-0.20254	0.6735	=	-0.251238	0.5594	=	-0.0486975	0.92435	=	-0.903106	0.0356	-	-0.993494	0.05155	=	-0.0903878	0.8653	=	25.7465	22.3742	21.6316	30.3962	16.2539	15.2668
Mesdc1	protein_coding	ENSRNOG00000012349	1:146027821-146029840	-	4	-1.36914	0.0028	-	-0.960137	0.02335	-	0.409006	0.3902	=	-0.657986	0.16125	=	-1.05853	0.0379	-	-0.400548	0.4654	=	43.6115	16.883	22.4167	31.8802	20.2045	15.3063
Metrn	protein_coding	ENSRNOG00000019692	10:15164438-15166457	-	4	0.304402	0.22295	=	-0.300027	0.2364	=	-0.604429	0.01385	=	-0.628667	0.02385	=	-1.35307	5e-05	-	-0.724402	0.0234	=	639.377	789.571	519.326	347.45	224.721	136.012
Mettl9	protein_coding	ENSRNOG00000025940	1:190964506-191009926	+	4	-1.02224	5e-05	-	-1.05643	5e-05	-	-0.0341936	0.8972	=	-0.734337	0.0048	=	-0.875816	0.00095	-	-0.141478	0.60345	=	449.668	221.395	216.209	309.542	186.064	168.683
Mfge8	protein_coding	ENSRNOG00000017510	1:140845464-140860894	-	4	-2.83843	0.27365	=	-2.05418	0.306	=	0.784258	0.76795	=	-2.36525	0.0258	-	-2.41114	0.07045	=	-0.04589	0.97125	=	28.1788	3.93975	6.78506	19.6645	3.81655	3.69706
Mgat3	protein_coding	ENSRNOG00000017434	7:121408828-121435022	+	4	-1.29474	0.06515	=	-1.63412	0.0215	-	-0.339384	0.66765	=	-0.748728	0.2745	=	-1.34622	0.13905	=	-0.59749	0.5009	=	15.9955	6.51995	5.15323	7.73977	4.60615	3.04422
Micall1	protein_coding	ENSRNOG00000026212	7:120176529-120430320	+	4	0.161899	0.7306	=	-0.0148419	0.97695	=	-0.176741	0.71835	=	-1.02198	0.01755	-	-0.849964	0.07885	=	0.172013	0.73555	=	34.2689	38.3386	33.9181	55.1954	27.1805	30.6223
Mk1	protein_coding	ENSRNOG00000019657	16:20531719-20534209	-	4	-0.90578	0.0232	-	-1.05689	0.0147	-	-0.151112	0.7351	=	-1.26659	0.00145	-	-1.17295	0.0056	-	0.0936458	0.8283	=	42.1032	22.4723	20.2376	52.1061	21.6574	23.1098
Mme	protein_coding	ENSRNOG00000009514	2:153803348-153880738	+	4	-0.619765	0.0903	=	-0.647708	0.07785	=	-0.0279428	0.94	=	-0.999206	0.01175	-	-0.832416	0.0265	-	0.16679	0.68875	=	48.6479	31.6589	31.0516	47.3936	23.7098	26.6157
Mon1b	protein_coding	ENSRNOG00000011552	19:45938914-45945741	+	4	-0.853229	0.31305	=	-1.52928	0.19955	=	-0.676054	0.43445	=	-1.76687	0.0461	-	-0.411913	0.56275	=	1.35496	0.13975	=	6.49008	3.59255	2.24849	10.1491	2.98228	7.62836
Mospd3	protein_coding	ENSRNOG00000001396	12:22165485-22169241	+	4	-0.822664	0.0966	=	-1.27497	0.02695	-	-0.452309	0.4548	=	-0.777611	0.1645	=	-0.72989	0.19605	=	0.0477204	0.94085	=	63.22	35.7444	26.1246	39.6982	23.1572	23.936
Mpnd	protein_coding	ENSRNOG00000048282	9:11055370-11061611	-	4	-0.0531499	0.89655	=	0.595689	0.1173	=	0.648839	0.1042	=	-0.271826	0.50545	=	-0.990125	0.0312	-	-0.718299	0.126	=	40.7981	39.3224	61.6538	46.8222	38.7815	23.5719
Mrpl52	protein_coding	ENSRNOG00000039297	15:33069381-33072777	+	4	1.26453	0.03275	+	-0.115826	0.863	=	-1.38036	0.02005	-	-0.623645	0.36195	=	-0.828167	0.21755	=	-0.204522	0.79655	=	23.8882	57.3911	22.0453	25.9262	16.8269	14.6028
Mrps2	protein_coding	ENSRNOG00000010164	3:7047602-7058521	+	4	-0.677997	0.07965	=	-1.00305	0.0149	-	-0.325058	0.45325	=	-0.233379	0.5847	=	-0.00293872	0.9943	=	0.23044	0.5845	=	47.2803	29.5517	23.5901	25.8215	21.9648	25.7689
Mrps36	protein_coding	ENSRNOG00000061213	2:30739854-30748428	-	4	-3.2779	0.08125	=	-4.30453	0.001	-	-1.02663	0.4957	=	-1.17608	0.3646	=	-0.435343	0.73335	=	0.740737	0.4911	=	67.6443	6.97406	3.42326	12.8515	5.68746	9.50391
Mt-atp6	protein_coding	ENSRNOG00000031979	MT:7757-9382	+	4	-1.82481	0.0487	-	-2.58752	0.00795	-	-0.762717	0.23365	=	-1.70511	0.00035	-	-1.97996	5e-05	-	-0.274855	0.48765	=	25006.7	7058.87	4160.4	3568.59	1094.48	904.625
Mt-co1	protein_coding	ENSRNOG00000034234	MT:5322-6933	+	4	-1.85792	0.02055	-	-2.5374	0.0025	-	-0.67948	0.2827	=	-2.45349	5e-05	-	-2.89596	5e-05	-	-0.442478	0.1165	=	28951.5	7986.94	4986.97	15431.5	2817.31	2073.18
Mt-co2	protein_coding	ENSRNOG00000030371	MT:7005-7689	+	4	-1.85531	0.0014	-	-3.00685	5e-05	-	-1.15154	5e-05	-	-1.75847	5e-05	-	-2.04542	5e-05	-	-0.286954	0.28025	=	20856.1	5764.06	2594.67	2673.4	790.155	647.635
Mt-cox3	protein_coding	ENSRNOG00000030700	MT:7757-9382	+	4	-1.91224	0.0481	-	-2.66495	0.00715	-	-0.752709	0.2613	=	-1.80166	5e-05	-	-2.30969	5e-05	-	-0.508031	0.1439	=	21542.1	5723.28	3396.7	4429.71	1270.64	893.488
Mt-cytb	protein_coding	ENSRNOG00000031766	MT:14135-15278	+	4	-1.90467	0.00275	-	-2.67119	0.0001	-	-0.766521	0.0053	-	-1.95501	5e-05	-	-2.3055	5e-05	-	-0.350492	0.144	=	10014	2674.51	1572.17	3396.36	875.986	687.051
Mtfr1l	protein_coding	ENSRNOG00000016937	5:152736584-152746588	-	4	-0.874086	0.01855	-	-1.03136	0.0108	-	-0.157269	0.71015	=	-0.740375	0.06535	=	-0.593738	0.1173	=	0.146638	0.7326	=	66.1522	36.0926	32.365	53.7569	32.178	35.6206
Mt-nd1	protein_coding	ENSRNOG00000030644	MT:2739-3694	+	4	-2.12123	0.00665	-	-3.25308	0.00015	-	-1.13185	5e-05	-	-1.53746	5e-05	-	-1.85952	5e-05	-	-0.322061	0.2117	=	9233.06	2122.23	968.434	1596.55	549.999	439.959
Mt-nd2	protein_coding	ENSRNOG00000031033	MT:3903-4942	+	4	-1.50603	5e-05	-	-2.4899	5e-05	-	-0.983868	0.0004	-	-1.34309	5e-05	-	-1.4247	5e-05	-	-0.0816096	0.76385	=	4444.32	1564.75	791.171	946.576	373.118	352.598
Mt-nd4	protein_coding	ENSRNOG00000029707	MT:9869-11537	+	4	-2.04976	0.001	-	-3.10178	5e-05	-	-1.05201	0.0003	-	-2.18662	5e-05	-	-2.62267	5e-05	-	-0.436058	0.0815	=	8397.05	2028.09	978.135	2664.86	585.379	432.684
Mt-nd4l	protein_coding	ENSRNOG00000031053	MT:9869-11537	+	4	-2.89344	0.23055	=	-4.9934	0.03745	-	-2.09997	0.3933	=	-2.26885	0.3525	=	-1.82615	0.4158	=	0.442703	0.8348	=	5499.05	740.076	172.633	711.007	147.53	200.515
Mt-nd5	protein_coding	ENSRNOG00000029971	MT:11735-14061	+	4	-2.20934	0.0015	-	-3.48804	5e-05	-	-1.2787	0.0001	-	-2.46497	5e-05	-	-3.07398	5e-05	-	-0.609011	0.04285	=	5421.38	1172.28	483.177	3047.77	552.016	361.927
Mt-nd6	protein_coding	ENSRNOG00000029042	MT:11735-14061	-	4	-2.19693	0.28775	=	-2.90091	0.27335	=	-0.703975	0.2138	=	-1.96034	0.00605	-	-2.158	0.00285	-	-0.197663	0.7201	=	7700.46	1679.48	1030.99	3595.13	923.833	805.548
Mylk	protein_coding	ENSRNOG00000002215	11:69013049-69223158	-	4	-2.64884	0.353	=	-2.35518	0.08855	=	0.293658	0.7929	=	-2.27936	0.01995	-	-3.45111	0.00065	-	-1.17175	1	=	6.49405	1.03547	1.26922	4.64371	0.956554	0.424599
Myrip	protein_coding	ENSRNOG00000018797	8:128972310-129139251	+	4	-0.798364	0.0789	=	-1.21252	0.0182	-	-0.414155	0.42565	=	-0.744256	0.2684	=	-0.0568954	0.92425	=	0.687361	0.3579	=	13.3072	7.65166	5.74226	5.32614	3.17958	5.12018
Nabp2	protein_coding	ENSRNOG00000023480	7:2820006-2825608	-	4	-0.858465	0.03435	-	-1.18747	0.00955	-	-0.329003	0.4829	=	-0.792934	0.06465	=	-0.546723	0.1783	=	0.246211	0.58695	=	101.541	56.0036	44.5837	89.455	51.6307	61.2385
Nacc1	protein_coding	ENSRNOG00000002864	19:25783899-25801526	-	4	-0.0947851	0.7626	=	0.0976197	0.7722	=	0.192405	0.5426	=	-0.762464	0.01505	-	-0.745341	0.01155	=	0.0171227	0.9535	=	60.8467	56.9776	65.1064	80.2659	47.3159	47.8808
Nav3	protein_coding	ENSRNOG00000052157	7:52165232-52404774	-	4	-1.15536	0.2295	=	-3.5852	0.1669	=	-2.42984	1	=	-1.89104	0.0442	-	-1.0655	0.1305	=	0.825544	0.34485	=	2.50436	1.12434	0.208662	3.21938	0.867985	1.53825
Nbl1	protein_coding	ENSRNOG00000049402	5:157524512-157535664	-	4	-0.0836802	0.79655	=	0.0303391	0.92695	=	0.114019	0.7321	=	-0.455188	0.17075	=	-0.992168	0.01005	-	-0.53698	0.15765	=	65.1379	61.4672	66.5222	79.7939	58.2028	40.1141
Ncdn	protein_coding	ENSRNOG00000011751	5:144769451-144779212	-	4	-0.441109	0.4798	=	-0.658863	0.28075	=	-0.217754	0.73995	=	-1.84347	0.0496	-	-0.226115	0.7384	=	1.61735	0.07235	=	8.81325	6.49156	5.58211	6.68701	1.86334	5.71696
Ndufb2	protein_coding	ENSRNOG00000026616	4:67378187-67385266	+	4	0.00715415	0.98305	=	-0.619954	0.1119	=	-0.627109	0.09035	=	-0.516497	0.1909	=	-0.856735	0.0407	-	-0.340238	0.4486	=	351.618	353.366	228.795	306.57	214.313	169.288
Nefm	protein_coding	ENSRNOG00000013916	15:44855309-44860604	-	4	-0.444232	0.1422	=	-1.2441	0.0001	-	-0.799866	0.0152	-	-0.259078	0.4194	=	-0.571514	0.0819	=	-0.312437	0.35925	=	72.6608	53.4039	30.6753	43.3304	36.2078	29.1575
Nfix	protein_coding	ENSRNOG00000002983	19:25821779-25914696	-	4	-0.956498	0.01715	-	-0.404957	0.2559	=	0.551541	0.16005	=	-0.937153	0.022	-	-1.24866	0.00605	-	-0.311508	0.4945	=	89.824	46.2869	67.8403	74.0884	38.6936	31.1792
Ngf	protein_coding	ENSRNOG00000016571	2:204886201-204940453	+	4	0.139504	0.76425	=	-0.0982173	0.83075	=	-0.237721	0.61345	=	-1.30519	0.01445	-	-0.786042	0.07515	=	0.519148	0.32375	=	50.9642	56.1383	47.61	75.5111	30.5569	43.7914
Nhsl1	protein_coding	ENSRNOG00000060603	1:13595294-13705396	+	4	-0.9349	0.00885	-	-1.72167	0.00015	-	-0.786766	0.07045	=	-1.73592	0.00025	-	-0.996954	0.00365	-	0.738969	0.0747	=	29.9257	15.6535	9.07343	26.4977	7.95505	13.2768
Ninj1	protein_coding	ENSRNOG00000016587	17:15866236-15881327	-	4	0.209037	0.557	=	-0.264356	0.47065	=	-0.473393	0.2061	=	-0.327906	0.39975	=	-0.856125	0.04285	-	-0.52822	0.22835	=	86.5231	100.013	72.0366	80.2186	63.9095	44.3155
Nipa1	protein_coding	ENSRNOG00000042702	1:114386756-114422733	-	4	-0.13556	0.7892	=	-1.15483	0.04055	-	-1.01927	0.0687	=	-0.911598	0.04495	-	-0.7308	0.1191	=	0.180797	0.72075	=	22.6305	20.6009	10.1637	35.4291	18.834	21.3485
Npdc1	protein_coding	ENSRNOG00000013895	3:2625014-2630670	+	4	-0.619619	0.02255	=	-0.793501	0.00185	-	-0.173882	0.5181	=	-0.881628	0.00085	-	-0.706005	0.0067	=	0.175623	0.4996	=	350.915	228.39	202.458	360.342	195.577	220.895
Nr1d1	protein_coding	ENSRNOG00000009329	10:86657284-86690815	-	4	-0.948747	0.1638	=	-0.455803	0.46985	=	0.492944	0.4472	=	-1.45145	0.0724	=	-1.71549	0.01975	-	-0.26404	0.7659	=	20.6085	10.6769	15.0257	29.0012	10.6044	8.83081
Nr1d2	protein_coding	ENSRNOG00000046912	15:8730870-8757165	+	4	0.256815	0.64955	=	-0.0887604	0.8633	=	-0.345575	0.56965	=	-1.10341	0.02105	-	-0.774532	0.12005	=	0.328881	0.53205	=	18.2253	21.7763	17.1378	26.682	12.4182	15.5977
Nr4a2	protein_coding	ENSRNOG00000005600	3:43111239-43119159	-	4	-1.09562	0.0996	=	-1.28651	0.04595	-	-0.190887	0.79825	=	-1.97144	0.0514	=	-1.98652	0.03515	-	-0.0150832	0.9891	=	18.302	8.56414	7.50275	13.3394	3.40153	3.36615
Nudt3	protein_coding	ENSRNOG00000061176	20:7155747-7208292	-	4	-0.578122	0.01855	=	-0.222925	0.3612	=	0.355197	0.1461	=	-0.602561	0.01465	=	-1.00536	0.0003	-	-0.402802	0.1165	=	291.535	195.281	249.795	247.823	163.212	123.452
Pabpc1	protein_coding	ENSRNOG00000008639	7:75409580-75422268	-	4	-0.509229	0.09895	=	-0.96246	0.0023	-	-0.453232	0.1208	=	-0.375281	0.12095	=	-0.584003	0.0145	=	-0.208722	0.38265	=	2593.28	1822.03	1330.82	550.655	424.531	367.348
Pabpc4	protein_coding	ENSRNOG00000015642	5:140979434-140994732	+	4	-0.585989	0.01455	=	-0.880191	0.00035	-	-0.294202	0.22505	=	-0.573093	0.04215	=	-0.795177	0.0049	-	-0.222084	0.4543	=	343.832	229.058	186.803	96.2484	64.6957	55.4653
Pacs2	protein_coding	ENSRNOG00000014744	6:137824212-137887418	+	4	0.0595345	0.84885	=	-0.309475	0.3438	=	-0.369009	0.2579	=	-1.07151	0.00075	-	-1.12638	0.0006	-	-0.0548634	0.8709	=	36.3989	37.9324	29.3716	57.0871	27.1631	26.1496
Palld	protein_coding	ENSRNOG00000010107	16:31734943-31946242	+	4	-0.358791	0.5712	=	-1.76801	0.2989	=	-1.40922	0.3302	=	-1.9817	0.04585	-	-1.64969	0.0156	-	0.332013	0.7157	=	10.1695	7.93036	2.9859	11.5174	2.91611	3.67071
Pam	protein_coding	ENSRNOG00000033280	9:111028574-111177602	+	4	-0.894029	0.10205	=	-1.1191	0.05855	=	-0.225076	0.7314	=	-1.192	0.02525	-	-0.31383	0.47615	=	0.878173	0.0976	=	17.0287	9.16328	7.83964	17.845	7.81068	14.3564
Pappa	protein_coding	ENSRNOG00000033527	5:80920567-81150940	+	4	-0.676963	0.04345	=	-0.279919	0.368	=	0.397044	0.23835	=	-0.909886	0.0041	-	-1.27158	0.00025	-	-0.361689	0.30245	=	30.3718	18.997	25.0153	36.1767	19.2542	14.9847
Pcdh18	protein_coding	ENSRNOG00000009949	2:138819959-138833933	-	4	-1.57379	0.0722	=	-2.59298	0.1188	=	-1.01919	0.28175	=	-1.51185	0.08375	=	-2.02655	0.025	-	-0.514693	1	=	4.03314	1.35483	0.668465	2.61626	0.917417	0.642139
Pdcd6	protein_coding	ENSRNOG00000014485	1:31576182-31591849	+	4	0.12787	0.67565	=	-0.744124	0.0355	=	-0.871994	0.0133	-	-0.316135	0.3262	=	-0.641586	0.0582	=	-0.325451	0.34255	=	104.841	114.558	62.5934	91.9368	73.8453	58.9322
Pde10a	protein_coding	ENSRNOG00000011310	1:52360295-52544450	-	4	0.143753	0.7852	=	-0.643553	0.3118	=	-0.787306	0.19325	=	-1.13412	0.05205	=	-1.14364	0.0464	-	-0.00952596	0.9885	=	11.6572	12.8786	7.46217	13.5109	6.15575	6.11524
Pex1	protein_coding	ENSRNOG00000025991	4:27659380-27698037	-	4	-0.409342	0.3623	=	-1.22788	0.0129	-	-0.818543	0.12355	=	-0.962888	0.1713	=	-1.14216	0.10085	=	-0.179267	0.8198	=	13.7816	10.3771	5.88395	7.09438	3.63962	3.21434
Pgm1	protein_coding	ENSRNOG00000009889	5:118743631-118803055	+	4	-0.470758	0.4122	=	-0.293074	0.57375	=	0.177684	0.7699	=	-1.8719	0.0386	-	-0.768525	0.2549	=	1.10338	0.2038	=	15.3517	11.0775	12.5294	8.81019	2.40706	5.17174
Phactr4	protein_coding	ENSRNOG00000046922	5:150546429-150609352	-	4	0.905796	0.065	=	-0.625663	0.35265	=	-1.53146	0.03875	-	-1.01825	0.26395	=	0.835123	0.25945	=	1.85337	0.04775	+	7.84905	14.7058	5.08714	3.99823	1.97398	7.13287
Pigm	protein_coding	ENSRNOG00000007735	13:90759259-90762957	+	4	-0.640513	0.2703	=	-1.60001	0.01685	-	-0.959497	0.1696	=	-1.67086	0.06755	=	-1.40138	0.13225	=	0.269487	0.81045	=	9.26285	5.94198	3.05558	7.13184	2.23986	2.69988
Pigw	protein_coding	ENSRNOG00000027857	10:72194928-72196437	-	4	-1.48459	0.12915	=	-2.14584	0.01655	-	-0.661247	0.53125	=	-1.03521	0.46205	=	-0.052403	0.95605	=	0.982806	0.47955	=	20.3781	7.2821	4.6047	3.15711	1.5405	3.04449
Pigy	protein_coding	ENSRNOG00000052134	8:23167973-23170209	+	4	-0.69823	0.29635	=	0.172225	0.7836	=	0.870456	0.20255	=	-2.02178	0.03175	-	-1.29725	0.04735	-	0.724524	0.4027	=	13.5529	8.35303	15.2714	19.3751	4.7712	7.88372
Pikfyve	protein_coding	ENSRNOG00000015158	9:71915420-72005838	+	4	-0.485575	0.1811	=	-0.262249	0.4572	=	0.223326	0.5446	=	-0.678769	0.0725	=	-0.934062	0.01785	-	-0.255293	0.5442	=	9.99598	7.13925	8.33452	10.4231	6.51127	5.45525
Pink1	protein_coding	ENSRNOG00000015385	5:156677145-156689415	-	4	-0.686073	0.4886	=	0.410411	0.5979	=	1.09648	0.2863	=	-1.89594	0.04265	-	-1.89674	0.09865	=	-0.000799371	0.99945	=	10.5704	6.56999	14.0488	16.6166	4.46485	4.46237
Pkia	protein_coding	ENSRNOG00000012095	2:96595087-96668222	-	4	0.254097	0.632	=	0.596322	0.2661	=	0.342226	0.49495	=	-0.966848	0.05805	=	-1.14835	0.0226	-	-0.181506	0.74005	=	15.4372	18.4103	23.3389	29.0711	14.8734	13.1151
Plekha2	protein_coding	ENSRNOG00000038365	16:71738717-71787787	+	4	-1.72985	0.19715	=	-1.12413	0.2418	=	0.605719	0.4597	=	-2.34861	0.00955	-	-2.33415	0.00775	-	0.0144696	1	=	3.2216	0.97126	1.478	4.17457	0.819613	0.827874
Plekha4	protein_coding	ENSRNOG00000020942	1:101517713-101540802	+	4	-0.476296	0.0435	=	-0.884196	0.00025	-	-0.4079	0.08665	=	-0.486892	0.0512	=	-0.644585	0.00945	=	-0.157692	0.53075	=	321.421	231.044	174.143	167.525	119.539	107.162
Plekhg1	protein_coding	ENSRNOG00000016011	1:40389637-40520447	+	4	-1.62615	0.02195	-	-4.72274	0.21715	=	-3.09659	0.2475	=	-3.33449	0.0009	-	-1.78939	0.01575	-	1.54511	0.0879	=	7.2892	2.36135	0.276055	8.33403	0.826176	2.41099
Plk2	protein_coding	ENSRNOG00000011951	2:41911130-41916901	+	4	-0.531262	0.0354	=	-1.07941	5e-05	-	-0.54815	0.04065	=	-1.82391	5e-05	-	-1.40289	5e-05	-	0.421022	0.1703	=	162.027	112.115	76.6748	154.123	43.5326	58.2847
Plxnd1	protein_coding	ENSRNOG00000025209	4:147854308-147893992	-	4	-0.611957	0.01715	=	-0.838554	0.00175	-	-0.226597	0.3923	=	-0.73061	0.0062	=	-0.532055	0.0473	=	0.198555	0.4687	=	64.9485	42.4963	36.3194	53.9974	32.5415	37.3429
Pnrc1	protein_coding	ENSRNOG00000007793	5:48501471-48504511	-	4	-0.893831	0.02055	-	-1.19421	0.0028	-	-0.30038	0.47615	=	-1.74244	0.01995	-	-1.58444	0.0049	-	0.157992	0.8212	=	75.9917	40.8975	33.2103	35.6087	10.6422	11.8738
Pnrc2	protein_coding	ENSRNOG00000009248	5:154218851-154223536	-	4	-0.771725	0.03385	-	-0.955856	0.002	-	-0.184131	0.6181	=	-0.979993	0.0012	-	-0.543068	0.0629	=	0.436925	0.17075	=	206.315	120.842	106.363	186.234	94.4175	127.814
Pole4	protein_coding	ENSRNOG00000006102	4:113491643-113497455	-	4	-0.251206	0.44345	=	-0.0218545	0.94485	=	0.229351	0.48855	=	-1.13982	0.0008	-	-0.955424	0.00505	-	0.184393	0.6137	=	82.5277	69.3393	81.287	101.027	45.8478	52.0986
Polr2m	protein_coding	ENSRNOG00000057676	8:77985189-78096390	-	4	-0.559801	0.02195	=	-0.581336	0.01735	=	-0.0215353	0.92615	=	-0.58542	0.01535	=	-0.959019	5e-05	-	-0.373599	0.13655	=	363.346	246.492	242.84	328.925	219.214	169.201
Ppm1b	protein_coding	ENSRNOG00000030667	6:8218695-8280124	+	4	-0.899365	0.0365	-	-0.729453	0.0947	=	0.169912	0.722	=	-0.615677	0.1485	=	-0.831302	0.0645	=	-0.215625	0.64555	=	42.8813	22.9896	25.8631	32.4062	21.1491	18.213
Ppp1r14b	protein_coding	ENSRNOG00000021151	1:222229834-222231944	+	4	-0.209386	0.3922	=	-0.595641	0.01825	=	-0.386255	0.12735	=	-0.399382	0.1275	=	-0.863771	0.0023	-	-0.464389	0.0968	=	838.392	725.129	554.806	580.73	440.299	319.119
Ppp1r36	protein_coding	ENSRNOG00000038480	6:99444012-99464143	+	4	-0.902504	0.02565	-	-1.18138	0.00595	-	-0.278878	0.5353	=	-0.486888	0.2928	=	-0.631357	0.21215	=	-0.144469	0.78845	=	78.7848	42.1465	34.7385	36.5789	26.1014	23.6142
Pragmin	protein_coding	ENSRNOG00000011407	16:59666774-59721227	-	4	-0.611234	0.3078	=	-1.40988	0.04945	-	-0.798651	0.2837	=	-1.34219	0.021	-	-0.679371	0.1766	=	0.662823	0.2745	=	8.5111	5.57168	3.20308	10.3584	4.08556	6.46818
Prdm16	protein_coding	ENSRNOG00000045913	5:171662276-171710316	-	4	-0.451195	0.36945	=	-1.10198	0.0334	-	-0.650782	0.2816	=	-1.47435	0.0171	-	-0.127104	0.8225	=	1.34725	0.0376	+	19.2513	14.0811	8.96876	7.91824	2.84973	7.25048
Prdm8	protein_coding	ENSRNOG00000002004	14:13054770-13058172	-	4	-1.10124	0.71305	=	-6.20736	0.2904	=	-5.10613	0.39305	=	#NAME?	0.00555	-	-2.13224	0.4022	=	Inf	1	=	2.86187	1.33397	0.0387301	1.71633	0	0.391503
Prkrir	protein_coding	ENSRNOG00000053923	1:163663406-163679191	+	4	-0.274148	0.29025	=	-0.823606	0.00355	-	-0.549457	0.04995	=	-0.160414	0.61935	=	-0.514149	0.1336	=	-0.353735	0.3062	=	102.936	85.1213	58.1614	34.8377	31.1717	24.3936
Pskh1	protein_coding	ENSRNOG00000019290	19:37873514-37905625	+	4	0.670423	0.21295	=	0.692471	0.21745	=	0.0220484	0.96665	=	-1.45092	0.02245	-	-0.956999	0.0525	=	0.493918	0.4173	=	21.3744	34.0181	34.542	40.5345	14.8271	20.8804
Psmg4	protein_coding	ENSRNOG00000039265	17:31404577-31411957	-	4	-0.0431202	0.93805	=	-1.50199	0.0255	-	-1.45887	0.02905	-	-0.910582	0.28415	=	-0.445414	0.60905	=	0.465168	0.66195	=	83.0066	80.5623	29.3069	28.3918	15.1036	20.8502
Ptch1	protein_coding	ENSRNOG00000019354	17:1029047-1093873	-	4	0.0484811	0.89355	=	-0.166944	0.62015	=	-0.215425	0.5923	=	-1.09979	0.00045	-	-0.871657	0.00745	-	0.228133	0.504	=	18.3345	18.9611	16.3311	29.6873	13.8516	16.2247
Ptp4a1	protein_coding	ENSRNOG00000011771	9:37223728-37231291	-	4	-0.833653	0.00145	-	-1.04396	0.00025	-	-0.210312	0.43965	=	-1.83727	5e-05	-	-1.34271	5e-05	-	0.494559	0.07695	=	157.992	88.6506	76.6252	257.947	72.1867	101.703
Ptpn4	protein_coding	ENSRNOG00000002625	13:35678239-35858390	-	4	-0.873928	0.0278	-	-1.14685	0.00825	-	-0.272922	0.53325	=	-0.934623	0.0252	-	-0.495948	0.216	=	0.438675	0.3242	=	8.81018	4.80736	3.97877	7.04046	3.68342	4.99236
Pts	protein_coding	ENSRNOG00000009250	8:54954225-54961265	-	4	0.313926	0.5683	=	-1.39602	0.0413	-	-1.70994	0.0133	-	-0.222956	0.7628	=	-0.943953	0.29985	=	-0.720996	0.41015	=	30.1794	37.5156	11.4675	12.9654	11.1088	6.7395
Rai1	protein_coding	ENSRNOG00000060615	10:46511270-46593009	+	4	-1.6303	0.0488	-	-1.11101	0.19295	=	0.519295	0.563	=	-1.57301	0.15345	=	-1.20355	0.10585	=	0.369462	0.72565	=	5.39451	1.74254	2.4975	3.05049	1.02529	1.32454
Ranbp6	protein_coding	ENSRNOG00000053859	1:247982179-247985497	-	4	-0.0204839	0.97455	=	0.0200445	0.97295	=	0.0405284	0.95335	=	-1.36965	0.0345	-	-1.13785	0.0863	=	0.231797	0.74875	=	6.06901	5.98345	6.15392	8.33177	3.22428	3.78626
Rap2c	protein_coding	ENSRNOG00000002529	X:138224039-138237157	-	4	0.26214	0.4311	=	-0.439125	0.2263	=	-0.701265	0.048	=	-0.611726	0.1044	=	-1.01072	0.0207	-	-0.398996	0.3606	=	30.8528	37.0004	22.7564	30.0113	19.6398	14.8945
Rasl10a	protein_coding	ENSRNOG00000008951	14:85308442-85318194	+	4	-0.0554034	0.90235	=	-0.272531	0.5432	=	-0.217128	0.5989	=	-1.48451	0.0023	-	-0.793792	0.08545	=	0.690716	0.165	=	63.0894	60.7125	52.2295	68.862	24.6093	39.7214
Rbm15b	protein_coding	ENSRNOG00000014161	8:115618554-115621394	-	4	-0.329467	0.44705	=	-1.42982	0.0178	-	-1.10035	0.06075	=	-1.0882	0.01045	-	-0.906058	0.02025	-	0.182139	0.67845	=	24.064	19.1508	8.93198	36.2294	17.0405	19.3335
Rbm41	protein_coding	ENSRNOG00000057622	X:111269489-111325186	-	4	-0.823969	0.16295	=	-1.39049	0.04385	-	-0.566517	0.4276	=	-0.936274	0.17915	=	0.0768663	0.9104	=	1.01314	0.1538	=	6.50112	3.67239	2.47976	3.90209	2.03916	4.11563
Rbms2	protein_coding	ENSRNOG00000003076	7:2554307-2588843	-	4	-1.03453	0.0018	-	-1.56499	0.00015	-	-0.530458	0.1553	=	-0.947826	0.03905	-	-1.11913	0.0196	-	-0.171307	0.73985	=	160.866	78.5307	54.3695	61.0419	31.6449	28.1019
Rfwd2	protein_coding	ENSRNOG00000042492	13:76942927-77075723	+	4	0.33181	0.5671	=	-0.175663	0.6177	=	-0.507473	0.32055	=	-0.754505	0.0365	-	-1.20402	0.00165	-	-0.449513	0.15835	=	126.725	159.495	112.197	138.955	82.3654	60.3154
RGD1305350	protein_coding	ENSRNOG00000007968	5:164751439-164757680	+	4	-0.178995	0.6581	=	-0.749624	0.0828	=	-0.570629	0.18235	=	-0.964872	0.01975	-	-0.905068	0.02975	-	0.0598045	0.89275	=	26.223	23.1633	15.5964	29.9856	15.3623	16.0125
RGD1311595	protein_coding	ENSRNOG00000026942	1:247900135-247978540	-	4	-1.26916	0.00625	-	-1.48731	0.0056	-	-0.218154	0.69235	=	-0.884772	0.2184	=	-0.771213	0.20125	=	0.113558	0.87435	=	11.067	4.59172	3.94734	4.19859	2.27384	2.46005
RGD1311747	protein_coding	ENSRNOG00000011293	16:32519923-32540217	-	4	-1.02424	0.02015	-	-0.414866	0.2777	=	0.609372	0.1643	=	-0.0141831	0.9776	=	-0.0382615	0.93335	=	-0.0240784	0.95935	=	86.0645	42.3153	64.5561	39.4804	39.0942	38.4471
RGD1311783	protein_coding	ENSRNOG00000020076	1:266451020-266464903	+	4	-0.668828	0.0461	=	-0.914237	0.0111	-	-0.245409	0.5111	=	-0.793432	0.03915	-	-1.05202	0.0101	-	-0.258584	0.54085	=	64.4958	40.569	34.223	55.4794	32.0099	26.7573
RGD1562299	protein_coding	ENSRNOG00000015249	9:15513062-15529800	+	4	-0.465702	0.33485	=	-1.29642	0.0191	-	-0.830722	0.1271	=	-0.45892	0.51665	=	-0.219112	0.71685	=	0.239808	0.7212	=	9.60863	6.95779	3.912	4.23181	3.07877	3.63553
Rhog	protein_coding	ENSRNOG00000020393	1:167335247-167347671	-	4	0.201235	0.6293	=	-0.348618	0.38195	=	-0.549853	0.1934	=	-0.780785	0.03815	-	-1.23172	0.00335	-	-0.450935	0.27715	=	141.597	162.791	111.201	189.328	110.198	80.6175
Rn60_1_1359.1	lincRNA	ENSRNOG00000051039	1:134873399-134887841	-	4	-1.26088	0.0802	=	-3.04525	0.00405	-	-1.78437	0.07845	=	-3.06407	0.1614	=	-1.8475	0.1081	=	1.21656	0.53005	=	112.271	46.8495	13.6005	60.673	7.25469	16.8594
Rn60_14_0846.1	lincRNA	ENSRNOG00000051135	14:83878294-83887584	-	4	-0.22181	0.69845	=	-0.503195	0.3614	=	-0.281385	0.58335	=	-1.39647	0.0045	-	-0.848185	0.03095	-	0.548284	0.2425	=	27.7404	23.7871	19.572	46.6196	17.7088	25.8964
[truncated: 2,206 more rows]
